# Supplementary material for: DNMT1 reads heterochromatic H4K20me3 to reinforce LINE-1 DNA methylation
Source: Nat Commun. 2021 May 3;12:2490. doi: 10.1038/s41467-021-22665-4 (PMC8093215; doi:10.1038/s41467-021-22665-4)
Supplement: Supplementary file 4 — Supplementary Data 1 [file 41467_2021_22665_MOESM4_ESM.xlsx]

## Sheet: 5' ends vs RE cuts
Supplementary Data 1. Summary of eRRBS data obtained from the mouse Dnmt1-/- (1KO) ESC cells reconstituted with DNMT1, either WT or the indicated mutant.
Assessment of 5’ and 3’ ends of the raw sequence reads with exact matches to restriction enzyme sites used for eRRBS (i.e. MspI, BfaI, and MseI).
* rep1-3, biological replicate 1-3
Sample ID *	Read 1; Expect CGG/TGG/TAA/TAG			Read 2; Expect CAA/CAG/TAA/TAG
	consistent	total	%	consistent	total	%
WT-rep1	69661272	79341033	0.878	66905510	79341033	0.84326
WT-rep2	161837180	185757438	0.87123	154303206	185757438	0.83067
WT-rep3	74706638	86746559	0.86121	68322851	86746559	0.78761
W796A-rep1	95371396	111896702	0.85232	89956296	111896702	0.80392
W796A-rep2	100206026	113941664	0.87945	96294375	113941664	0.84512
W796A-rep3	104446659	119151129	0.87659	98505203	119151129	0.82672
W465A/W796A-rep1	102377668	124868061	0.81989	98508672	124868061	0.7889
W465A/W796A-rep2	93383583	111243059	0.83946	84678663	111243059	0.7612
W465A/W796A-rep3	79185066	96221757	0.82294	75923098	96221757	0.78904
W464A/W465A/W796A-rep1	114149805	127612520	0.8945	109641985	127612520	0.85918
W464A/W465A/W796A-rep2	91930074	104620863	0.8787	89007461	104620863	0.85076
W464A/W465A/W796A-rep3	100638191	117527872	0.85629	95791635	117527872	0.81505

## Sheet: QC & mapping
Supplementary Data 1. Summary of eRRBS data obtained from the mouse Dnmt1-/- (1KO) ESC cells reconstituted with DNMT1, either WT or the indicated mutant.
Total number of sequence reads and their quality-filters
id	raw read pairs	pass Q20 filter		trim adapter from 3' end of reads						map to mm10 / lambda										usable data after all trimming & filtereing
				no adapter		adapter trimmed, length is 30+ nt		adapter trimmed, discarded because too short (<30nt)		mapped uniquely to mm10		mapped uniquely to lambda		mapped but then filtered due to high non-CpG methylation		mapped ambiguously		no accepted hits to mm10 or lambda		total usable NT (mm10)	average depth per strand (mm10)	total usable NT (lambda)	average depth per strand (lambda)
WT-rep1	79884614	79341033	0.9932	24112894	0.30391	49956309	0.62964	5271830	0.06645	51073531	0.68954	8650	0.00012	1824620	0.02463	6377889	0.08611	16609133	0.22424	5407749649	0.96567	863985	8.90669
WT-rep2	187124212	185757438	0.9927	77427303	0.41682	98703892	0.53136	9626243	0.05182	102253111	0.58055	12020	7e-05	13193792	0.07491	12361815	0.07019	61504249	0.3492	11949068818	2.13376	1403359	14.467
WT-rep3	87468048	86746559	0.99175	38243253	0.44086	43858348	0.50559	4644958	0.05355	45093018	0.54923	9939	0.00012	9208421	0.11216	5777542	0.07037	31221102	0.38027	5302270290	0.946834	1150110	11.8563
W796A-rep1	112788334	111896702	0.99209	44912007	0.40137	59385694	0.53072	7599001	0.06791	58950851	0.56522	7575	7e-05	8911017	0.08544	7724633	0.07406	37614642	0.36065	6705505703	1.19741	844753	8.70843
W796A-rep2	114846871	113941664	0.99212	37938475	0.33296	68918707	0.60486	7084482	0.06218	71542168	0.66951	9937	9e-05	3727437	0.03488	8742067	0.08181	26563010	0.24858	7944416066	1.41865	1042027	10.7421
W796A-rep3	120282254	119151129	0.9906	48739014	0.40905	64607022	0.54223	5805093	0.04872	63750121	0.56244	7847	7e-05	11906697	0.10505	8317864	0.07338	41270204	0.36411	7191355299	1.28417	862409	8.89045
W465A/W796A-rep1	125862486	124868061	0.9921	40543442	0.32469	73941874	0.59216	10382745	0.08315	71123465	0.62125	63093	0.00055	6124177	0.05349	8973729	0.07838	34325029	0.29982	7768858328	1.3873	6686733	68.9325
W465A/W796A-rep2	113002388	111243059	0.98443	45049690	0.40497	56894410	0.51144	9298959	0.08359	52849411	0.51842	7814	8e-05	13805224	0.13542	7326189	0.07186	41760686	0.40964	5827718072	1.04066	902703	9.30583
W465A/W796A-rep3	96969825	96221757	0.99229	42347895	0.44011	46477562	0.48303	7396300	0.07687	49300364	0.55503	11936	0.00013	8314842	0.09361	6189333	0.06968	33323824	0.37516	5975064575	1.06698	1427827	14.7193
W464A/W465A/W796A-rep1	128285782	127612520	0.99475	43433536	0.34035	79002743	0.61908	5176241	0.04056	79004318	0.64527	13288	0.00011	6263318	0.05116	10078397	0.08232	33340276	0.27231	8719021794	1.55697	1401286	14.4457
W464A/W465A/W796A-rep2	105405477	104620863	0.99256	31691194	0.30291	66321764	0.63392	6607905	0.06316	66919877	0.68277	10942	0.00011	3067831	0.0313	7915742	0.08076	23166397	0.23636	7151181715	1.277	1110652	11.4495
W464A/W465A/W796A-rep3	118741064	117527872	0.98978	44142761	0.37559	66060019	0.56208	7325092	0.06233	66983251	0.60782	11839	0.00011	7782091	0.07062	7400791	0.06716	35806899	0.32492	7633068937	1.36305	1337060	13.7836

## Sheet: BS conversion
Supplementary Data 1. Summary of eRRBS data obtained from the mouse Dnmt1-/- (1KO) ESC cells reconstituted with DNMT1, either WT or the indicated mutant.
Calculation of BS conversion rate based on phage lambda gDNA spike-in controls
id	phage lambda hits				chrM hits
	methylated C counts	unmethylated C counts	total C counts	conversion rate	methylated C counts	unmethylated C counts	total C counts	conversion rate
WT-rep1	453	218670	219123	0.99793	3026	1420704	1423730	0.99787
WT-rep2	612	355342	355954	0.99828	2235	1071085	1073320	0.99792
WT-rep3	630	289498	290128	0.99783	2086	871250	873336	0.99761
W796A-rep1	399	214284	214683	0.99814	2047	958778	960825	0.99787
W796A-rep2	560	267099	267659	0.99791	6202	2778122	2784324	0.99777
W796A-rep3	430	215188	215618	0.99801	7831	3360383	3368214	0.99768
W465A/W796A-rep1	3217	1688936	1692153	0.9981	3586	1777399	1780985	0.99799
W465A/W796A-rep2	490	228586	229076	0.99786	3090	1118987	1122077	0.99725
W465A/W796A-rep3	694	362446	363140	0.99809	2787	1267314	1270101	0.99781
W464A/W465A/W796A-rep1	605	353324	353929	0.99829	2881	1522505	1525386	0.99811
W464A/W465A/W796A-rep2	537	274072	274609	0.99804	3283	1613305	1616588	0.99797
W464A/W465A/W796A-rep3	688	333866	334554	0.99794	2269	1070834	1073103	0.99789

## Sheet: depth at CpG context, by sample
Supplementary Data 1. Summary of eRRBS data obtained from the mouse Dnmt1-/- (1KO) ESC cells reconstituted with DNMT1, either WT or the indicated mutant.
Assessment of sequencing depth
For each sample, find number & percent of mm10 CpG sites (canonincal autosomes + X + Y) with read depth at least N.
For CpG context, depth is summed over plus and minus strands.
depth >= N	average	WT-rep1	WT-rep2	WT-rep3	W796A-rep1	W796A-rep2	W796A-rep3	W465A/W796A-rep1	W465A/W796A-rep2	W465A/W796A-rep3	W464A/W465A/W796A-rep1	W464A/W465A/W796A-rep2	W464A/W465A/W796A-rep3	average
0	21867550	21867550	21867550	21867550	21867550	21867550	21867550	21867550	21867550	21867550	21867550	21867550	21867550	21867550
1	1.20882e+07	11628411	13129751	11296249	11968281	12470637	12149029	12485668	11563317	12138419	12290278	11993751	11944975	1.20882e+07
2	9.8843e+06	9257683	11398849	8829808	9733189	10447553	9931105	10094793	9108159	9536875	10389564	10046929	9837152	9.8843e+06
3	8.28836e+06	7502485	10155034	7049428	8111034	8944238	8325930	8452872	7357303	7680990	9008706	8539066	8333217	8.28836e+06
4	7.00533e+06	6087407	9117316	5663367	6811438	7711330	7032154	7180611	5971710	6243720	7869157	7249387	7126325	7.00533e+06
5	5.93764e+06	4932208	8200922	4563719	5744275	6664400	5950094	6138702	4840433	5101067	6887417	6118716	6109781	5.93764e+06
6	5.04099e+06	3998476	7380506	3687631	4857230	5773491	5029817	5261835	3915066	4183382	6030966	5129900	5243528	5.04099e+06
7	4.28654e+06	3250338	6642864	2982416	4120593	5012864	4250770	4520263	3161930	3448130	5282007	4269529	4496757	4.28654e+06
8	3.65327e+06	2652949	5982289	2419293	3509108	4369432	3590016	3887826	2558705	2856286	4627393	3530983	3855017	3.65327e+06
9	3.12182e+06	2179526	5385383	1967885	3000831	3824992	3033552	3352147	2072886	2375257	4055211	2909217	3304926	3.12182e+06
10	2.6766e+06	1803139	4848496	1610590	2578612	3361780	2567848	2893763	1688249	1990621	3556553	2388538	2831024	2.6766e+06
11	2.3023e+06	1500001	4368490	1322404	2223691	2966318	2177347	2503444	1384854	1677911	3119504	1957909	2425786	2.3023e+06
12	1.98812e+06	1258861	3936752	1091208	1928853	2629900	1851209	2170371	1145249	1421932	2739437	1604519	2079106	1.98812e+06
13	1.72337e+06	1061743	3551730	906318	1682281	2342475	1576618	1885857	953908	1213514	2407828	1313057	1785109	1.72337e+06
14	1.5e+06	902517	3205969	757250	1474090	2094244	1347629	1644246	801958	1042229	2119196	1076038	1534676	1.5e+06
15	1.31118e+06	772367	2896848	637034	1299473	1877537	1156180	1436966	680082	900063	1868677	886438	1322456	1.31118e+06
16	1.15076e+06	664699	2621836	539624	1151257	1689093	995540	1260000	581469	782191	1650272	731962	1141178	1.15076e+06
17	1.0143e+06	574591	2376458	461141	1025484	1525071	859595	1108187	502368	684554	1459734	606452	987970	1.0143e+06
18	897602	499506	2156480	395647	918583	1381009	746884	978269	437956	601708	1294222	504845	856110	897602
19	797696	436639	1961826	341559	824920	1254259	651798	866237	384032	532117	1151230	422369	745366	797696
20	711566	381794	1788436	295943	745784	1141826	571418	770442	339038	471749	1025850	354816	651700	711566

## Sheet: read size CpG depth
Supplementary Data 1. Summary of eRRBS data obtained from the mouse Dnmt1-/- (1KO) ESC cells reconstituted with DNMT1, either WT or the indicated mutant.
Assessment of length of read tags
sample	median of tag length	mean of tag length	SD
WT-rep1	97	112.356	64.0833
WT-rep2	115	129.951	66.507
WT-rep3	120	137.477	71.6759
W796A-rep1	113	128.486	68.5082
W796A-rep2	104	118.822	64.3946
W796A-rep3	114	130.516	69.3167
W465A/W796A-rep1	106	119.297	60.8766
W465A/W796A-rep2	115	132.871	72.3547
W465A/W796A-rep3	122	138.845	72.45
W464A/W465A/W796A-rep1	106	120.119	62.1042
W464A/W465A/W796A-rep2	100	114.463	61.8726
W464A/W465A/W796A-rep3	112	126.928	64.5739
