# Supplementary material for: DNMT1 reads heterochromatic H4K20me3 to reinforce LINE-1 DNA methylation
Source: Nat Commun. 2021 May 3;12:2490. doi: 10.1038/s41467-021-22665-4 (PMC8093215; doi:10.1038/s41467-021-22665-4)
Supplement: Supplementary file 5 — Supplementary Data 2 [file 41467_2021_22665_MOESM5_ESM.xls]

## Sheet: HypoDMR_in_BAHmut_vs_WT
Supplementary Data 2. Lists of DMRs, called by DSS, that show the significantly altered CpG methylation levels in 1KO-ESCs post-transduction of a BAH1-mutated (W796A) form of DNMT1, relative to WT controls.
This sub-table shows hypo-DMRs associated with W796A, compared to WT
DMR calling was carried out using DSS, with a cut-off of padj<=0.05 and difference in overall methylations of at least 15% for CpG sites with at least 5 coverages in each one of the three replicated samples. P-value is calculated using logistic regression and then adjusted to padj value using sliding linear model (SLIM) method.
chr	start	end	Overall %methyl in WT	Overall %methyl in W796A	diff_Methy (WT vs W796A)	Annotation	Detailed Annotation	Distance to TSS	Nearest Refseq
chr16	77016654	77016778	0.869803	0.289944	0.579859	intron (NM_013918, intron 1 of 23)	intron (NM_013918, intron 1 of 23)	2647	NM_013918
chr7	6716021	6716145	0.857117	0.281984	0.575133	exon (NM_008817, exon 6 of 9)	exon (NM_008817, exon 6 of 9)	9323	NR_023846
chr12	64887425	64887522	0.84691	0.28094	0.56597	Intergenic	L1Md_A|LINE|L1	-30437	NM_001025605
chr1	157883669	157883751	0.718387	0.188989	0.529398	Intergenic	L1Md_A|LINE|L1	357540	NM_033354
chr4	56435769	56436113	0.778292	0.25019	0.528103	Intergenic	L1Md_A|LINE|L1	305484	NM_025271
chr4	16310055	16310135	0.732355	0.214371	0.517983	Intergenic	L1Md_A|LINE|L1	145985	NR_045765
chr3	6304825	6304912	0.882102	0.375791	0.506311	Intergenic	L1Md_T|LINE|L1	315574	NM_027048
chr14	123544953	123545033	0.655741	0.155525	0.500216	intron (NM_177393, intron 7 of 43)	L1Md_A|LINE|L1	82151	NM_177393
chr7	127235515	127235665	0.767691	0.270182	0.497508	exon (NM_001360912, exon 2 of 2)	exon (NM_001360912, exon 2 of 2)	-2460	NR_030674
chr11	35418985	35419133	0.770171	0.27831	0.491861	intron (NM_011412, intron 4 of 35)	intron (NM_011412, intron 4 of 35)	-197757	NR_029799
chr6	70477786	70477864	0.595536	0.11071	0.484826	Intergenic	L1Md_A|LINE|L1	314350	NM_009075
chrX	116204635	116204689	0.76902	0.288742	0.480278	Intergenic	L1Md_A|LINE|L1	-244282	NM_001033471
chr9	18009476	18009556	0.682742	0.205168	0.477573	Intergenic	L1Md_A|LINE|L1	-282751	NM_025844
chr14	120179218	120179329	0.625738	0.148214	0.477524	Intergenic	L1Md_A|LINE|L1	-96395	NM_175341
chrX	116205218	116205300	0.642864	0.170129	0.472735	Intergenic	L1Md_A|LINE|L1	-243685	NM_001033471
chr9	57833782	57833929	0.901338	0.430017	0.471321	exon (NM_019689, exon 1 of 8)	exon (NM_019689, exon 1 of 8)	378	NM_019689
chr16	60730973	60731117	0.651989	0.181039	0.47095	Intergenic	L1Md_A|LINE|L1	-125514	NM_007938
chr2	80812909	80812992	0.71892	0.249038	0.469881	Intergenic	L1Md_A|LINE|L1	173687	NM_027091
chr6	41807435	41807513	0.643148	0.174108	0.46904	Intergenic	L1Md_A|LINE|L1	-35177	NM_146576
chr6	107300779	107300915	0.662699	0.195384	0.467315	Intergenic	L1Md_A|LINE|L1	-228879	NM_008516
chr3	158736178	158736802	0.663972	0.198514	0.465458	Intergenic	L1Md_A|LINE|L1	-174269	NM_001081358
chr15	56948596	56948676	0.574483	0.113072	0.461411	Intergenic	L1Md_A|LINE|L1	-254090	NM_008216
chr7	47265588	47265656	0.770631	0.310162	0.46047	Intergenic	L1Md_A|LINE|L1	-12774	NM_001177566
chr13	61422525	61422585	0.64636	0.185944	0.460416	Intergenic	L1Md_A|LINE|L1	-64359	NM_019539
chr1	75557639	75557742	0.700315	0.242884	0.457432	exon (NM_009208, exon 22 of 23)	exon (NM_009208, exon 22 of 23)	11229	NM_009208
chr10	39041806	39041895	0.945481	0.48866	0.456822	intron (NM_010681, intron 8 of 37)	RLTR10|LTR|ERVK	76336	NM_010681
chr7	80846064	80846191	0.563059	0.108365	0.454695	Intergenic	Intergenic	-15980	NM_009553
chr11	13546784	13546938	0.602112	0.148288	0.453824	Intergenic	L1Md_A|LINE|L1	632180	NR_131011
chr16	76641830	76641982	0.685971	0.234303	0.451668	Intergenic	L1Md_A|LINE|L1	93111	NR_155449
chr2	16261455	16261523	0.64281	0.193362	0.449448	Intergenic	L1Md_A|LINE|L1	-94815	NM_026162
chr3	6608040	6608111	0.653482	0.206646	0.446836	Intergenic	L1Md_A|LINE|L1	12367	NM_027048
chr13	17917614	17917696	0.643068	0.19639	0.446678	intron (NM_019491, intron 1 of 4)	L1Md_A|LINE|L1	26562	NM_019491
chr6	86366684	86366862	0.48698	0.0411836	0.445797	intron (NM_025591, intron 2 of 2)	intron (NM_025591, intron 2 of 2)	1090	NM_025591
chr12	46045249	46045309	0.644939	0.199703	0.445236	Intergenic	L1Md_A|LINE|L1	773496	NM_021361
chrX	114539215	114539449	0.601358	0.156758	0.444601	intron (NM_172781, intron 5 of 10)	L1Md_A|LINE|L1	64999	NM_172781
chr3	117285708	117285774	0.603843	0.159563	0.44428	Intergenic	L1Md_A|LINE|L1	75135	NM_177664
chr15	91992382	91992590	0.671084	0.227725	0.443359	Intergenic	L1Md_A|LINE|L1	-58679	NM_007727
chr1	10477057	10477113	0.931517	0.488449	0.443068	exon (NM_177834, exon 6 of 11)	exon (NM_177834, exon 6 of 11)	242860	NM_177834
chr2	58256993	58257073	0.656548	0.213832	0.442716	Intergenic	L1Md_A|LINE|L1	-19746	NR_040365
chr14	118889237	118889296	0.931148	0.489438	0.441711	non-coding (NR_130725, exon 13 of 21)	non-coding (NR_130725, exon 13 of 21)	33524	NM_025943
chrX	125625175	125625246	0.601145	0.162394	0.438751	Intergenic	L1Md_A|LINE|L1	1208793	NM_177705
chr16	29516109	29516601	0.848813	0.413676	0.435137	intron (NM_001164613, intron 2 of 21)	L1Md_A|LINE|L1	25128	NM_172613
chr7	107471277	107471705	0.627394	0.193365	0.434029	intron (NM_021889, intron 3 of 6)	L1Md_A|LINE|L1	-95942	NM_172907
chr12	11657750	11657810	0.649594	0.216192	0.433401	Intergenic	L1Md_A|LINE|L1	201701	NM_001111118
chr6	60190680	60190747	0.749404	0.316062	0.433342	Intergenic	L1Md_A|LINE|L1	112695	NR_152156
chr2	80813325	80813422	0.650125	0.216796	0.433329	Intergenic	L1Md_A|LINE|L1	174110	NM_027091
chr13	61422733	61422815	0.742146	0.311409	0.430736	Intergenic	L1Md_A|LINE|L1	-64578	NM_019539
chr18	51001505	51001766	0.6598	0.230004	0.429796	Intergenic	L1Md_A|LINE|L1	-116262	NM_001081224
chrX	116204964	116205092	0.607397	0.179032	0.428365	Intergenic	L1Md_A|LINE|L1	-243916	NM_001033471
chr5	18275014	18275080	0.613284	0.185837	0.427447	intron (NM_010305, intron 5 of 7)	L1Md_A|LINE|L1	85366	NM_010305
chr1	39429972	39430058	0.740856	0.314167	0.426689	intron (NM_001357521, intron 1 of 19)	PB1D10|SINE|Alu	48732	NM_018775
chr4	132733803	132733856	0.526495	0.101306	0.425189	intron (NM_133888, intron 7 of 7)	intron (NM_133888, intron 7 of 7)	-1284	NM_201368
chr1	136416919	136416990	0.673143	0.247985	0.425158	exon (NM_026500, exon 2 of 8)	exon (NM_026500, exon 2 of 8)	-1436	NR_024328
chr8	39730115	39730195	0.721931	0.297581	0.42435	Intergenic	L1Md_A|LINE|L1	-87477	NM_031195
chr9	22373126	22373301	0.849926	0.425588	0.424338	exon (NM_028390, exon 6 of 24)	exon (NM_028390, exon 6 of 24)	15992	NM_028390
chr1	85221732	85221918	0.826691	0.402379	0.424311	Intergenic	L1Md_A|LINE|L1	22214	NM_001081746
chr7	41173167	41173433	0.596057	0.17214	0.423917	Intergenic	L1Md_A|LINE|L1	-83457	NR_131068
chr14	123695454	123695532	0.778623	0.355485	0.423138	intron (NM_145467, intron 2 of 10)	L1Md_A|LINE|L1	35353	NM_145467
chr16	26661725	26661808	0.635206	0.212939	0.422268	intron (NR_152416, intron 2 of 12)	L1Md_A|LINE|L1	80062	NM_008364
chr16	42779199	42779259	0.553264	0.131358	0.421906	intron (NR_040521, intron 1 of 3)	L1Md_A|LINE|L1	96358	NR_040521
chr3	6304551	6304617	0.696065	0.275154	0.420911	Intergenic	L1Md_T|LINE|L1	315859	NM_027048
chr16	38447438	38447588	0.565161	0.144767	0.420394	exon (NM_007414, exon 3 of 4)	exon (NM_007414, exon 3 of 4)	5176	NM_007414
chr10	122631639	122631705	0.505323	0.086246	0.419077	Intergenic	L1Md_A|LINE|L1	-16667	NR_105839
chrX	106930617	106930676	0.924139	0.506943	0.417196	exon (NM_175271, exon 3 of 3)	exon (NM_175271, exon 3 of 3)	10022	NM_175271
chr7	64600149	64600580	0.752573	0.336046	0.416526	intron (NM_001291167, intron 2 of 13)	L1Md_A|LINE|L1	98227	NM_007461
chr16	29517059	29517139	0.625086	0.210784	0.414302	intron (NM_001164613, intron 2 of 21)	L1Md_A|LINE|L1	24384	NM_172613
chr7	76709621	76710029	0.591597	0.177937	0.41366	intron (NM_001199224, intron 19 of 22)	L1Md_A|LINE|L1	479938	NM_172902
chr6	81021114	81021243	0.765343	0.351951	0.413392	Intergenic	L1Md_A|LINE|L1	874484	NR_106091
chr4	20295226	20295308	0.540519	0.127148	0.413371	intron (NM_172987, intron 3 of 4)	L1Md_A|LINE|L1	253215	NM_010281
chr5	8259020	8259098	0.656167	0.243155	0.413012	intron (NM_001007220, intron 3 of 28)	L1Md_A|LINE|L1	109101	NM_001007220
chr1	36018023	36018212	0.532432	0.119906	0.412526	Intergenic	Intergenic	-50282	NM_015818
chr2	80812085	80812148	0.536186	0.123676	0.412509	Intergenic	L1Md_A|LINE|L1	172853	NM_027091
chr10	85545991	85546070	0.902271	0.489764	0.412507	intron (NM_028709, intron 1 of 16)	intron (NM_028709, intron 1 of 16)	-52380	NM_028709
chr2	92063736	92063894	0.899328	0.487095	0.412233	Intergenic	B1_Mus1|SINE|Alu	-39645	NM_011957
chr9	16860900	16860968	0.54462	0.132502	0.412118	Intergenic	L1Md_A|LINE|L1	-482703	NM_001080814
chr6	121696650	121696710	0.615361	0.203576	0.411785	Intergenic	L1Md_A|LINE|L1	60507	NM_175628
chrX	166735616	166735682	0.602027	0.190562	0.411464	Intergenic	L1Md_A|LINE|L1	73624	NR_046015
chr14	117547530	117547621	0.535602	0.124389	0.411212	intron (NM_011821, intron 3 of 8)	L1Md_A|LINE|L1	406271	NR_105747
chr19	7913310	7913672	0.639921	0.230694	0.409227	intron (NM_134256, intron 3 of 10)	L1Md_A|LINE|L1	52536	NM_134256
chr11	83237519	83237597	0.692159	0.283251	0.408908	Intergenic	RLTRETN_Mm|LTR|ERVK	13982	NR_015519
chrX	22034413	22034489	0.683326	0.274495	0.40883	Intergenic	L1Md_A|LINE|L1	319551	NM_020049
chr12	18163096	18163406	0.752653	0.344167	0.408486	Intergenic	L1Md_A|LINE|L1	-351259	NM_001033157
chrX	95759451	95759530	0.826845	0.41929	0.407556	intron (NM_001034907, intron 2 of 8)	L1Md_A|LINE|L1	-26226	NM_029590
chr1	63859389	63859467	0.478169	0.0718471	0.406322	Intergenic	L1Md_A|LINE|L1	-90161	NM_001256158
chr13	61422317	61422395	0.655634	0.250961	0.404673	Intergenic	L1Md_A|LINE|L1	-64160	NM_019539
chr10	71824515	71824931	0.649334	0.244841	0.404493	Intergenic	L1Md_A|LINE|L1	155967	NM_175390
chr4	37611484	37611550	0.579167	0.174852	0.404315	Intergenic	L1Md_A|LINE|L1	362114	NR_151605
chr6	76847514	76847651	0.538765	0.135857	0.402909	Intergenic	L1Md_A|LINE|L1	-394894	NM_028880
chr13	30050014	30050172	0.934272	0.531764	0.402508	Intergenic	Intergenic	-64030	NM_010093
chr1	106299978	106300058	0.638613	0.236234	0.402379	intron (NM_133821, intron 3 of 16)	L1Md_A|LINE|L1	128149	NM_133821
chr14	77076997	77077429	0.613144	0.210937	0.402206	intron (NM_001310649, intron 3 of 3)	L1Md_A|LINE|L1	40441	NM_175369
chr3	158738224	158738284	0.644456	0.242434	0.402022	Intergenic	L1Md_A|LINE|L1	-176033	NM_001081358
chr1	125362500	125362771	0.795045	0.393185	0.40186	Intergenic	L1Md_A|LINE|L1	73091	NM_023735
chr14	123545153	123545233	0.592282	0.191415	0.400867	intron (NM_177393, intron 7 of 43)	L1Md_A|LINE|L1	81951	NM_177393
chr2	166140921	166141208	0.516577	0.115831	0.400746	intron (NM_028072, intron 1 of 20)	intron (NM_028072, intron 1 of 20)	14220	NM_028072
chr4	38067366	38067600	0.610587	0.211709	0.398878	Intergenic	L1Md_A|LINE|L1	788000	NR_151606
chr9	47443944	47444006	0.922507	0.523708	0.398799	Intergenic	Intergenic	-86195	NM_018770
chrX	96659381	96659441	0.566409	0.167616	0.398793	Intergenic	L1Md_A|LINE|L1	-54057	NM_029536
chr1	92919523	92919591	0.655495	0.257754	0.39774	intron (NM_181405, intron 10 of 10)	intron (NM_181405, intron 10 of 10)	8732	NM_181405
chr18	89136572	89136652	0.499644	0.103625	0.396019	Intergenic	L1Md_A|LINE|L1	-60815	NM_178687
chr16	36709437	36709582	0.518048	0.1221	0.395947	exon (NM_001285791, exon 3 of 7)	exon (NM_001285791, exon 3 of 7)	15532	NM_134109
chr10	118910559	118910637	0.565096	0.169223	0.395873	Intergenic	L1Md_A|LINE|L1	16545	NR_110482
chr14	117547121	117547177	0.566535	0.170892	0.395644	intron (NM_011821, intron 3 of 8)	L1Md_A|LINE|L1	406698	NR_105747
chr14	123695861	123696071	0.669577	0.2742	0.395377	intron (NM_145467, intron 2 of 10)	L1Md_A|LINE|L1	35826	NM_145467
chr1	118097028	118097373	0.647831	0.253089	0.394742	Intergenic	L1Md_T|LINE|L1	213527	NM_011650
chr1	192471528	192471625	0.647662	0.252952	0.39471	intron (NM_001038607, intron 10 of 10)	L1Md_A|LINE|L1	280800	NM_010600
chr14	84601678	84601758	0.52528	0.131262	0.394018	Intergenic	L1Md_A|LINE|L1	-125294	NR_015539
chr6	67007863	67008071	0.517547	0.123888	0.393659	intron (NM_001177560, intron 3 of 4)	L1Md_A|LINE|L1	-28632	NR_040278
chr13	50528379	50528630	0.586117	0.192469	0.393649	Intergenic	L1Md_T|LINE|L1	16229	NR_030453
chr10	51998811	51998871	0.674254	0.280645	0.393609	Intergenic	L1Md_A|LINE|L1	-23661	NM_153786
chr7	20156539	20156636	0.523284	0.130021	0.393262	Intergenic	L1Md_F2|LINE|L1	11789	NM_001166723
chr5	12548748	12548828	0.734052	0.341164	0.392888	intron (NM_028882, intron 10 of 17)	L1Md_A|LINE|L1	165622	NM_028882
chrX	60958108	60958164	0.845272	0.453023	0.392249	Intergenic	L1Md_A|LINE|L1	-53558	NR_155291
chr15	20349196	20349278	0.677281	0.285551	0.39173	Intergenic	L1Md_A|LINE|L1	317513	NM_022816
chr11	81431137	81431217	0.762282	0.37152	0.390762	intron (NM_001034013, intron 1 of 9)	L1Md_A|LINE|L1	142362	NM_001033765
chr16	3039491	3039628	0.62254	0.232887	0.389653	Intergenic	L1Md_A|LINE|L1	-552838	NM_146860
chr6	53481054	53481277	0.64009	0.251448	0.388642	intron (NM_001327821, intron 5 of 10)	L1Md_A|LINE|L1	-92208	NM_172728
chr2	113134352	113134434	0.674007	0.285482	0.388525	intron (NM_001319156, intron 1 of 103)	L1Md_A|LINE|L1	82690	NM_177652
chr1	154243180	154243246	0.754094	0.367143	0.386951	intron (NR_040629, intron 3 of 3)	L1Md_A|LINE|L1	-12476	NR_108050
chr10	51999200	51999266	0.693647	0.307379	0.386267	Intergenic	L1Md_A|LINE|L1	-23269	NM_153786
chr16	41860835	41860932	0.611837	0.226427	0.38541	intron (NM_001361281, intron 3 of 8)	L1Md_A|LINE|L1	327542	NM_175548
chr9	5935334	5935414	0.753253	0.368215	0.385038	Intergenic	L1Md_A|LINE|L1	-233112	NM_027924
chr3	65756065	65756133	0.583838	0.199247	0.38459	intron (NM_001166659, intron 6 of 12)	L1Md_A|LINE|L1	89871	NM_001037923
chr16	45056206	45056277	0.726389	0.342547	0.383842	Intergenic	L1Md_A|LINE|L1	-37769	NM_026439
chr2	153573172	153573320	0.763146	0.379545	0.383601	Intergenic	Intergenic	-43275	NM_001001986
chr17	59045598	59045666	0.679391	0.295842	0.383549	Intergenic	L1Md_A|LINE|L1	-32310	NM_026497
chr4	119247106	119247158	0.747949	0.367398	0.380551	exon (NM_001042411, exon 13 of 15)	exon (NM_001042411, exon 13 of 15)	-8309	NM_153105
chr13	89157759	89157830	0.749397	0.369723	0.379674	intron (NM_001037987, intron 6 of 10)	L1Md_A|LINE|L1	336323	NM_010103
chr1	85222238	85222673	0.731296	0.352021	0.379275	Intergenic	L1Md_A|LINE|L1	22845	NM_001081746
chr10	59034773	59034838	0.549134	0.170269	0.378865	intron (NM_172788, intron 3 of 9)	L1Md_A|LINE|L1	187041	NM_001024910
chr10	35351351	35351517	0.822304	0.444322	0.377982	Intergenic	L1Md_A|LINE|L1	868034	NM_010237
chr18	80580542	80580597	0.885	0.507668	0.377332	Intergenic	Intergenic	-36024	NR_028424
chr3	6303231	6303802	0.666328	0.289055	0.377273	Intergenic	L1Md_T|LINE|L1	316926	NM_027048
chr3	13225811	13225893	0.703711	0.326587	0.377123	Intergenic	L1Md_A|LINE|L1	-245803	NM_178631
chr3	154029697	154030118	0.615807	0.238758	0.377049	intron (NM_001081263, intron 1 of 21)	L1Md_A|LINE|L1	56472	NM_001081263
chr6	46597222	46597319	0.691297	0.315141	0.376156	intron (NM_001004357, intron 13 of 23)	L1Md_A|LINE|L1	-647125	NM_025771
chr14	117546718	117546796	0.516684	0.141452	0.375232	intron (NM_011821, intron 3 of 8)	L1Md_A|LINE|L1	407090	NR_105747
chr19	23153454	23153605	0.441252	0.0666174	0.374635	intron (NM_010638, intron 1 of 1)	intron (NM_010638, intron 1 of 1)	4099	NR_035423
chr14	81046098	81046231	0.761691	0.387376	0.374315	Intergenic	L1Md_A|LINE|L1	1045863	NM_001030294
chr2	21307643	21307708	0.511399	0.13723	0.374169	Intergenic	L1Md_A|LINE|L1	-59891	NM_175706
chr16	57967768	57967836	0.779948	0.406079	0.373869	Intergenic	L1Md_A|LINE|L1	-213065	NM_007739
chr3	117286318	117286378	0.468422	0.0945975	0.373824	Intergenic	L1Md_A|LINE|L1	74528	NM_177664
chr7	41173001	41173087	0.617304	0.243585	0.373719	Intergenic	L1Md_A|LINE|L1	-83201	NR_131068
chr7	15016677	15016766	0.5387	0.166549	0.372151	Intergenic	L1Md_A|LINE|L1	357014	NM_001038676
chr18	50664805	50664972	0.664748	0.292643	0.372106	Intergenic	L1Md_A|LINE|L1	-96190	NM_026108
chr6	107300571	107300639	0.680593	0.309733	0.37086	Intergenic	L1Md_A|LINE|L1	-229121	NM_008516
chr4	105195508	105195584	0.504589	0.133942	0.370647	intron (NM_080555, intron 2 of 5)	intron (NM_080555, intron 2 of 5)	38199	NM_080555
chr3	18555674	18555763	0.563028	0.192541	0.370487	Intergenic	L1Md_A|LINE|L1	-75242	NR_040544
chr3	130052112	130052244	0.633067	0.262693	0.370374	intron (NM_207209, intron 1 of 23)	intron (NM_207209, intron 1 of 23)	8729	NM_207209
chr2	90272985	90273124	0.642523	0.272414	0.370108	Intergenic	L1Md_A|LINE|L1	-6627	NM_146793
chr16	28500959	28501056	0.646281	0.276232	0.370049	intron (NM_010199, intron 2 of 5)	L1Md_A|LINE|L1	-54933	NM_010199
chr15	3807493	3807564	0.599893	0.230284	0.369608	Intergenic	L1Md_A|LINE|L1	172044	NM_134099
chr18	41510292	41510374	0.492276	0.123398	0.368878	Intergenic	L1Md_A|LINE|L1	440861	NM_029942
chr10	110627717	110627814	0.599696	0.230827	0.36887	Intergenic	L1Md_A|LINE|L1	27116	NR_028438
chr6	96622790	96622856	0.579028	0.210179	0.368849	intron (NM_182808, intron 3 of 4)	L1Md_A|LINE|L1	437588	NM_177233
chr10	71515802	71515903	0.825412	0.456817	0.368595	Intergenic	L1Md_A|LINE|L1	168090	NM_027184
chr5	52902728	52902843	0.529731	0.161429	0.368302	Intergenic	L1Md_A|LINE|L1	68651	NM_024213
chr9	16860040	16860241	0.664946	0.297265	0.367681	Intergenic	L1Md_A|LINE|L1	-481910	NM_001080814
chr17	43187536	43187614	0.543386	0.175955	0.367431	Intergenic	L1Md_A|LINE|L1	-29284	NR_045153
chr13	97492047	97492110	0.598704	0.231978	0.366726	intron (NR_110430, intron 2 of 2)	intron (NR_110430, intron 2 of 2)	9378	NR_110430
chr10	79442918	79443069	0.568967	0.202408	0.366559	Intergenic	L1Md_A|LINE|L1	-25964	NM_001104537
chr5	17909963	17910060	0.633136	0.266698	0.366438	Intergenic	L1Md_A|LINE|L1	-21053	NM_007643
chr5	95721615	95721752	0.526971	0.161089	0.365882	Intergenic	L1Md_A|LINE|L1	14489	NM_001270457
chrX	16591028	16591199	0.603829	0.238006	0.365824	Intergenic	L1Md_A|LINE|L1	-28584	NM_173740
chrX	70072280	70072342	0.864937	0.499983	0.364954	intron (NR_033213, intron 3 of 8)	L1Md_A|LINE|L1	71277	NR_033213
chr6	14929298	14929381	0.788094	0.423324	0.36477	intron (NM_053242, intron 1 of 18)	L1Md_A|LINE|L1	27991	NM_053242
chr16	27608305	27608361	0.645063	0.281486	0.363577	Intergenic	L1Md_A|LINE|L1	219377	NM_026202
chr7	45465292	45465467	0.513173	0.150214	0.362959	intron (NM_007527, intron 3 of 5)	intron (NM_007527, intron 3 of 5)	1518	NM_007527
chr9	73235932	73236002	0.578843	0.216142	0.362701	Intergenic	L1Md_T|LINE|L1	122498	NM_198609
chr4	68668352	68668449	0.638738	0.276222	0.362516	Intergenic	L1Md_A|LINE|L1	285996	NM_019967
chr4	138720794	138720878	0.956782	0.594313	0.362469	exon (NM_001285930, exon 3 of 3)	exon (NM_001285930, exon 3 of 3)	4020	NM_178671
chr2	110346353	110346606	0.460349	0.0984365	0.361913	Intergenic	L1Md_A|LINE|L1	16513	NM_026271
chr5	120830076	120830152	0.928148	0.566254	0.361894	Intergenic	IAPLTR1a_Mm|LTR|ERVK	-17253	NM_145153
chr16	60730635	60730708	0.582304	0.221412	0.360892	Intergenic	L1Md_A|LINE|L1	-125141	NM_007938
chr5	73946542	73946603	0.449496	0.0886517	0.360845	Intergenic	RLTR17|LTR|ERVK	121838	NM_177561
chr16	73012212	73012303	0.444976	0.0844385	0.360537	intron (NM_019413, intron 23 of 28)	intron (NM_019413, intron 23 of 28)	349109	NM_019413
chr19	4880049	4880212	0.845959	0.486287	0.359672	exon (NM_027476, exon 2 of 3)	exon (NM_027476, exon 2 of 3)	1441	NM_027476
chr6	144826495	144827077	0.67703	0.318526	0.358504	Intergenic	L1Md_A|LINE|L1	153918	NR_040519
chr10	14923295	14923350	0.571537	0.213364	0.358173	Intergenic	L1Md_F2|LINE|L1	163034	NM_008703
chr8	12487368	12487436	0.384879	0.0268884	0.35799	Intergenic	Intergenic	-85634	NM_024279
chr2	22001962	22002059	0.746408	0.389423	0.356985	Intergenic	L1Md_A|LINE|L1	-225492	NM_148413
chr11	40845397	40845486	0.582055	0.225286	0.356768	Intergenic	L1Md_A|LINE|L1	-90156	NM_009831
chr7	41172030	41172113	0.52194	0.165571	0.356369	Intergenic	L1Md_A|LINE|L1	-82229	NR_131068
chr7	28735049	28735148	0.439107	0.0828053	0.356301	intron (NM_001310687, intron 4 of 6)	intron (NM_001310687, intron 4 of 6)	5722	NM_011885
chr12	47866104	47866182	0.589675	0.233408	0.356267	Intergenic	L1Md_A|LINE|L1	-1047368	NM_021361
chr4	89708666	89708788	0.774153	0.41836	0.355792	Intergenic	L1Md_A|LINE|L1	20529	NM_175647
chr3	6306202	6307323	0.76253	0.406846	0.355684	Intergenic	L1Md_T|LINE|L1	313680	NM_027048
chr3	98411579	98411659	0.686751	0.331189	0.355562	intron (NM_172863, intron 1 of 2)	L1Md_A|LINE|L1	29138	NM_172863
chr3	6305384	6305452	0.610665	0.255868	0.354797	Intergenic	L1Md_T|LINE|L1	315025	NM_027048
chr5	133257090	133257154	0.74998	0.396861	0.353119	Intergenic	L1Md_A|LINE|L1	-714779	NM_177047
chr16	62710603	62710659	0.52586	0.172756	0.353104	Intergenic	L1Md_A|LINE|L1	76085	NM_178925
chr4	7279182	7279241	0.52627	0.173319	0.352951	Intergenic	L1Md_A|LINE|L1	-281476	NR_040645
chr16	27077914	27077980	0.672417	0.319521	0.352897	Intergenic	L1Md_A|LINE|L1	-86295	NM_001013761
chr6	35777894	35778083	0.680183	0.32732	0.352863	Intergenic	L1Md_A|LINE|L1	-238101	NM_008098
chr16	69392054	69392120	0.548533	0.195855	0.352678	Intergenic	L1Md_T|LINE|L1	408294	NR_130991
chr1	17473551	17473628	0.771963	0.419621	0.352342	Intergenic	L1Md_A|LINE|L1	-128311	NM_053191
chr1	114809232	114809372	0.567209	0.214885	0.352323	Intergenic	L1Md_T|LINE|L1	-875835	NM_001077425
chr7	103282935	103283018	0.583289	0.231058	0.352231	Intergenic	L1Md_A|LINE|L1	-26746	NM_001190381
chr9	18009064	18009146	0.621777	0.269643	0.352134	Intergenic	L1Md_A|LINE|L1	-283162	NM_025844
chr12	96006295	96006967	0.646369	0.294769	0.3516	Intergenic	L1Md_A|LINE|L1	40591	NM_027076
chr9	81614125	81614252	0.639985	0.288388	0.351597	Intergenic	L1Md_A|LINE|L1	-17741	NR_040393
chr16	27608721	27608772	0.907636	0.556232	0.351404	Intergenic	L1Md_A|LINE|L1	219791	NM_026202
chr10	87180692	87180772	0.756579	0.405883	0.350696	intron (NM_029685, intron 4 of 5)	L1Md_A|LINE|L1	122686	NM_029685
chr2	60444984	60446271	0.948439	0.597968	0.350471	intron (NM_008867, intron 17 of 29)	L1_Mus3|LINE|L1	34103	NR_046065
chr3	21192549	21192629	0.511018	0.160722	0.350297	Intergenic	L1Md_A|LINE|L1	-825412	NM_175086
chr1	157883461	157883543	0.641069	0.290776	0.350293	Intergenic	L1Md_A|LINE|L1	357332	NM_033354
chr15	61026436	61026656	0.536536	0.186261	0.350275	Intergenic	L1Md_A|LINE|L1	-105276	NM_001081067
chr6	41807832	41807929	0.589582	0.240287	0.349295	Intergenic	L1Md_A|LINE|L1	-35584	NM_146576
chr14	21521068	21522397	0.647225	0.297967	0.349258	intron (NM_017479, intron 2 of 16)	B1_Mus2|SINE|Alu	21948	NM_017479
chr4	25728128	25728262	0.453861	0.105404	0.348457	intron (NM_010243, intron 1 of 2)	L1Md_A|LINE|L1	71808	NM_010243
chr17	59045806	59045889	0.630647	0.282421	0.348226	Intergenic	L1Md_A|LINE|L1	-32526	NM_026497
chr5	17608504	17609140	0.589646	0.241531	0.348115	intron (NM_013657, intron 2 of 17)	L1Md_T|LINE|L1	34006	NM_013657
chr5	68219382	68219479	0.516474	0.168513	0.347961	Intergenic	L1Md_A|LINE|L1	187596	NM_001018019
chr4	44358145	44358346	0.551398	0.203781	0.347617	intron (NM_010790, intron 16 of 17)	L1Md_A|LINE|L1	57329	NM_010790
chr13	90443300	90443368	0.616339	0.26876	0.347578	Intergenic	L1Md_A|LINE|L1	353667	NM_025335
chr6	25076638	25076832	0.758173	0.410627	0.347546	Intergenic	L1Md_A|LINE|L1	-120610	NM_177013
chr12	100513074	100513128	0.874306	0.526945	0.347361	intron (NM_001033213, intron 1 of 19)	MLT1L|LTR|ERVL-MaLR	7721	NM_001033213
chr3	18556090	18556179	0.566287	0.218937	0.34735	Intergenic	L1Md_A|LINE|L1	-75658	NR_040544
chr4	74505595	74505692	0.679725	0.332482	0.347243	Intergenic	L1Md_A|LINE|L1	253765	NM_144787
chr2	22007181	22007301	0.647545	0.300997	0.346548	Intergenic	L1Md_A|LINE|L1	-220262	NM_148413
chr1	72205641	72205696	0.591865	0.246071	0.345794	intron (NM_001357488, intron 1 of 5)	intron (NM_001357488, intron 1 of 5)	6638	NM_001005423
chr4	59971285	59971389	0.741245	0.395606	0.345639	Intergenic	L1Md_F2|LINE|L1	-10672	NM_008648
chr4	6649725	6649915	0.659574	0.314486	0.345088	Intergenic	L1Md_A|LINE|L1	-195549	NM_010945
chr1	147989469	147989540	0.690649	0.346032	0.344617	Intergenic	L1Md_A|LINE|L1	1491818	NM_153539
chr9	89478361	89478439	0.435952	0.0913836	0.344568	Intergenic	L1Md_A|LINE|L1	144586	NM_153509
chr8	18900618	18900717	0.856871	0.512355	0.344517	Intergenic	Intergenic	50203	NM_176951
chr1	65979759	65979819	0.45394	0.109425	0.344515	Intergenic	L1Md_T|LINE|L1	53267	NM_027010
chr4	16309023	16309103	0.68972	0.345231	0.344489	Intergenic	L1Md_A|LINE|L1	144953	NR_045765
chr4	139615388	139615620	0.701899	0.358674	0.343225	intron (NM_001205173, intron 8 of 8)	MTD|LTR|ERVL-MaLR	-7390	NM_175438
chr1	114808846	114808960	0.515631	0.173566	0.342066	Intergenic	L1Md_T|LINE|L1	-876234	NM_001077425
chrX	150119145	150119289	0.657772	0.315778	0.341994	Intergenic	L1Md_A|LINE|L1	177562	NM_001122735
chr4	75355420	75355502	0.517639	0.176236	0.341402	Intergenic	L1Md_A|LINE|L1	-77169	NM_025849
chr5	134028723	134028898	0.490521	0.149547	0.340973	Intergenic	L1Md_A|LINE|L1	-70937	NM_030719
chr3	78338741	78339643	0.664981	0.324582	0.3404	Intergenic	L1Md_A|LINE|L1	805695	NM_001099624
chr12	10971168	10971385	0.673576	0.333632	0.339944	Intergenic	L1Md_A|LINE|L1	-76536	NR_045860
chr9	40064180	40064414	0.560489	0.220579	0.33991	Intergenic	L1Md_A|LINE|L1	-10000	NM_146854
chr3	4190355	4190423	0.579216	0.239499	0.339717	Intergenic	L1Md_A|LINE|L1	-608319	NR_045272
chr4	34443307	34443447	0.634632	0.295033	0.339599	Intergenic	L1Md_A|LINE|L1	-107238	NM_026019
chr6	105960250	105961918	0.656661	0.317131	0.33953	intron (NM_001109749, intron 3 of 25)	intron (NM_001109749, intron 3 of 25)	-157681	NM_173004
chr18	15730786	15730923	0.561184	0.22179	0.339394	Intergenic	L1Md_A|LINE|L1	-12809	NM_199055
chr1	112444049	112444133	0.970662	0.631638	0.339023	Intergenic	IAPEy-int|LTR|ERVK	-579173	NM_001081316
chr13	106533018	106533098	0.454488	0.115791	0.338697	Intergenic	L1Md_A|LINE|L1	403900	NM_029665
chr3	96560559	96560674	0.445467	0.106853	0.338613	3' UTR (NM_023719, exon 8 of 8)	3' UTR (NM_023719, exon 8 of 8)	2660	NM_023719
chr13	90663570	90663633	0.606762	0.268213	0.33855	Intergenic	L1Md_A|LINE|L1	241753	NM_001145879
chr10	15573231	15573287	0.545654	0.207461	0.338193	Intergenic	L1Md_A|LINE|L1	-218518	NR_131087
chr16	8040007	8040063	0.912275	0.574908	0.337367	Intergenic	IAPEz-int|LTR|ERVK	385101	NM_029070
chr4	95510654	95510732	0.501591	0.164342	0.337249	Intergenic	L1Md_A|LINE|L1	-46814	NM_029347
chr11	91642946	91643006	0.563125	0.225986	0.33714	Intergenic	L1Md_A|LINE|L1	-65421	NM_028547
chr12	58120908	58120990	0.590151	0.253069	0.337082	Intergenic	L1Md_A|LINE|L1	-90855	NM_009216
chr6	64882017	64882218	0.476331	0.140075	0.336256	Intergenic	L1Md_A|LINE|L1	152993	NM_007500
chr3	91097981	91098049	0.683645	0.347662	0.335983	Intergenic	L1Md_A|LINE|L1	-7210	NM_001101461
chr3	14393896	14393949	0.937009	0.601401	0.335609	Intergenic	IAPEY2_LTR|LTR|ERVK	30806	NR_033591
chr14	123792699	123793237	0.591907	0.25769	0.334217	intron (NM_145467, intron 2 of 10)	L1Md_A|LINE|L1	132828	NM_145467
chr12	87462208	87462349	0.967566	0.634751	0.332816	intron (NM_025507, intron 3 of 13)	MTE2a|LTR|ERVL-MaLR	10020	NM_025507
chr18	85897697	85897763	0.630931	0.298363	0.332568	Intergenic	L1Md_A|LINE|L1	-497222	NM_144946
chr15	61026838	61026935	0.510737	0.178487	0.33225	Intergenic	L1Md_A|LINE|L1	-105617	NM_001081067
chr19	7680760	7680840	0.672138	0.341061	0.331077	intron (NM_144785, intron 8 of 9)	L1Md_A|LINE|L1	30510	NM_144785
chr12	95617464	95617902	0.498024	0.167033	0.330991	Intergenic	L1Md_A|LINE|L1	-74543	NM_201518
chr3	77812763	77812860	0.55693	0.226304	0.330626	Intergenic	L1Md_A|LINE|L1	1332075	NM_001099624
chr6	58792235	58792320	0.479204	0.148928	0.330276	Intergenic	L1Md_T|LINE|L1	-39187	NM_028705
chr7	72527528	72527857	0.577392	0.247411	0.32998	Intergenic	L1Md_A|LINE|L1	-221098	NM_001024703
chr1	85020656	85021045	0.806443	0.476979	0.329465	Intergenic	L1Md_A|LINE|L1	-85768	NM_027921
chr7	108789412	108789620	0.568937	0.239893	0.329044	Intergenic	L1Md_A|LINE|L1	34658	NM_146723
chr9	120129430	120129560	0.37737	0.0485757	0.328794	promoter-TSS (NR_002902)	promoter-TSS (NR_002902)	-939	NR_002902
chr2	56946659	56946740	0.478887	0.150462	0.328425	Intergenic	L1Md_A|LINE|L1	160889	NR_105751
chr2	55347561	55347643	0.703055	0.375278	0.327776	Intergenic	L1Md_A|LINE|L1	-88368	NM_008426
chr6	134524228	134524289	0.914578	0.586824	0.327754	intron (NM_008514, intron 2 of 22)	intron (NM_008514, intron 2 of 22)	42654	NM_008514
chr1	125362023	125362105	0.637878	0.310412	0.327466	Intergenic	L1Md_A|LINE|L1	73663	NM_023735
chr10	44906326	44906408	0.755119	0.428273	0.326846	Intergenic	L1Md_A|LINE|L1	-160847	NM_011156
chr4	50700127	50700327	0.581387	0.255185	0.326203	Intergenic	L1Md_A|LINE|L1	-516451	NM_001162865
chr4	81778512	81778660	0.754463	0.428975	0.325488	Intergenic	L1Md_T|LINE|L1	-286794	NR_040659
chr14	107166112	107166190	0.591469	0.267141	0.324328	Intergenic	L1Md_A|LINE|L1	-679631	NR_045938
chr16	62711012	62711075	0.528848	0.204561	0.324288	Intergenic	L1Md_A|LINE|L1	75672	NM_178925
chr7	36329596	36331454	0.927828	0.604177	0.32365	Intergenic	Intergenic	-367593	NM_172298
chr7	108495091	108495157	0.627956	0.304495	0.323461	Intergenic	L1Md_A|LINE|L1	28824	NM_146739
chr1	89217313	89217410	0.550227	0.226829	0.323397	Intergenic	L1Md_A|LINE|L1	146947	NM_133816
chr4	37611068	37611134	0.565438	0.242267	0.323171	Intergenic	L1Md_A|LINE|L1	361698	NR_151605
chr12	10971642	10971710	0.698414	0.375323	0.323091	Intergenic	L1Md_A|LINE|L1	-76137	NR_045860
chr18	15730219	15730351	0.599874	0.277799	0.322075	Intergenic	L1Md_A|LINE|L1	-12239	NM_199055
chr9	3176205	3176302	0.597748	0.277445	0.320303	Intergenic	L1Md_A|LINE|L1	23559	NM_053265
chr4	117283796	117283908	0.668398	0.348114	0.320285	intron (NM_001310730, intron 4 of 10)	intron (NM_001310730, intron 4 of 10)	5603	NM_025739
chr3	7732787	7732865	0.514655	0.194625	0.32003	Intergenic	L1Md_A|LINE|L1	-119066	NM_008371
chr12	36199336	36199416	0.614738	0.294848	0.31989	Intergenic	L1Md_A|LINE|L1	18842	NM_027699
chr10	89436995	89437058	0.917237	0.597642	0.319596	intron (NM_001079876, intron 1 of 10)	B4A|SINE|B4	6940	NM_001033331
chr1	182114470	182114575	0.406449	0.0870397	0.31941	Intergenic	Intergenic	-10214	NM_012058
chr3	117286124	117286190	0.446407	0.128069	0.318339	Intergenic	L1Md_A|LINE|L1	74719	NM_177664
chr4	21579330	21579413	0.702169	0.384346	0.317823	Intergenic	L1Md_T|LINE|L1	106591	NM_001080771
chrX	151742699	151743473	0.459371	0.141586	0.317786	Intergenic	L1Md_T|LINE|L1	-60196	NM_021523
chr16	42985050	42985128	0.552675	0.235425	0.31725	intron (NM_001285805, intron 1 of 10)	L1Md_A|LINE|L1	29509	NR_002445
chr9	79902192	79902289	0.604753	0.29028	0.314474	intron (NM_001357352, intron 1 of 5)	L1Md_A|LINE|L1	59840	NM_001081243
chr13	62253893	62253973	0.531439	0.217342	0.314097	Intergenic	L1Md_A|LINE|L1	124043	NM_001039239
chr5	68137679	68137762	0.613754	0.299804	0.31395	intron (NM_001018019, intron 2 of 3)	L1Md_A|LINE|L1	105886	NM_001018019
chr15	67006028	67006096	0.546281	0.232934	0.313348	Intergenic	L1Md_A|LINE|L1	-36421	NM_008681
chr16	42985466	42985544	0.559094	0.245826	0.313268	intron (NM_001285805, intron 1 of 10)	L1Md_A|LINE|L1	29925	NR_002445
chr4	12113199	12113311	0.551477	0.238336	0.313141	Intergenic	Intergenic	23885	NM_198957
chr16	33832109	33833066	0.449474	0.137087	0.312387	intron (NM_001145884, intron 1 of 14)	intron (NM_001145884, intron 1 of 14)	2923	NM_010580
chr14	120179019	120179082	0.45588	0.144204	0.311676	Intergenic	L1Md_A|LINE|L1	-96618	NM_175341
chr7	108789750	108789832	0.593915	0.282573	0.311342	Intergenic	L1Md_A|LINE|L1	34933	NM_146723
chr6	143107313	143107464	0.583572	0.272283	0.311288	Intergenic	Intergenic	-7237	NM_029081
chr14	77299681	77299741	0.561273	0.250201	0.311072	intron (NM_001253759, intron 2 of 19)	L1Md_T|LINE|L1	142948	NM_172813
chr13	39544994	39545054	0.52461	0.213659	0.310951	Intergenic	L1Md_A|LINE|L1	-584149	NM_134060
chr9	33041697	33041777	0.705563	0.394687	0.310876	Intergenic	L1Md_A|LINE|L1	-112771	NR_131058
chr15	89351589	89351688	0.679346	0.368872	0.310474	exon (NM_178919, exon 14 of 14)	exon (NM_178919, exon 14 of 14)	4020	NM_178919
chr13	85469214	85469311	0.562607	0.252299	0.310307	Intergenic	L1Md_A|LINE|L1	-179777	NM_145452
chr4	40848314	40848447	0.946138	0.636232	0.309906	intron (NM_022305, intron 1 of 5)	intron (NM_022305, intron 1 of 5)	1757	NR_039584
chr9	33041281	33041359	0.653046	0.343585	0.309461	Intergenic	L1Md_A|LINE|L1	-112354	NR_131058
chr17	28895429	28895501	0.434837	0.125468	0.309369	TTS (NM_172450)	TTS (NM_172450)	-9800	NR_045457
chr8	39729890	39729987	0.559846	0.251565	0.30828	Intergenic	L1Md_A|LINE|L1	-87261	NM_031195
chr12	56038841	56038894	0.931844	0.62433	0.307515	Intergenic	Intergenic	202502	NM_027867
chr2	87681953	87682031	0.502244	0.194776	0.307468	Intergenic	L1Md_A|LINE|L1	-9627	NM_146660
chr15	81980739	81980905	0.632184	0.325351	0.306833	exon (NM_025503, exon 1 of 1)	exon (NM_025503, exon 1 of 1)	282	NM_025503
chr7	71984197	71984348	0.514424	0.207831	0.306593	intron (NR_126462, intron 2 of 2)	L1Md_A|LINE|L1	-22255	NR_126483
chr4	75354812	75354866	0.494219	0.188526	0.305692	Intergenic	L1Md_A|LINE|L1	-76547	NM_025849
chr13	49726216	49726276	0.965916	0.660412	0.305504	exon (NM_172015, exon 28 of 34)	exon (NM_172015, exon 28 of 34)	44116	NM_172015
chr10	27819394	27819474	0.612354	0.308221	0.304134	Intergenic	L1Md_A|LINE|L1	-202492	NM_008481
chr9	114524796	114525467	0.557303	0.253292	0.304011	intron (NM_001042503, intron 1 of 3)	intron (NM_001042503, intron 1 of 3)	-28588	NM_009916
chr16	71481855	71481985	0.500614	0.196693	0.303921	Intergenic	L1Md_A|LINE|L1	232016	NR_040576
chr16	45571078	45571161	0.659589	0.355765	0.303823	intron (NM_198106, intron 13 of 27)	L1Md_A|LINE|L1	35854	NM_198106
chr2	22002325	22002461	0.744667	0.440977	0.30369	Intergenic	L1Md_A|LINE|L1	-225110	NM_148413
chr15	52125681	52125735	0.39461	0.0911678	0.303442	Intergenic	L1Md_A|LINE|L1	85601	NM_175503
chr17	9805266	9805320	0.692295	0.389554	0.302741	Intergenic	B1_Mm|SINE|Alu	-29427	NR_045433
chr1	112556769	112556847	0.815198	0.512775	0.302423	Intergenic	L1Md_A|LINE|L1	-691890	NM_001081316
chr3	33201262	33201342	0.694387	0.393084	0.301304	Intergenic	L1Md_A|LINE|L1	-58111	NM_021483
chr5	120292909	120293019	0.934682	0.63369	0.300992	Intergenic	Intergenic	-138922	NM_008499
chr3	46460286	46461172	0.973334	0.672984	0.30035	Intergenic	Lx6|LINE|L1	-12788	NM_001101479
chr5	94195241	94195323	0.67046	0.370877	0.299583	Intergenic	L1Md_A|LINE|L1	111514	NM_177913
chr18	87345256	87345345	0.518141	0.219113	0.299028	Intergenic	L1Md_A|LINE|L1	632990	NM_172633
chr7	108789124	108789204	0.553222	0.254234	0.298988	Intergenic	L1Md_A|LINE|L1	34306	NM_146723
chrX	77397794	77397879	0.555345	0.256386	0.298959	Intergenic	L1Md_T|LINE|L1	-113390	NM_020601
chr14	117547930	117547996	0.601676	0.302719	0.298957	intron (NM_011821, intron 3 of 8)	L1Md_A|LINE|L1	405884	NR_105747
chr8	67617171	67617260	0.594297	0.295349	0.298948	Intergenic	L1Md_A|LINE|L1	93362	NM_008674
chr13	92440366	92440420	0.74961	0.451163	0.298447	3' UTR (NM_175455, exon 5 of 5)	3' UTR (NM_175455, exon 5 of 5)	14424	NM_175455
chr12	58858403	58858502	0.548668	0.250357	0.298311	Intergenic	L1Md_A|LINE|L1	153564	NM_009147
chr3	58186745	58186820	0.543382	0.246518	0.296864	Intergenic	L1Md_A|LINE|L1	-22976	NR_040538
chr9	20289342	20289424	0.541484	0.245022	0.296462	Intergenic	L1Md_A|LINE|L1	7032	NM_146825
chr10	103609995	103610070	0.518017	0.221584	0.296432	Intergenic	L1Md_A|LINE|L1	242225	NM_175328
chrX	102560856	102561216	0.512301	0.216552	0.295749	intron (NM_173021, intron 17 of 31)	L1Md_A|LINE|L1	-55878	NM_027382
chr6	53106565	53106648	0.583604	0.288053	0.295551	Intergenic	L1Md_A|LINE|L1	-37983	NM_173406
chr8	72889509	72889591	0.492335	0.19893	0.293405	intron (NM_001317391, intron 8 of 15)	L1Md_A|LINE|L1	-126962	NR_039551
chr5	34283002	34283053	0.672011	0.378745	0.293267	intron (NM_001015039, intron 1 of 12)	intron (NM_001015039, intron 1 of 12)	5296	NM_001015039
chr16	93463748	93463802	0.402715	0.109472	0.293243	Intergenic	Intergenic	-4903	NR_040494
chrX	16440258	16440314	0.568633	0.275729	0.292904	Intergenic	L1Md_A|LINE|L1	-82583	NM_025738
chr6	76684181	76684278	0.590032	0.297131	0.292901	Intergenic	L1Md_A|LINE|L1	-558247	NM_028880
chr18	74829966	74830066	0.445546	0.152928	0.292618	Intergenic	Intergenic	50804	NM_177470
chr11	52728503	52728592	0.884755	0.59234	0.292415	Intergenic	MLT1A0|LTR|ERVL-MaLR	-36158	NM_177059
chr14	37784554	37784610	0.768376	0.476831	0.291546	Intergenic	L1Md_A|LINE|L1	-649260	NM_078478
chr14	91806621	91806868	0.755338	0.463911	0.291427	Intergenic	L1Md_A|LINE|L1	1679854	NR_045712
chr12	36199537	36199617	0.576168	0.285059	0.291109	Intergenic	L1Md_A|LINE|L1	18641	NM_027699
chr6	30443145	30444100	0.958038	0.667551	0.290488	intron (NM_029742, intron 4 of 9)	B1F|SINE|Alu	-17362	NR_131049
chr10	106536105	106536165	0.518638	0.228783	0.289855	intron (NM_001359676, intron 2 of 30)	L1Md_A|LINE|L1	64920	NR_131026
chr17	59045402	59045473	0.597787	0.307991	0.289796	Intergenic	L1Md_A|LINE|L1	-32116	NM_026497
chr4	137539311	137539413	0.914759	0.625711	0.289048	TTS (NR_105985)	TTS (NR_105985)	1076	NR_105985
chrX	40182406	40182472	0.745716	0.456776	0.288939	Intergenic	L1Md_A|LINE|L1	-318835	NM_001191032
chrY	39267970	39268030	0.944754	0.65679	0.287964	Intergenic	L1Md_A|LINE|L1	1310180	NM_207162
chr18	32820729	32820811	0.981236	0.693667	0.287569	TTS (NR_033206)	TTS (NR_033206)	3910	NM_021367
chr1	22874412	22874532	0.488158	0.201264	0.286894	Intergenic	L1Md_A|LINE|L1	-23915	NR_151543
chr3	46936024	46936178	0.801694	0.514807	0.286886	Intergenic	L1Md_A|LINE|L1	-35319	NR_105800
chr2	78012842	78012939	0.524475	0.237592	0.286883	Intergenic	L1Md_A|LINE|L1	-38286	NR_108098
chrX	44566961	44567029	0.715159	0.428865	0.286294	Intergenic	L1Md_A|LINE|L1	-198658	NM_175539
chr3	129595863	129595945	0.801316	0.516524	0.284791	intron (NM_130450, intron 2 of 4)	intron (NM_130450, intron 2 of 4)	-63516	NR_153368
chr15	15646739	15646836	0.678548	0.393767	0.284781	Intergenic	L1Md_A|LINE|L1	-1131313	NM_009869
chr10	71515590	71515658	0.764234	0.479535	0.284698	Intergenic	L1Md_A|LINE|L1	167861	NM_027184
chr4	56435058	56435283	0.579722	0.297262	0.28246	Intergenic	L1Md_A|LINE|L1	306254	NM_025271
chr14	39764577	39764640	0.619167	0.3369	0.282267	Intergenic	L1Md_A|LINE|L1	108946	NR_045936
chr7	123770988	123771048	0.755372	0.473672	0.2817	Intergenic	L1Md_A|LINE|L1	-212163	NM_001252072
chr18	65832777	65832854	0.337932	0.0571172	0.280814	Intergenic	MER5A1|DNA|hAT-Charlie	32238	NM_025468
chr13	100380089	100380276	0.547359	0.266555	0.280804	Intergenic	Lx|LINE|L1	-62495	NM_021545
chr8	47995115	47995196	0.364366	0.0836437	0.280722	Intergenic	Intergenic	-4605	NM_133791
chr17	93289634	93289705	0.50456	0.224315	0.280245	Intergenic	L1Md_T|LINE|L1	90502	NM_009625
chr13	40513472	40513843	0.957884	0.677891	0.279993	Intergenic	MTEa|LTR|ERVL-MaLR	-214150	NR_125899
chr8	123997407	123997479	0.789103	0.510154	0.278948	exon (NM_133966, exon 5 of 5)	exon (NM_133966, exon 5 of 5)	-14321	NM_019552
chr6	141211098	141211266	0.658713	0.380142	0.278571	Intergenic	L1Md_A|LINE|L1	-38087	NM_018779
chrX	9629057	9629140	0.784206	0.506664	0.277542	Intergenic	L1Md_T|LINE|L1	33884	NM_025975
chr14	37943241	37943324	0.901199	0.624165	0.277034	Intergenic	L1Md_A|LINE|L1	-807961	NM_078478
chr8	120979380	120979468	0.976269	0.701136	0.275133	Intergenic	Intergenic	103686	NR_045471
chr14	28126360	28126424	0.937948	0.664352	0.273595	intron (NM_001347497, intron 15 of 19)	intron (NM_001347497, intron 15 of 19)	-379081	NM_009524
chr9	79902827	79902898	0.617141	0.343783	0.273358	intron (NM_001357352, intron 1 of 5)	L1Md_A|LINE|L1	59218	NM_001081243
chr8	13195919	13195998	0.499999	0.226887	0.273112	intron (NM_025768, intron 2 of 7)	intron (NM_025768, intron 2 of 7)	4665	NM_025768
chr15	94523360	94523414	0.556972	0.284089	0.272883	exon (NM_172437, exon 9 of 9)	exon (NM_172437, exon 9 of 9)	20120	NM_172437
chr15	58613552	58613976	0.550816	0.280204	0.270611	Intergenic	L1Md_T|LINE|L1	198296	NM_145959
chr6	52104375	52104441	0.368765	0.0985398	0.270225	intron (NR_110440, intron 1 of 2)	intron (NR_110440, intron 1 of 2)	1459	NR_110440
chr5	71342521	71342585	0.635373	0.365393	0.269979	Intergenic	L1Md_A|LINE|L1	205652	NM_030052
chr6	63701239	63701305	0.603747	0.33519	0.268557	intron (NM_008167, intron 2 of 15)	L1Md_A|LINE|L1	444415	NM_008167
chr16	41622594	41622658	0.52669	0.258608	0.268082	intron (NM_001361281, intron 3 of 8)	L1Md_A|LINE|L1	89284	NM_175548
chr5	57672919	57672999	0.763789	0.497066	0.266723	intron (NR_015588, intron 2 of 4)	L1Md_A|LINE|L1	44960	NR_015588
chrX	62747715	62747793	0.508679	0.242273	0.266406	Intergenic	L1Md_A|LINE|L1	-220743	NR_045442
chr4	149729561	149729791	0.965901	0.70022	0.265681	exon (NM_177672, exon 4 of 6)	exon (NM_177672, exon 4 of 6)	8094	NM_177672
chrX	81863037	81863119	0.478744	0.213606	0.265138	Intergenic	L1Md_A|LINE|L1	-404956	NM_173435
chrX	88346868	88346921	0.606508	0.343182	0.263326	Intergenic	L1Md_A|LINE|L1	-231272	NM_001160403
chr3	108089343	108089414	0.367612	0.105251	0.262361	Intergenic	Intergenic	-2713	NM_028779
chr3	33539378	33539929	0.924342	0.661992	0.26235	Intergenic	Intergenic	-260529	NM_025978
chr14	74124796	74124856	0.637435	0.37766	0.259775	Intergenic	L1Md_A|LINE|L1	-230701	NR_046059
chr8	43542803	43542911	0.561309	0.302288	0.259021	Intergenic	L1Md_A|LINE|L1	-14720	NM_001009547
chr17	14094853	14096846	0.310943	0.0527125	0.25823	Intergenic	MMETn-int|LTR|ERVK	107981	NM_172826
chr10	80382139	80382225	0.611939	0.355692	0.256247	exon (NM_198615, exon 2 of 2)	exon (NM_198615, exon 2 of 2)	5469	NM_198615
chr4	135420275	135420389	0.328211	0.0720428	0.256168	exon (NM_022980, exon 3 of 5)	exon (NM_022980, exon 3 of 5)	-3699	NR_030481
chr19	7774310	7774370	0.454541	0.198417	0.256124	Intergenic	L1Md_A|LINE|L1	28327	NM_146232
chr11	97665894	97666367	0.332898	0.0775704	0.255328	intron (NM_139311, intron 4 of 19)	intron (NM_139311, intron 4 of 19)	2719	NM_139311
chr10	3835413	3835527	0.958019	0.703411	0.254608	intron (NM_001159942, intron 2 of 16)	intron (NM_001159942, intron 2 of 16)	-37197	NM_001033253
chr11	75244319	75245505	0.80281	0.548905	0.253905	intron (NM_177708, intron 1 of 1)	intron (NM_177708, intron 1 of 1)	50919	NM_177708
chr19	35666662	35666724	0.413583	0.161009	0.252574	Intergenic	L1Md_T|LINE|L1	257885	NR_152130
chr2	19076816	19076887	0.60111	0.349781	0.251329	Intergenic	L1Md_A|LINE|L1	78533	NR_024323
chr19	7680988	7681048	0.630213	0.380364	0.249849	intron (NM_144785, intron 8 of 9)	L1Md_A|LINE|L1	30292	NM_144785
chrX	64489305	64489431	0.688108	0.438814	0.249294	Intergenic	L1Md_A|LINE|L1	-212372	NM_178740
chr10	61929041	61929119	0.273333	0.0254801	0.247853	intron (NM_001304757, intron 2 of 37)	intron (NM_001304757, intron 2 of 37)	50028	NM_007731
chr17	35555273	35555343	0.572496	0.328578	0.243917	exon (NM_001355275, exon 2 of 2)	exon (NM_001355275, exon 2 of 2)	3180	NM_001008424
chrX	158142302	158142373	0.485154	0.243992	0.241162	Intergenic	L1Md_A|LINE|L1	-99141	NM_177751
chrX	109052893	109052953	0.473731	0.238404	0.235327	Intergenic	L1Md_A|LINE|L1	-39543	NM_016710
chr14	60155849	60155909	0.298717	0.0647156	0.234001	Intergenic	L1Md_A|LINE|L1	-68965	NM_015803
chr15	81117499	81117556	0.839552	0.606773	0.232779	5' UTR (NM_001082536, exon 2 of 14)	5' UTR (NM_001082536, exon 2 of 14)	-12481	NM_153049
chr10	79337512	79337568	0.980546	0.748691	0.231855	Intergenic	L1Md_A|LINE|L1	-19051	NM_001101572
chr1	65418253	65418318	0.931674	0.705207	0.226467	Intergenic	L1Md_A|LINE|L1	107029	NM_139270
chr3	10846541	10846606	0.804764	0.579163	0.225602	Intergenic	L1Md_A|LINE|L1	-406444	NM_029068
chr19	41808610	41808791	0.792005	0.570718	0.221287	Intergenic	RMER17B|LTR|ERVK	-6617	NM_027667
chr10	80172271	80172322	0.415631	0.198825	0.216806	promoter-TSS (NM_027207)	promoter-TSS (NM_027207)	-647	NM_027207
chr15	34763202	34763408	0.660628	0.451898	0.20873	Intergenic	L1Md_T|LINE|L1	-74050	NM_181317
chr2	78013466	78016115	0.559662	0.361519	0.198143	Intergenic	L1Md_A|LINE|L1	-36386	NR_108098
chr17	29460406	29460742	0.382762	0.184763	0.197999	Intergenic	Intergenic	-30471	NM_008842
chr14	30135095	30136184	0.859228	0.666261	0.192966	intron (NM_001083616, intron 9 of 46)	intron (NM_001083616, intron 9 of 46)	113007	NM_172264
chr12	5154820	5156352	0.88033	0.721624	0.158706	intron (NM_001164493, intron 3 of 13)	intron (NM_001164493, intron 3 of 13)	220096	NM_001164493

## Sheet: HyperDMR_in_BAHmut_vs_WT
Supplementary Data 2. Lists of DMRs, called by DSS, that show the significantly altered CpG methylation levels in 1KO-ESCs post-transduction of a BAH1-mutated (W796A) form of DNMT1, relative to WT controls.
This sub-table shows hyper-DMRs associated with W796A, compared to WT
DMR calling was carried out using DSS, with a cut-off of padj<=0.05 and difference in overall methylations of at least 15% for CpG sites with at least 5 coverages in each one of the three replicated samples. P-value is calculated using logistic regression and then adjusted to padj value using sliding linear model (SLIM) method.
chr	start	end	Overall %methyl in WT	Overall %methyl in W796A	diff_Methy (WT vs W796A)	Annotation	Detailed Annotation	Distance to TSS	Nearest Refseq
chr3	146107465	146107966	0.155056	0.712857	-0.5578	intron (NM_172864, intron 1 of 22)	intron (NM_172864, intron 1 of 22)	320	NM_172864
chr6	8958423	8958486	0.283959	0.798154	-0.514195	intron (NM_008751, intron 1 of 1)	intron (NM_008751, intron 1 of 1)	8436	NM_008751
chr17	59013135	59013266	0.0975866	0.606061	-0.508474	intron (NM_026497, intron 1 of 6)	CpG	121	NM_026497
chr3	54915329	54915427	0.0850867	0.588228	-0.503141	intron (NM_177854, intron 1 of 2)	intron (NM_177854, intron 1 of 2)	509	NM_177854
chr2	71537510	71538472	0.31068	0.796013	-0.485334	promoter-TSS (NR_002854)	promoter-TSS (NR_002854)	-100	NR_002854
chr2	107290954	107291275	0.172818	0.653104	-0.480286	intron (NM_021275, intron 1 of 1)	intron (NM_021275, intron 1 of 1)	526	NM_021275
chr10	97313778	97313889	0.329353	0.809524	-0.480171	Intergenic	Intergenic	-109644	NR_039547
chr6	52254031	52254188	0.204211	0.683385	-0.479174	Intergenic	CpG	6770	NM_008264
chr6	145815296	145815489	0.318829	0.796778	-0.477949	exon (NM_027760, exon 2 of 4)	exon (NM_027760, exon 2 of 4)	7010	NM_027760
chr7	98437484	98438032	0.288039	0.765873	-0.477834	Intergenic	MERVL-int|LTR|ERVL	-2658	NM_001034890
chr15	13174287	13174339	0.2352	0.710022	-0.474822	promoter-TSS (NM_007666)	promoter-TSS (NM_007666)	-638	NM_007666
chr13	30985772	30985866	0.183553	0.657778	-0.474226	Intergenic	Intergenic	-11772	NM_025588
chr3	17790440	17790674	0.249007	0.72155	-0.472544	intron (NR_033490, intron 1 of 2)	intron (NR_033490, intron 1 of 2)	636	NR_033490
chr7	19176676	19176760	0.0395118	0.511981	-0.472469	exon (NM_001347582, exon 1 of 22)	exon (NM_001347582, exon 1 of 22)	297	NM_028153
chr14	75131400	75131614	0.119434	0.586125	-0.466691	promoter-TSS (NM_027581)	promoter-TSS (NM_027581)	384	NM_008879
chr12	82470722	82470822	0.126789	0.591529	-0.46474	Intergenic	ID|SINE|ID	-146153	NM_015812
chr1	119255675	119256296	0.326398	0.790806	-0.464408	Intergenic	Intergenic	166262	NM_008381
chr17	23538638	23538754	0.195518	0.65742	-0.461902	Intergenic	Intergenic	-12103	NR_126484
chr11	96175653	96176140	0.267183	0.726098	-0.458915	Intergenic	Intergenic	-18419	NM_008267
chr7	142577960	142578239	0.374585	0.831675	-0.45709	promoter-TSS (NR_130973)	promoter-TSS (NR_130973)	46	NR_001592
chr19	58456402	58456501	0.234834	0.690605	-0.45577	Intergenic	Intergenic	-1054	NM_010279
chr11	21994669	21994738	0.14041	0.596097	-0.455687	TTS (NM_011023)	TTS (NM_011023)	6947	NM_011023
chr3	26153086	26153172	0.118869	0.574524	-0.455656	intron (NM_138666, intron 2 of 7)	intron (NM_138666, intron 2 of 7)	857	NM_138666
chr14	31947446	31947508	0.316886	0.771563	-0.454677	Intergenic	Intergenic	-81626	NM_030166
chr7	137320778	137320835	0.247808	0.700871	-0.453063	Intergenic	Intergenic	-6362	NM_010096
chr13	36732821	36733269	0.280535	0.729648	-0.449113	intron (NM_153529, intron 1 of 2)	intron (NM_153529, intron 1 of 2)	1432	NM_153529
chr9	104409291	104409351	0.399014	0.848098	-0.449084	Intergenic	Intergenic	-16792	NR_035516
chr6	128803329	128803690	0.138053	0.586422	-0.44837	Intergenic	L1M3|LINE|L1	-14869	NM_008527
chr13	78181027	78181414	0.210079	0.657929	-0.44785	Intergenic	CpG	15228	NM_010151
chrX	136115528	136115954	0.138162	0.57543	-0.437268	TTS (NR_045424)	TTS (NR_045424)	10819	NR_045424
chr14	104459623	104460002	0.190566	0.626719	-0.436153	Intergenic	Intergenic	8186	NM_011143
chr4	152158947	152159117	0.10064	0.536579	-0.435939	5' UTR (NM_001301805, exon 1 of 5)	5' UTR (NM_001301805, exon 1 of 5)	165	NM_008236
chr15	75409682	75409794	0.506025	0.939078	-0.433053	Intergenic	MERV1_LTR|LTR|ERV1	22091	NM_001039720
chr6	8958589	8958715	0.175904	0.608726	-0.432821	intron (NM_008751, intron 1 of 1)	intron (NM_008751, intron 1 of 1)	8633	NM_008751
chr8	110479454	110479600	0.429729	0.860678	-0.430949	intron (NM_172916, intron 24 of 86)	intron (NM_172916, intron 24 of 86)	22829	NR_105058
chr10	122932216	122932949	0.313534	0.744386	-0.430852	intron (NM_001110218, intron 9 of 9)	intron (NM_001110218, intron 9 of 9)	53141	NR_029527
chr14	63269533	63269660	0.117607	0.548288	-0.430681	Intergenic	Intergenic	-24326	NM_008092
chr1	78196001	78196077	0.26162	0.691786	-0.430166	intron (NM_008781, intron 1 of 7)	intron (NM_008781, intron 1 of 7)	1097	NM_008781
chr6	67158507	67158600	0.300426	0.730557	-0.430131	Intergenic	Intergenic	-108425	NM_025814
chr9	4260448	4260815	0.253547	0.679757	-0.42621	Intergenic	CpG	48862	NM_026276
chr5	33501909	33501976	0.438741	0.864881	-0.42614	Intergenic	Intergenic	-67853	NM_011320
chr14	61598540	61598613	0.232811	0.658217	-0.425406	promoter-TSS (NM_023233)	promoter-TSS (NM_023233)	351	NM_023233
chr3	31149709	31149764	0.207635	0.632788	-0.425153	promoter-TSS (NM_008770)	promoter-TSS (NM_008770)	-183	NM_008770
chr5	139550001	139550460	0.185389	0.609019	-0.42363	Intergenic	Intergenic	6333	NM_013702
chr5	81022545	81022809	0.243508	0.667104	-0.423596	intron (NM_198702, intron 1 of 27)	intron (NM_198702, intron 1 of 27)	1084	NM_198702
chr13	120027189	120027576	0.174799	0.596409	-0.42161	Intergenic	Intergenic	24821	NM_001302966
chr13	120036412	120036751	0.168728	0.589457	-0.42073	intron (NM_001302966, intron 5 of 5)	intron (NM_001302966, intron 5 of 5)	15622	NM_001302966
chr3	103386761	103386839	0.352758	0.77225	-0.419492	Intergenic	Intergenic	107507	NM_053170
chr18	53987913	53988046	0.392465	0.811834	-0.419369	Intergenic	Intergenic	125867	NM_152809
chr2	136712178	136712344	0.167232	0.585032	-0.417801	Intergenic	Intergenic	-1189	NM_011428
chr11	18870833	18870888	0.279659	0.697132	-0.417473	Intergenic	Intergenic	148108	NM_010789
chr14	68124178	68124944	0.294166	0.711584	-0.417418	exon (NM_008691, exon 1 of 3)	exon (NM_008691, exon 1 of 3)	443	NM_008691
chr8	12390866	12391129	0.231224	0.647655	-0.416431	intron (NR_027975, intron 1 of 7)	intron (NR_027975, intron 1 of 7)	-4521	NM_009233
chr5	147313030	147313096	0.426439	0.84265	-0.416211	Intergenic	Intergenic	-5814	NM_007673
chr10	39170647	39170810	0.26565	0.680904	-0.415254	Intergenic	MTC|LTR|ERVL-MaLR	-6935	NM_001127376
chr1	56980706	56980760	0.390546	0.805312	-0.414766	promoter-TSS (NM_001358580)	promoter-TSS (NM_001358580)	-485	NM_139146
chr14	60087227	60087390	0.205894	0.618288	-0.412394	promoter-TSS (NM_015803)	promoter-TSS (NM_015803)	-395	NM_015803
chr1	120600350	120600443	0.266571	0.678786	-0.412215	Intergenic	Intergenic	-2090	NM_010133
chr11	96175528	96175579	0.324784	0.735481	-0.410697	Intergenic	CpG	-18762	NM_008267
chr18	11049360	11049571	0.233566	0.644251	-0.410685	TTS (NR_105022)	TTS (NR_105022)	-3044	NM_010258
chr2	38933426	38933520	0.415854	0.825253	-0.409398	intron (NM_172854, intron 1 of 7)	URR1A|DNA|hAT-Charlie	1493	NM_172854
chr16	4268553	4268619	0.15184	0.560362	-0.408522	Intergenic	Intergenic	39357	NM_001013830
chr12	49377819	49379619	0.406075	0.813563	-0.407488	Intergenic	Intergenic	-4164	NM_008241
chr13	120028448	120028514	0.269564	0.676205	-0.40664	Intergenic	Intergenic	23723	NM_001302966
chr17	80353925	80355690	0.551661	0.957323	-0.405662	intron (NM_001145452, intron 7 of 17)	Lx5c|LINE|L1	18734	NR_028385
chr3	94483954	94484034	0.367095	0.772698	-0.405603	promoter-TSS (NM_001357787)	promoter-TSS (NM_001357787)	-333	NM_172434
chr1	36256023	36256093	0.301956	0.705672	-0.403716	Intergenic	Intergenic	-11756	NM_198899
chr6	126162650	126162879	0.190424	0.594105	-0.403682	intron (NM_008742, intron 1 of 1)	intron (NM_008742, intron 1 of 1)	2195	NM_008742
chr14	69030333	69030440	0.382783	0.785092	-0.402309	intron (NM_009285, intron 1 of 3)	intron (NM_009285, intron 1 of 3)	1098	NM_009285
chr16	44299281	44301504	0.207514	0.609297	-0.401784	intron (NM_198034, intron 2 of 24)	intron (NM_198034, intron 2 of 24)	32445	NM_198034
chr7	70347388	70347438	0.394334	0.793371	-0.399037	Intergenic	Intergenic	-9561	NR_131144
chr2	18587093	18587244	0.104739	0.503628	-0.398889	Intergenic	Intergenic	-85293	NM_147778
chr10	128536696	128536838	0.482935	0.881704	-0.398769	Intergenic	B2_Mm2|SINE|B2	-10908	NM_011843
chr7	79275494	79275563	0.26049	0.659238	-0.398747	intron (NM_018811, intron 1 of 10)	intron (NM_018811, intron 1 of 10)	2263	NM_018811
chr7	114719257	114719435	0.392224	0.790111	-0.397887	intron (NM_054084, intron 1 of 4)	intron (NM_054084, intron 1 of 4)	703	NM_054084
chr6	3968163	3968354	0.416055	0.813817	-0.397762	exon (NM_009364, exon 1 of 5)	exon (NM_009364, exon 1 of 5)	116	NM_009364
chr10	50892520	50893546	0.378565	0.775348	-0.396783	Intergenic	Intergenic	-2618	NM_011376
chr2	116072220	116072496	0.169779	0.565589	-0.395809	intron (NR_153841, intron 2 of 4)	(CA)n|Simple_repeat|Simple_repeat	3738	NR_033447
chr14	88470893	88470986	0.0904605	0.484204	-0.393743	exon (NM_178685, exon 2 of 3)	exon (NM_178685, exon 2 of 3)	456	NM_178685
chr10	9899935	9900011	0.271373	0.664863	-0.39349	intron (NM_001081344, intron 1 of 25)	intron (NM_001081344, intron 1 of 25)	1067	NM_030191
chr7	102289552	102289811	0.298295	0.691304	-0.393009	intron (NM_009287, intron 1 of 11)	MLTR31C_MM|LTR|ERVK	21858	NM_009287
chr2	31642314	31642399	0.351207	0.742953	-0.391746	exon (NM_001123362, exon 2 of 5)	exon (NM_001123362, exon 2 of 5)	2320	NM_001123362
chr2	74660118	74661357	0.238665	0.629454	-0.390789	Intergenic	Intergenic	-1181	NM_007967
chr4	124656385	124656461	0.273386	0.663392	-0.390006	Intergenic	Intergenic	-1223	NM_011141
chr14	21982491	21982603	0.261392	0.651386	-0.389994	Intergenic	Intergenic	7054	NM_145459
chr12	104476505	104477166	0.275893	0.664385	-0.388492	Intergenic	(A)n|Simple_repeat|Simple_repeat	-3600	NM_010351
chr13	48666354	48666538	0.281871	0.669908	-0.388037	TTS (NM_007526)	TTS (NM_007526)	3410	NM_007526
chr19	38250337	38250429	0.588758	0.974628	-0.385869	Intergenic	Intergenic	-14399	NM_020278
chr5	136245709	136245761	0.31272	0.696784	-0.384064	promoter-TSS (NM_001302939)	promoter-TSS (NM_001302939)	-795	NM_018825
chr9	99008692	99008750	0.525319	0.90841	-0.383091	intron (NM_001080776, intron 7 of 7)	intron (NM_001080776, intron 7 of 7)	22348	NM_011810
chr4	154141435	154141554	0.264944	0.647187	-0.382243	promoter-TSS (NM_021499)	promoter-TSS (NM_021499)	-877	NM_021499
chr5	67100604	67100655	0.342878	0.724555	-0.381678	Intergenic	Intergenic	-1504	NM_008888
chr3	94310824	94310905	0.214641	0.595509	-0.380867	intron (NM_029431, intron 1 of 5)	intron (NM_029431, intron 1 of 5)	733	NM_029431
chr17	64238608	64238692	0.564161	0.944933	-0.380771	Intergenic	Lx7|LINE|L1	93233	NM_144859
chr5	147312911	147312977	0.460599	0.840797	-0.380198	Intergenic	Intergenic	-5695	NM_007673
chr3	94478200	94478556	0.238049	0.6176	-0.379551	promoter-TSS (NM_001289616)	promoter-TSS (NM_001289616)	83	NM_172434
chr4	4137975	4138072	0.10625	0.485795	-0.379546	exon (NM_001348209, exon 2 of 3)	exon (NM_001348209, exon 2 of 3)	421	NM_001002927
chr1	42699664	42700907	0.316501	0.69443	-0.377928	promoter-TSS (NR_027891)	promoter-TSS (NR_027891)	-50	NR_027891
chr7	142581093	142581429	0.451459	0.828975	-0.377516	Intergenic	Intergenic	-3115	NR_001592
chr2	170345713	170347235	0.371139	0.747627	-0.376488	TTS (NM_001164369)	TTS (NM_001164369)	-9887	NR_040610
chr16	21018720	21018828	0.579046	0.955013	-0.375968	Intergenic	RLTR44C|LTR|ERVK	135170	NM_025634
chr19	26747599	26747720	0.0628926	0.438401	-0.375508	promoter-TSS (NM_026003)	promoter-TSS (NM_026003)	-505	NM_011416
chr10	81244635	81244694	0.177988	0.552577	-0.374589	exon (NM_001034895, exon 8 of 18)	exon (NM_001034895, exon 8 of 18)	-8270	NM_010768
chr18	57373942	57374024	0.378873	0.753	-0.374127	intron (NM_028447, intron 5 of 8)	RLTR16B_MM|LTR|ERVK	19250	NM_028447
chr5	30232219	30232312	0.282357	0.654247	-0.37189	promoter-TSS (NR_137634)	promoter-TSS (NR_137634)	-315	NM_027652
chr9	49874189	49874294	0.434161	0.805744	-0.371583	Intergenic	Intergenic	-74849	NM_010875
chr2	105695639	105695724	0.576155	0.947083	-0.370928	intron (NM_001310145, intron 10 of 10)	intron (NM_001310145, intron 10 of 10)	13219	NM_013627
chr13	68597414	68597500	0.213589	0.584384	-0.370795	promoter-TSS (NM_027035)	promoter-TSS (NM_027035)	18	NM_027035
chr5	24975930	24976013	0.569475	0.939743	-0.370267	intron (NM_145401, intron 3 of 15)	B3|SINE|B2	19781	NM_145401
chr7	79650737	79650824	0.485917	0.855913	-0.369997	Intergenic	Intergenic	-9415	NM_029835
chr10	84758166	84758317	0.170322	0.540047	-0.369725	intron (NM_001024918, intron 1 of 17)	intron (NM_001024918, intron 1 of 17)	2194	NM_027689
chr1	161958660	161958770	0.325931	0.69564	-0.369709	intron (NM_001204904, intron 3 of 6)	MLTR31F_MM|LTR|ERVK	10433	NM_001204904
chr9	20385546	20385597	0.238789	0.607674	-0.368885	promoter-TSS (NM_001004190)	promoter-TSS (NM_001004190)	-414	NM_001004190
chr6	117427499	117428218	0.550218	0.918865	-0.368647	Intergenic	Intergenic	-67376	NR_152214
chr6	30738395	30738498	0.0391097	0.407506	-0.368397	intron (NM_008590, intron 1 of 11)	CpG	394	NM_008590
chr1	120600091	120600146	0.211476	0.57956	-0.368084	Intergenic	Intergenic	-2368	NM_010133
chr11	21999872	21999994	0.186567	0.55419	-0.367623	intron (NM_011023, intron 2 of 4)	intron (NM_011023, intron 2 of 4)	1718	NM_011023
chr17	85679800	85679963	0.23147	0.598623	-0.367153	Intergenic	Intergenic	8372	NM_011380
chr7	127614986	127615105	0.173783	0.540692	-0.366909	promoter-TSS (NM_177226)	promoter-TSS (NM_177226)	-179	NM_177226
chr7	49639335	49639701	0.435094	0.801871	-0.366776	Intergenic	(CAAAA)n|Simple_repeat|Simple_repeat	-2683	NM_001005232
chr5	139909886	139910601	0.339421	0.70553	-0.366109	intron (NM_175522, intron 1 of 1)	intron (NM_175522, intron 1 of 1)	2301	NM_175522
chr1	74857354	74857442	0.235251	0.601255	-0.366004	3' UTR (NM_009872, exon 1 of 1)	3' UTR (NM_009872, exon 1 of 1)	2369	NM_009872
chr19	47239837	47239898	0.265287	0.630941	-0.365654	exon (NM_021360, exon 2 of 6)	exon (NM_021360, exon 2 of 6)	11025	NM_021360
chr6	51170079	51170167	0.206204	0.570935	-0.364731	Intergenic	Intergenic	99787	NR_029719
chr13	54370954	54371086	0.376725	0.740005	-0.363279	promoter-TSS (NM_009946)	promoter-TSS (NM_009946)	-329	NM_009946
chr14	108911300	108911375	0.367639	0.730812	-0.363173	exon (NM_199065, exon 1 of 1)	exon (NM_199065, exon 1 of 1)	2901	NM_199065
chr7	37094312	37094428	0.571711	0.93483	-0.363119	Intergenic	B3A|SINE|B2	396252	NM_172298
chr4	122959969	122960029	0.164092	0.527149	-0.363057	intron (NM_029662, intron 1 of 13)	intron (NM_029662, intron 1 of 13)	1189	NM_029662
chr7	112143466	112143533	0.417341	0.780214	-0.362872	intron (NM_001360261, intron 3 of 6)	intron (NM_001360261, intron 3 of 6)	15196	NM_015814
chr7	49633878	49633939	0.133338	0.495562	-0.362223	intron (NM_001005232, intron 2 of 3)	intron (NM_001005232, intron 2 of 3)	2926	NM_001005232
chr8	27175007	27175136	0.199632	0.561852	-0.362221	promoter-TSS (NM_001080813)	promoter-TSS (NM_001080813)	-426	NM_029423
chr14	67236011	67236164	0.199036	0.561081	-0.362046	intron (NM_001360202, intron 1 of 15)	CpG	1444	NM_010095
chr12	104471092	104471330	0.451723	0.813508	-0.361785	TTS (NM_010351)	TTS (NM_010351)	2025	NM_010351
chr13	72625312	72625433	0.196305	0.557947	-0.361642	non-coding (NR_030701, exon 1 of 1)	non-coding (NR_030701, exon 1 of 1)	3191	NR_030701
chr5	120439780	120439882	0.253691	0.61499	-0.361298	intron (NM_008499, intron 4 of 4)	intron (NM_008499, intron 4 of 4)	7945	NM_008499
chr15	64542286	64542526	0.551199	0.911723	-0.360524	Intergenic	Intergenic	-159487	NM_010026
chr6	118533321	118533436	0.329968	0.690156	-0.360188	exon (NM_001081112, exon 17 of 34)	exon (NM_001081112, exon 17 of 34)	28877	NM_001081112
chr5	75151647	75151912	0.10981	0.469848	-0.360038	promoter-TSS (NM_001347718)	promoter-TSS (NM_001347718)	-471	NM_011058
chr2	166802410	166802508	0.577232	0.937107	-0.359875	Intergenic	L1_Mus4|LINE|L1	-3122	NM_001085495
chr13	120026783	120026870	0.108573	0.468206	-0.359633	Intergenic	Intergenic	25377	NM_001302966
chr10	22816093	22816234	0.187438	0.546895	-0.359458	Intergenic	Intergenic	3964	NM_011545
chr15	5235092	5235247	0.407523	0.765792	-0.358269	exon (NM_008965, exon 3 of 3)	exon (NM_008965, exon 3 of 3)	9017	NM_008965
chr2	146219142	146219233	0.269636	0.626885	-0.357249	Intergenic	Intergenic	-2809	NM_016889
chrX	102252720	102252883	0.31429	0.670891	-0.356601	promoter-TSS (NM_007709)	promoter-TSS (NM_007709)	151	NR_040285
chr11	22008436	22008603	0.483434	0.839675	-0.356241	intron (NM_001252515, intron 23 of 24)	intron (NM_001252515, intron 23 of 24)	-6869	NM_011023
chr4	34906893	34906958	0.357715	0.713077	-0.355362	intron (NM_009889, intron 3 of 3)	intron (NM_009889, intron 3 of 3)	4555	NR_040652
chr10	62289989	62290095	0.438844	0.793817	-0.354973	intron (NM_010438, intron 13 of 21)	intron (NM_010438, intron 13 of 21)	37604	NM_009314
chr7	50748578	50751191	0.531067	0.88548	-0.354413	intron (NM_001037906, intron 15 of 19)	intron (NM_001037906, intron 15 of 19)	150695	NM_172901
chr9	22155889	22155947	0.240134	0.594462	-0.354328	promoter-TSS (NM_001082532)	promoter-TSS (NM_001082532)	-928	NM_025457
chr14	68125578	68125774	0.319436	0.672199	-0.352763	promoter-TSS (NM_008691)	promoter-TSS (NM_008691)	-672	NM_008691
chr7	24595083	24595143	0.274911	0.627628	-0.352718	exon (NM_023154, exon 4 of 8)	exon (NM_023154, exon 4 of 8)	-7472	NM_001033205
chr14	100477803	100477915	0.222883	0.574504	-0.351621	Intergenic	Intergenic	-328063	NM_010636
chr12	78976890	78978308	0.57605	0.927371	-0.351322	intron (NM_001170401, intron 2 of 2)	intron (NM_001170401, intron 2 of 2)	5879	NM_178745
chr13	120029027	120029083	0.118521	0.46978	-0.351259	Intergenic	Intergenic	23149	NM_001302966
chr6	84586634	84586857	0.188699	0.539856	-0.351157	intron (NM_001177713, intron 2 of 6)	intron (NM_001177713, intron 2 of 6)	7064	NM_175475
chr5	57720397	57720452	0.385224	0.736228	-0.351004	exon (NM_018764, exon 1 of 2)	exon (NM_018764, exon 1 of 2)	2344	NM_018764
chr1	38606581	38606642	0.540383	0.891354	-0.350971	intron (NM_001290814, intron 1 of 21)	intron (NM_001290814, intron 1 of 21)	20632	NM_010678
chr3	94479714	94479849	0.112886	0.463314	-0.350428	intron (NM_172434, intron 1 of 12)	intron (NM_172434, intron 1 of 12)	1316	NM_172434
chr17	93200580	93200744	0.352769	0.702341	-0.349572	intron (NM_001315504, intron 2 of 5)	intron (NM_001315504, intron 2 of 5)	1494	NM_009625
chr5	137583570	137583650	0.272066	0.621355	-0.349289	exon (NM_001289507, exon 16 of 18)	exon (NM_001289507, exon 16 of 18)	9075	NM_015799
chr13	95641012	95641175	0.618309	0.967345	-0.349037	intron (NM_027711, intron 30 of 35)	intron (NM_027711, intron 30 of 35)	-22628	NM_010169
chr18	11050164	11050713	0.0830208	0.431997	-0.348976	intron (NR_105022, intron 3 of 3)	intron (NR_105022, intron 3 of 3)	-2071	NM_010258
chr10	81634031	81634119	0.314249	0.662784	-0.348535	intron (NM_027480, intron 2 of 19)	intron (NM_027480, intron 2 of 19)	5535	NM_027480
chr3	79842155	79842219	0.375018	0.723412	-0.348394	intron (NM_027495, intron 1 of 11)	intron (NM_027495, intron 1 of 11)	475	NM_027495
chr6	58906444	58906616	0.190448	0.538818	-0.34837	exon (NM_021432, exon 1 of 1)	exon (NM_021432, exon 1 of 1)	596	NM_021432
chr6	118477341	118478595	0.423684	0.771723	-0.348039	intron (NM_011763, intron 1 of 5)	intron (NM_011763, intron 1 of 5)	1305	NM_011763
chr5	38471475	38476275	0.475073	0.82248	-0.347406	intron (NM_145559, intron 3 of 10)	IAPEz-int|LTR|ERVK	6431	NM_145559
chr4	140869231	140869309	0.370743	0.717354	-0.34661	Intergenic	Intergenic	-3423	NR_040654
chr11	16261191	16261275	0.0769077	0.423434	-0.346526	intron (NM_145967, intron 2 of 4)	intron (NM_145967, intron 2 of 4)	3509	NM_145967
chr11	119088586	119088821	0.176293	0.522675	-0.346382	Intergenic	Intergenic	-2467	NM_007625
chr19	37684826	37685197	0.350164	0.696035	-0.345871	promoter-TSS (NM_001105201)	promoter-TSS (NM_001105201)	-668	NM_001105201
chr8	108696795	108696971	0.189901	0.535624	-0.345723	Intergenic	Intergenic	-17761	NM_007496
chr16	37385508	37385607	0.100141	0.445813	-0.345672	promoter-TSS (NM_001114611)	promoter-TSS (NM_001114611)	-600	NM_172440
chr10	121315613	121315708	0.511604	0.856718	-0.345114	intron (NM_001361015, intron 2 of 12)	intron (NM_001361015, intron 2 of 12)	-4265	NM_029057
chr7	120835048	120835101	0.088992	0.433522	-0.344531	Intergenic	Intergenic	-7756	NM_007908
chr6	136519162	136519215	0.244461	0.588638	-0.344176	intron (NM_019426, intron 1 of 14)	intron (NM_019426, intron 1 of 14)	338	NM_019426
chr15	93399484	93399538	0.353949	0.697916	-0.343968	intron (NM_001358749, intron 2 of 8)	intron (NM_001358749, intron 2 of 8)	1047	NM_146062
chr13	73557043	73558112	0.549494	0.89324	-0.343745	intron (NM_010020, intron 5 of 14)	intron (NM_010020, intron 5 of 14)	20831	NM_010020
chr14	104461068	104461126	0.0951417	0.438148	-0.343007	Intergenic	Intergenic	6902	NM_011143
chr5	98189533	98189620	0.268336	0.611097	-0.342761	Intergenic	Intergenic	-3593	NR_153823
chr12	73952965	73953109	0.29431	0.636818	-0.342509	Intergenic	Intergenic	-11493	NM_178392
chr5	150593115	150593190	0.213775	0.55595	-0.342175	intron (NM_133898, intron 1 of 4)	intron (NM_133898, intron 1 of 4)	1372	NM_133898
chr19	11877958	11878018	0.460673	0.802225	-0.341553	Intergenic	Intergenic	-6774	NM_001011775
chr8	117470169	117470329	0.3725	0.713897	-0.341397	Intergenic	Intergenic	10984	NR_106046
chr11	63923150	63923340	0.123193	0.464064	-0.34087	promoter-TSS (NM_018805)	promoter-TSS (NM_018805)	-961	NM_018805
chr5	139535568	139535661	0.138059	0.478862	-0.340803	intron (NR_040701, intron 2 of 3)	intron (NR_040701, intron 2 of 3)	-8283	NM_013702
chr6	6854403	6855401	0.372538	0.713161	-0.340623	intron (NR_155496, intron 1 of 1)	intron (NR_155496, intron 1 of 1)	6781	NR_015388
chr7	45617669	45617721	0.199597	0.53997	-0.340374	promoter-TSS (NM_008051)	promoter-TSS (NM_008051)	89	NM_008051
chr4	97746198	97746311	0.211276	0.550417	-0.339141	intron (NM_001122952, intron 1 of 10)	intron (NM_001122952, intron 1 of 10)	-31371	NM_010905
chr2	178513765	178513834	0.424032	0.76314	-0.339109	Intergenic	Intergenic	83285	NM_198656
chr11	95915526	95916047	0.261917	0.600738	-0.338821	promoter-TSS (NM_008081)	promoter-TSS (NM_008081)	-916	NM_008081
chr10	117045806	117045923	0.424086	0.762883	-0.338797	exon (NM_146242, exon 1 of 1)	exon (NM_146242, exon 1 of 1)	524	NM_146242
chr5	147727637	147727694	0.486092	0.823956	-0.337864	Intergenic	Intergenic	-1678	NM_010228
chr1	78203661	78203763	0.266538	0.603907	-0.33737	Intergenic	Intergenic	-6576	NM_008781
chr5	35974027	35974081	0.521745	0.858778	-0.337034	intron (NM_027373, intron 9 of 16)	intron (NM_027373, intron 9 of 16)	80735	NM_027373
chr11	22007006	22007183	0.345219	0.68209	-0.336871	exon (NM_153078, exon 24 of 25)	exon (NM_153078, exon 24 of 25)	-5444	NM_011023
chr5	37823040	37823100	0.211773	0.547739	-0.335966	TTS (NR_027920)	TTS (NR_027920)	1515	NM_010835
chr11	72041763	72041836	0.106859	0.442271	-0.335412	promoter-TSS (NM_144526)	promoter-TSS (NM_144526)	-702	NM_144526
chr7	49634966	49635125	0.0638647	0.399102	-0.335237	intron (NM_001005232, intron 2 of 3)	intron (NM_001005232, intron 2 of 3)	1789	NM_001005232
chr4	152281893	152282045	0.46024	0.794605	-0.334365	intron (NM_178406, intron 4 of 5)	intron (NM_178406, intron 4 of 5)	7607	NM_178406
chr17	85683695	85683762	0.412185	0.746392	-0.334207	TTS (NM_011380)	TTS (NM_011380)	4525	NM_011380
chr9	69767690	69768147	0.121292	0.454654	-0.333362	intron (NR_040765, intron 1 of 4)	intron (NR_040765, intron 1 of 4)	6773	NR_040765
chr7	88431015	88431098	0.309774	0.642635	-0.332861	intron (NM_028238, intron 1 of 2)	intron (NM_028238, intron 1 of 2)	784	NM_028238
chr4	46038797	46038854	0.343955	0.676481	-0.332527	promoter-TSS (NM_021883)	promoter-TSS (NM_021883)	-396	NM_021883
chr11	94472376	94472451	0.138571	0.470972	-0.332401	intron (NM_009783, intron 1 of 35)	intron (NM_009783, intron 1 of 35)	1784	NM_009783
chr6	6864785	6864902	0.205679	0.536535	-0.330856	non-coding (NR_002839, exon 1 of 1)	non-coding (NR_002839, exon 1 of 1)	306	NR_002839
chr14	95357120	95357221	0.561399	0.892181	-0.330782	Intergenic	Intergenic	-524083	NM_025733
chr4	142061292	142061343	0.390333	0.720302	-0.329969	intron (NM_145402, intron 1 of 2)	MTEa|LTR|ERVL-MaLR	-22980	NR_027137
chr5	124089854	124089975	0.523458	0.852684	-0.329226	exon (NM_019875, exon 2 of 12)	exon (NM_019875, exon 2 of 12)	5883	NM_019875
chr18	60912347	60912419	0.251978	0.580599	-0.328621	exon (NM_001038499, exon 1 of 2)	exon (NM_001038499, exon 1 of 2)	143	NM_001038499
chr1	5680713	5682001	0.65347	0.981576	-0.328106	Intergenic	MMETn-int|LTR|ERVK	92864	NM_011011
chr2	52378100	52379259	0.132543	0.460412	-0.327868	Intergenic	MTC|LTR|ERVL-MaLR	-39882	NM_010889
chr5	92353690	92353752	0.467709	0.795383	-0.327674	intron (NM_001310664, intron 2 of 10)	intron (NM_001310664, intron 2 of 10)	-4832	NM_021274
chr16	23890774	23890828	0.144491	0.472105	-0.327614	promoter-TSS (NM_009215)	promoter-TSS (NM_009215)	43	NM_009215
chr9	55544783	55545221	0.184723	0.512075	-0.327351	exon (NM_027397, exon 5 of 6)	exon (NM_027397, exon 5 of 6)	3853	NM_027397
chr3	88241092	88241180	0.123596	0.450556	-0.32696	Intergenic	CpG	13548	NM_021375
chr2	122298589	122298681	0.101181	0.427204	-0.326022	promoter-TSS (NM_025777)	promoter-TSS (NM_025777)	-265	NM_025777
chr7	137315975	137316766	0.242395	0.568167	-0.325772	Intergenic	Intergenic	-1926	NM_010096
chr4	147868590	147868655	0.459453	0.785216	-0.325763	promoter-TSS (NM_010244)	promoter-TSS (NM_010244)	96	NM_133873
chr8	92673321	92673559	0.128253	0.453856	-0.325603	promoter-TSS (NM_001301137)	promoter-TSS (NM_001301137)	-849	NM_022428
chr14	66635293	66635482	0.190977	0.516549	-0.325572	5' UTR (NM_001271761, exon 1 of 3)	5' UTR (NM_001271761, exon 1 of 3)	137	NM_013461
chr6	17307768	17307847	0.122131	0.447547	-0.325416	5' UTR (NM_001243064, exon 1 of 2)	5' UTR (NM_001243064, exon 1 of 2)	168	NM_007616
chr9	62678635	62678693	0.379301	0.704443	-0.325142	intron (NM_176922, intron 1 of 29)	intron (NM_176922, intron 1 of 29)	809	NM_176922
chr2	170888519	170888636	0.443368	0.767851	-0.324483	Intergenic	Intergenic	156771	NM_029761
chr11	21994068	21994214	0.175763	0.499299	-0.323535	TTS (NM_011023)	TTS (NM_011023)	7510	NM_011023
chr7	49635469	49635536	0.142205	0.465146	-0.32294	intron (NM_001005232, intron 2 of 3)	CpG	1332	NM_001005232
chr13	46810122	46810197	0.340572	0.663166	-0.322594	intron (NM_010617, intron 14 of 37)	intron (NM_010617, intron 14 of 37)	-82311	NM_175749
chr11	119058272	119058397	0.169936	0.492174	-0.322238	Intergenic	CpG	-17422	NM_013926
chr11	119058681	119058742	0.177191	0.498928	-0.321737	Intergenic	CpG	-17799	NM_013926
chr17	93203973	93204060	0.154545	0.47606	-0.321515	exon (NM_009625, exon 5 of 5)	exon (NM_009625, exon 5 of 5)	4849	NM_009625
chr12	33967727	33968039	0.123831	0.444645	-0.320815	Intergenic	Intergenic	10212	NM_011658
chr6	30738566	30738726	0.0606114	0.381407	-0.320796	intron (NM_008590, intron 1 of 11)	intron (NM_008590, intron 1 of 11)	593	NM_008590
chr17	31534838	31534892	0.616621	0.937406	-0.320785	Intergenic	RLTR1C|LTR|ERV1	14750	NM_030087
chr7	29793014	29793075	0.270876	0.591369	-0.320494	exon (NM_001360207, exon 5 of 5)	exon (NM_001360207, exon 5 of 5)	9077	NM_013705
chr8	112569659	112569710	0.181353	0.501417	-0.320064	promoter-TSS (NM_130457)	promoter-TSS (NM_130457)	-110	NR_132433
chr6	85186846	85186936	0.124916	0.444144	-0.319228	Intergenic	Intergenic	-1040	NM_010131
chr11	84522396	84522687	0.194483	0.513551	-0.319068	intron (NM_008498, intron 1 of 4)	intron (NM_008498, intron 1 of 4)	2992	NM_008498
chr1	78200579	78200634	0.275616	0.594125	-0.318509	Intergenic	Intergenic	-3471	NM_008781
chr14	63248474	63248576	0.500826	0.818076	-0.31725	Intergenic	Intergenic	-3254	NM_008092
chr14	7567836	7567904	0.0951895	0.412126	-0.316936	intron (NM_001270842, intron 1 of 6)	CpG	696	NM_001270842
chr15	80572275	80572335	0.349068	0.665639	-0.316571	promoter-TSS (NM_001289442)	promoter-TSS (NM_001289442)	-292	NM_010815
chr1	119143655	119144385	0.44138	0.757901	-0.316522	Intergenic	MER121|DNA|TcMar?	-90401	NM_001081125
chr11	69327290	69327434	0.232861	0.548413	-0.315551	intron (NM_010599, intron 1 of 13)	intron (NM_010599, intron 1 of 13)	1104	NM_010599
chr10	37140135	37140597	0.144589	0.460054	-0.315465	Intergenic	Intergenic	-1440	NM_008538
chr4	114913410	114913495	0.14888	0.464294	-0.315414	non-coding (NR_030721, exon 2 of 4)	non-coding (NR_030721, exon 2 of 4)	4164	NR_030721
chr14	67236664	67236814	0.249282	0.564472	-0.31519	intron (NM_001360202, intron 1 of 15)	intron (NM_001360202, intron 1 of 15)	2095	NM_010095
chr17	67280155	67280214	0.608675	0.922268	-0.313594	intron (NM_001357625, intron 1 of 32)	RLTR20B3|LTR|ERVK	74274	NM_008984
chr7	36694444	36694518	0.199425	0.512893	-0.313467	Intergenic	Intergenic	-3637	NM_172298
chr18	37090606	37090666	0.265769	0.578287	-0.312518	exon (NM_001003671, exon 1 of 4)	exon (NM_001003671, exon 1 of 4)	500	NM_001003671
chr5	125534633	125534729	0.23502	0.546772	-0.311752	intron (NM_001190352, intron 1 of 8)	intron (NM_001190352, intron 1 of 8)	2263	NM_001190352
chr17	16761872	16761956	0.622218	0.933075	-0.310857	Intergenic	IAPLTR2a|LTR|ERVK	-302189	NM_001005358
chr18	53552287	53552346	0.226886	0.536146	-0.30926	exon (NM_001033281, exon 5 of 7)	exon (NM_001033281, exon 5 of 7)	87771	NM_001033281
chr15	8268194	8268321	0.596792	0.90448	-0.307688	intron (NM_001162906, intron 51 of 52)	RLTR31C_MM|LTR|ERVK	99152	NM_001162906
chr6	30737751	30738130	0.057255	0.364204	-0.306949	promoter-TSS (NM_001252292)	promoter-TSS (NM_001252292)	-109	NM_008590
chr2	19430720	19430830	0.195855	0.502795	-0.30694	Intergenic	Intergenic	-14888	NM_018809
chr4	22478165	22479021	0.162606	0.469341	-0.306735	Intergenic	Intergenic	9773	NM_008899
chr14	12339582	12339801	0.59876	0.905411	-0.306651	Intergenic	Intergenic	6173	NM_080433
chr5	136620363	136620474	0.431836	0.737972	-0.306136	Intergenic	B4A|SINE|B4	-52929	NM_009986
chr9	99008553	99008607	0.500638	0.805559	-0.304921	intron (NM_001080776, intron 7 of 7)	intron (NM_001080776, intron 7 of 7)	22207	NM_011810
chr2	91921472	91921586	0.135837	0.439765	-0.303928	promoter-TSS (NM_007699)	promoter-TSS (NM_007699)	-660	NM_007699
chr8	83668097	83668150	0.364873	0.664914	-0.300041	exon (NM_013641, exon 2 of 3)	exon (NM_013641, exon 2 of 3)	1480	NM_013641
chr18	7297876	7297977	0.265206	0.564876	-0.29967	promoter-TSS (NM_001357492)	promoter-TSS (NM_001357492)	9	NM_001081393
chr8	92359693	92359837	0.171224	0.470279	-0.299055	exon (NM_018826, exon 2 of 3)	exon (NM_018826, exon 2 of 3)	1969	NM_018826
chr17	64346161	64346329	0.536422	0.835219	-0.298798	Intergenic	Intergenic	-14362	NM_144859
chr18	23804787	23806038	0.420135	0.718664	-0.29853	intron (NM_153058, intron 1 of 6)	intron (NM_153058, intron 1 of 6)	1443	NM_153058
chr12	31444219	31444272	0.246353	0.543859	-0.297506	intron (NM_021353, intron 1 of 20)	intron (NM_021353, intron 1 of 20)	6027	NM_021353
chr10	42109405	42109455	0.52731	0.824185	-0.296874	Intergenic	Intergenic	-91048	NM_001034858
chr15	87545199	87545268	0.190997	0.487697	-0.296699	intron (NM_001252310, intron 1 of 3)	intron (NM_001252310, intron 1 of 3)	935	NM_134096
chr10	40005918	40006267	0.477983	0.77458	-0.296597	exon (NM_144821, exon 3 of 4)	exon (NM_144821, exon 3 of 4)	19175	NM_144821
chr19	46055734	46056004	0.203659	0.499688	-0.296029	promoter-TSS (NM_001081214)	promoter-TSS (NM_001081214)	-670	NM_145504
chr13	48659312	48659489	0.16442	0.460299	-0.295879	Intergenic	Intergenic	-3635	NM_007526
chr2	127832160	127832222	0.135276	0.431092	-0.295815	promoter-TSS (NM_001113179)	promoter-TSS (NM_001113179)	-332	NM_009772
chr7	29211744	29211816	0.261271	0.556615	-0.295344	intron (NM_001164658, intron 1 of 27)	intron (NM_001164658, intron 1 of 27)	2253	NM_001039721
chr3	67594826	67594934	0.612745	0.908083	-0.295337	intron (NM_025813, intron 9 of 15)	intron (NM_025813, intron 9 of 15)	12112	NM_025813
chr13	23433930	23434613	0.141817	0.436666	-0.294849	Intergenic	Intergenic	-3255	NR_015492
chr16	17803530	17803582	0.361576	0.656281	-0.294705	exon (NM_153790, exon 5 of 11)	exon (NM_153790, exon 5 of 11)	6274	NM_153790
chr1	24100662	24100712	0.16243	0.457046	-0.294616	promoter-TSS (NM_026604)	promoter-TSS (NM_026604)	-346	NM_026604
chr18	37144651	37144764	0.188716	0.481728	-0.293012	exon (NM_001003672, exon 1 of 4)	exon (NM_001003672, exon 1 of 4)	739	NM_001003672
chr19	45229470	45229535	0.163707	0.454195	-0.290487	Intergenic	Intergenic	5733	NM_010691
chr15	102913269	102913328	0.293782	0.583415	-0.289634	Intergenic	Intergenic	-7832	NM_010464
chr15	54746237	54746288	0.13889	0.426327	-0.287437	exon (NM_010930, exon 2 of 5)	exon (NM_010930, exon 2 of 5)	335	NM_010930
chr11	58959811	58959909	0.128171	0.414025	-0.285854	Intergenic	Intergenic	-1851	NM_001318003
chr4	21931793	21931928	0.16133	0.4471	-0.28577	intron (NM_175234, intron 1 of 5)	intron (NM_175234, intron 1 of 5)	535	NM_175234
chr11	119157160	119157225	0.349242	0.634006	-0.284764	intron (NM_172443, intron 5 of 11)	intron (NM_172443, intron 5 of 11)	-3056	NR_105899
chr9	99875069	99875259	0.274461	0.559193	-0.284732	exon (NM_011440, exon 1 of 1)	exon (NM_011440, exon 1 of 1)	1006	NM_011440
chr11	12038043	12038098	0.14477	0.429375	-0.284605	promoter-TSS (NM_010345)	promoter-TSS (NM_010345)	-651	NM_010345
chr17	48096133	48096199	0.13209	0.416005	-0.283916	Intergenic	Intergenic	-5788	NR_110485
chr5	81022124	81022304	0.127143	0.409342	-0.282199	intron (NM_198702, intron 1 of 27)	intron (NM_198702, intron 1 of 27)	621	NM_198702
chr5	28460176	28460675	0.0961317	0.377662	-0.281531	intron (NM_009170, intron 2 of 2)	intron (NM_009170, intron 2 of 2)	-6558	NR_015562
chr10	66901872	66901945	0.122742	0.403632	-0.280891	Intergenic	MTEa|LTR|ERVL-MaLR	18475	NR_138560
chr11	103812613	103812688	0.632825	0.911977	-0.279152	exon (NM_009521, exon 4 of 5)	exon (NM_009521, exon 4 of 5)	38476	NM_009521
chr7	7278466	7278540	0.476124	0.753827	-0.277703	promoter-TSS (NR_003555)	promoter-TSS (NR_003555)	-214	NM_001113468
chr5	139551552	139551628	0.0759332	0.353103	-0.27717	Intergenic	Intergenic	7692	NM_013702
chr2	74659614	74659675	0.138396	0.414984	-0.276589	promoter-TSS (NM_007967)	promoter-TSS (NM_007967)	-88	NM_007967
chr9	66806099	66806178	0.395813	0.671816	-0.276003	Intergenic	CpG	-10716	NM_177583
chr1	74950419	74950500	0.284844	0.5597	-0.274856	intron (NM_010544, intron 1 of 2)	intron (NM_010544, intron 1 of 2)	1212	NM_010544
chr5	113484299	113484354	0.70746	0.980861	-0.273402	Intergenic	Intergenic	-66093	NM_177292
chr6	142678722	142678832	0.706167	0.979495	-0.273328	intron (NM_001044720, intron 11 of 39)	intron (NM_001044720, intron 11 of 39)	23497	NM_011511
chr6	45059828	45061505	0.207549	0.478523	-0.270974	intron (NM_001004357, intron 1 of 23)	intron (NM_001004357, intron 1 of 23)	606	NM_025771
chr13	71956629	71956696	0.0545107	0.325163	-0.270652	Intergenic	Intergenic	7060	NM_010573
chr9	91379127	91379203	0.119893	0.390452	-0.270559	exon (NM_009576, exon 3 of 5)	exon (NM_009576, exon 3 of 5)	10193	NM_009576
chr11	119087431	119087513	0.0933714	0.36356	-0.270189	Intergenic	Intergenic	-1235	NM_007625
chr11	48194764	48194928	0.660018	0.929795	-0.269777	Intergenic	Intergenic	-605514	NM_008143
chr19	52641964	52642238	0.682323	0.951859	-0.269536	Intergenic	MTEb|LTR|ERVL-MaLR	-281080	NR_030678
chr15	87203398	87203481	0.669696	0.939093	-0.269397	Intergenic	Intergenic	-340859	NM_134096
chr3	94399119	94399414	0.223998	0.493134	-0.269136	promoter-TSS (NM_177250)	promoter-TSS (NM_177250)	48	NM_177250
chr4	40627822	40627943	0.712206	0.979382	-0.267176	Intergenic	Tigger6b|DNA|TcMar-Tigger	75033	NM_025545
chr6	126164672	126164754	0.0653553	0.330181	-0.264826	intron (NM_008742, intron 1 of 1)	CpG	247	NM_008742
chr11	119042526	119042588	0.132036	0.396521	-0.264485	Intergenic	CpG-2901	-1644	NM_013926
chr5	41768883	41769998	0.452017	0.712238	-0.260221	Intergenic	L1M3|LINE|L1	-5221	NM_007524
chr15	93514044	93514118	0.153739	0.413879	-0.260141	intron (NM_001033217, intron 1 of 7)	intron (NM_001033217, intron 1 of 7)	81810	NM_001033217
chr15	6660701	6660755	0.705212	0.961783	-0.256571	intron (NM_011815, intron 17 of 17)	intron (NM_011815, intron 17 of 17)	-6425	NR_155272
chr4	123183775	123183905	0.555092	0.811617	-0.256525	5' UTR (NM_174998, exon 2 of 5)	5' UTR (NM_174998, exon 2 of 5)	336	NM_174998
chr9	55546516	55546644	0.114518	0.369503	-0.254985	TTS (NM_027397)	TTS (NM_027397)	5431	NM_027397
chr4	121053171	121053704	0.569241	0.823935	-0.254694	intron (NM_007741, intron 28 of 31)	intron (NM_007741, intron 28 of 31)	13872	NM_007741
chr8	46296413	46296502	0.0989961	0.352843	-0.253847	Intergenic	Intergenic	-1787	NM_173789
chr15	100182680	100182776	0.675368	0.92728	-0.251912	intron (NM_172819, intron 16 of 32)	L2a|LINE|L2	5308	NR_037311
chr5	75151421	75151508	0.111475	0.363292	-0.251817	promoter-TSS (NM_001347718)	promoter-TSS (NM_001347718)	-786	NM_011058
chr11	119046550	119046759	0.0637274	0.313168	-0.249441	Intergenic	CpG	-5742	NM_013926
chr6	99520006	99520375	0.124816	0.372999	-0.248184	intron (NM_001347345, intron 1 of 19)	intron (NM_001347345, intron 1 of 19)	802	NM_053202
chr1	39472488	39472592	0.669236	0.915347	-0.246111	intron (NM_001357521, intron 1 of 19)	MTE2a|LTR|ERVL-MaLR	6207	NM_018775
chr3	94371780	94371912	0.17926	0.424256	-0.244996	promoter-TSS (NM_011281)	promoter-TSS (NM_011281)	-948	NM_011281
chr11	69109782	69110202	0.479874	0.723821	-0.243948	TTS (NM_011065)	TTS (NM_011065)	9840	NM_011065
chr9	55546173	55546231	0.0788528	0.321958	-0.243106	TTS (NM_027397)	TTS (NM_027397)	5053	NM_027397
chr6	126643105	126643158	0.0894812	0.332462	-0.242981	exon (NM_010595, exon 2 of 2)	exon (NM_010595, exon 2 of 2)	2669	NM_010595
chr12	45075160	45075257	0.14246	0.385331	-0.242871	promoter-TSS (NM_144552)	promoter-TSS (NM_144552)	-726	NM_144552
chr16	91223453	91223504	0.0793034	0.321427	-0.242124	Intergenic	Intergenic	-2071	NM_016967
chr6	52226251	52226372	0.198136	0.439773	-0.241637	exon (NM_001277238, exon 1 of 3)	exon (NM_001277238, exon 1 of 3)	1058	NM_010456
chr6	42246109	42246234	0.0349591	0.27553	-0.240571	intron (NM_029555, intron 1 of 7)	intron (NM_029555, intron 1 of 7)	237	NM_029555
chr8	48370960	48371017	0.718509	0.958598	-0.240089	intron (NM_001145937, intron 4 of 26)	intron (NM_001145937, intron 4 of 26)	260976	NM_178788
chr6	64799393	64799455	0.63367	0.873752	-0.240083	Intergenic	Intergenic	70299	NM_007500
chr18	76858857	76858919	0.0922065	0.33221	-0.240003	exon (NM_001109743, exon 2 of 9)	exon (NM_001109743, exon 2 of 9)	2483	NM_001109743
chr8	27160053	27160577	0.153194	0.392693	-0.239499	intron (NM_029423, intron 1 of 4)	intron (NM_029423, intron 1 of 4)	14331	NM_029423
chr1	164224489	164224557	0.116446	0.355581	-0.239135	Intergenic	RLTR4_MM-int|LTR|ERV1	-24523	NM_054087
chr14	93890380	93890452	0.0536347	0.292439	-0.238805	5' UTR (NM_001271799, exon 1 of 4)	5' UTR (NM_001271799, exon 1 of 4)	253	NM_001081377
chr17	23924727	23924778	0.281755	0.517525	-0.23577	Intergenic	CpG	7295	NM_001077633
chr11	107778886	107779057	0.716183	0.951567	-0.235384	intron (NM_019431, intron 1 of 3)	intron (NM_019431, intron 1 of 3)	15722	NM_019431
chr6	126739605	126739662	0.128845	0.363067	-0.234222	exon (NM_013568, exon 1 of 2)	exon (NM_013568, exon 1 of 2)	1040	NM_013568
chr10	43794712	43794768	0.717659	0.951262	-0.233603	Intergenic	Intergenic	-31167	NR_131055
chr16	94094407	94094471	0.171631	0.403188	-0.231557	intron (NM_011377, intron 2 of 10)	intron (NM_011377, intron 2 of 10)	9179	NM_011377
chr8	64206572	64206630	0.112593	0.343111	-0.230518	promoter-TSS (NM_009390)	promoter-TSS (NM_009390)	-593	NM_009390
chr3	105694015	105694514	0.594857	0.823323	-0.228465	Intergenic	Intergenic	-6694	NM_017397
chr19	31329678	31329751	0.704223	0.932001	-0.227778	intron (NM_001013833, intron 2 of 17)	intron (NM_001013833, intron 2 of 17)	-113319	NR_002849
chr13	70862147	70864653	0.570398	0.797907	-0.227509	Intergenic	Lx4A|LINE|L1	-19548	NM_029873
chr7	79053742	79053813	0.124189	0.35109	-0.226901	promoter-TSS (NR_132432)	promoter-TSS (NR_132432)	-455	NR_132432
chr18	36930575	36930625	0.150418	0.376214	-0.225796	exon (NM_054072, exon 1 of 4)	exon (NM_054072, exon 1 of 4)	315	NM_054072
chr14	4110902	4110998	0.221097	0.440925	-0.219829	Intergenic	CpG	87009	NM_001029930
chr7	28756207	28756283	0.0849232	0.303837	-0.218914	promoter-TSS (NM_001195091)	promoter-TSS (NM_001195091)	71	NM_001195091
chr2	174075016	174075067	0.102024	0.32047	-0.218446	Intergenic	Intergenic	-2009	NM_172675
chr6	88196658	88196751	0.0943171	0.311958	-0.217641	intron (NM_001355253, intron 1 of 5)	CpG	-1959	NM_008090
chr4	9385866	9385926	0.746189	0.961435	-0.215246	intron (NM_001355183, intron 3 of 5)	intron (NM_001355183, intron 3 of 5)	116579	NM_028940
chr11	104233715	104233773	0.304494	0.518029	-0.213534	intron (NM_001038609, intron 1 of 11)	CpG	2308	NM_010838
chr5	136882605	136882675	0.102168	0.315272	-0.213104	intron (NM_024474, intron 1 of 12)	CpG	575	NM_024474
chr3	15794305	15795852	0.650491	0.86328	-0.21279	TTS (NM_001173459)	TTS (NM_001173459)	53408	NM_001173459
chr15	65818553	65819723	0.720607	0.929896	-0.209289	intron (NM_133766, intron 3 of 22)	intron (NM_133766, intron 3 of 22)	32118	NM_133766
chr13	99153355	99153422	0.643917	0.848158	-0.204241	Intergenic	Intergenic	-31434	NM_001004149
chr14	79661455	79661526	0.0653293	0.269177	-0.203847	exon (NM_001310655, exon 2 of 7)	exon (NM_001310655, exon 2 of 7)	692	NM_010701
chr7	143408900	143408961	0.654141	0.852914	-0.198773	intron (NM_008434, intron 15 of 15)	intron (NM_008434, intron 15 of 15)	52119	NM_009876
chr11	94872509	94873225	0.556505	0.754214	-0.197709	Intergenic	Intergenic	-23274	NM_001205037
chr5	92675100	92675164	0.0621404	0.259684	-0.197543	promoter-TSS (NM_177230)	promoter-TSS (NM_177230)	-5	NM_177230
chr12	118853954	118854661	0.367853	0.562914	-0.195061	Intergenic	Intergenic	7979	NM_177082
chr10	103236150	103236225	0.0600852	0.254762	-0.194677	5' UTR (NM_001361058, exon 1 of 8)	5' UTR (NM_001361058, exon 1 of 8)	134	NM_029134
chr7	31052706	31052761	0.0426826	0.236612	-0.193929	intron (NM_194321, intron 5 of 7)	intron (NM_194321, intron 5 of 7)	-1280	NM_022007
chr3	10399023	10399149	0.686344	0.879867	-0.193522	Intergenic	MTEa|LTR|ERVL-MaLR	32113	NM_025519
chr19	10641727	10643261	0.525254	0.71813	-0.192876	intron (NR_153778, intron 5 of 19)	PB1D10|SINE|Alu	5559	NR_045316
chr9	37432920	37433004	0.095043	0.283319	-0.188276	exon (NM_001164767, exon 1 of 28)	exon (NM_001164767, exon 1 of 28)	213	NM_011248
chr7	45819832	45819896	0.113841	0.298308	-0.184467	exon (NM_145963, exon 2 of 3)	exon (NM_145963, exon 2 of 3)	4883	NM_145963
chr18	74960655	74960717	0.070721	0.250804	-0.180083	intron (NM_010720, intron 1 of 9)	intron (NM_010720, intron 1 of 9)	577	NM_010720
chr16	30308631	30308728	0.05696	0.229051	-0.172091	exon (NM_008148, exon 2 of 2)	exon (NM_008148, exon 2 of 2)	2101	NM_008148
chr14	93471296	93471437	0.773956	0.944768	-0.170812	intron (NM_001271798, intron 2 of 3)	L1Md_F3|LINE|L1	419302	NM_001081377
chr7	65165368	65166809	0.6931	0.862857	-0.169758	Intergenic	Lx7|LINE|L1	-9561	NM_183087
chr8	70491556	70491691	0.055235	0.224698	-0.169463	Intergenic	Intergenic	-1507	NM_018827
chr17	63702602	63704846	0.63399	0.798469	-0.164479	Intergenic	B1F|SINE|Alu	-160257	NM_008000
chr11	93997628	93997971	0.515503	0.67755	-0.162047	intron (NM_027569, intron 1 of 28)	intron (NM_027569, intron 1 of 28)	1709	NM_027569
chr7	49633583	49633637	0.056829	0.211914	-0.155085	exon (NM_001005232, exon 3 of 4)	exon (NM_001005232, exon 3 of 4)	3225	NM_001005232
chr9	31672738	31673786	0.62012	0.774256	-0.154136	Intergenic	L1MC|LINE|L1	-209024	NM_144936
chr10	24223837	24223908	0.0807555	0.232876	-0.152121	intron (NM_021509, intron 1 of 11)	CpG	356	NM_021509
