# Supplementary material for: DNMT1 reads heterochromatic H4K20me3 to reinforce LINE-1 DNA methylation
Source: Nat Commun. 2021 May 3;12:2490. doi: 10.1038/s41467-021-22665-4 (PMC8093215; doi:10.1038/s41467-021-22665-4)
Supplement: Supplementary file 6 — Supplementary Data 3 [file 41467_2021_22665_MOESM6_ESM.xlsx]

## Sheet: hypo_in_W796A_vs_WT_methylkit
Supplementary Data 3. Lists of DMRs, called by methylkit, that show the significantly altered CpG methylation levels in 1KO-ESCs post-transduction of a BAH1-mutated (W796A) form of DNMT1, relative to WT controls.
This sub-table shows hypo-DMRs associated with W796A, compared to WT
DMR calling was carried out using methylkit, with a cutoff of padj<=0.05 and difference in overall methylations at least 15%, for CpG sites with at least 5 coverages in each one of the three replicated samples. P-value is calculated using logistic regression and then adjusted to padj (q) value using sliding linear model (SLIM) method.
chr	start	end	pvalue	qvalue	diff_Methy (W796A-vs-WT) in %	Annotation	Detailed Annotation	Distance to nearest TSS	Nearest Refseq
chr14	120179001	120179500	8.6636e-160	7.14619e-155	-39.4396	Intergenic	L1Md_A|LINE|L1	-96418	NM_175341
chr4	75355001	75355500	2.25204e-157	1.2384e-152	-36.6254	Intergenic	L1Md_A|LINE|L1	-76959	NM_025849
chrX	9718501	9719000	1.40728e-153	5.80399e-149	-40.1433	Intergenic	L1Md_A|LINE|L1	-55768	NM_025975
chr4	88722001	88722500	3.49425e-145	1.1529e-140	-18.4001	5' UTR (NM_172871, exon 1 of 1)	5' UTR (NM_172871, exon 1 of 1)	257	NM_172871
chr10	15573001	15573500	1.37204e-138	3.77243e-134	-46.126	Intergenic	L1Md_A|LINE|L1	-218526	NR_131087
chr15	3807501	3808000	2.91297e-136	6.86506e-132	-42.9115	Intergenic	L1Md_A|LINE|L1	171822	NM_134099
chr10	110627501	110628000	8.80727e-132	1.81617e-127	-42.7846	Intergenic	L1Md_A|LINE|L1	27101	NR_028438
chr14	117547501	117548000	1.21464e-127	2.22644e-123	-46.9466	intron (NM_011821, intron 3 of 8)	L1Md_A|LINE|L1	406096	NR_105747
chr5	134028501	134029000	1.47749e-124	2.43743e-120	-33.6225	Intergenic	L1Md_A|LINE|L1	-70997	NM_030719
chr14	123695501	123696000	2.53384e-121	3.80008e-117	-40.2255	intron (NM_145467, intron 2 of 10)	L1Md_A|LINE|L1	35611	NM_145467
chrX	107737001	107737500	7.30761e-121	1.00462e-116	-21.579	Intergenic	L1Md_A|LINE|L1	-55339	NM_001163104
chr9	18009001	18009500	6.4426e-119	8.17569e-115	-47.3515	Intergenic	L1Md_A|LINE|L1	-283016	NM_025844
chr4	9585501	9586000	7.21551e-118	8.50247e-114	-45.4987	intron (NM_001177854, intron 10 of 11)	L1Md_A|LINE|L1	57966	NM_023066
chr6	84713501	84714000	1.53527e-117	1.6885e-113	-20.498	intron (NM_177077, intron 20 of 21)	L1Md_A|LINE|L1	-119843	NM_175475
chr5	49754501	49755000	2.73105e-116	2.81589e-112	-35.7952	Intergenic	L1Md_A|LINE|L1	304245	NM_133911
chr6	64881001	64881500	4.16708e-114	4.04379e-110	-40.2345	Intergenic	Intergenic	152126	NM_007500
chr12	10971001	10971500	5.8722e-111	5.09863e-107	-44.298	Intergenic	L1Md_A|LINE|L1	-76562	NR_045860
chr2	55347501	55348000	1.20028e-109	9.42912e-106	-29.8234	Intergenic	L1Md_A|LINE|L1	-88219	NM_008426
chrX	82269001	82269500	1.15489e-109	9.42912e-106	-19.8507	Intergenic	L1Md_A|LINE|L1	-679619	NM_007868
chr16	60730501	60731000	3.89104e-108	2.91776e-104	-39.7848	Intergenic	L1Md_A|LINE|L1	-125220	NM_007938
chr7	108789501	108790000	4.43802e-106	3.18322e-102	-37.8261	Intergenic	L1Md_A|LINE|L1	34893	NM_146723
chr11	105165001	105165500	3.84582e-102	2.64353e-98	-19.7814	Intergenic	CpG	-13556	NM_011903
chr10	63780001	63780500	1.18043e-98	7.78942e-95	-32.9017	intron (NM_001164376, intron 5 of 17)	L1Md_A|LINE|L1	-40804	NM_177612
chr7	72527501	72528000	1.14701e-97	7.2778e-94	-37.4995	Intergenic	L1Md_A|LINE|L1	-221156	NM_001024703
chr3	117285501	117286000	7.95789e-96	4.86228e-92	-39.803	Intergenic	L1Md_A|LINE|L1	75125	NM_177664
chr6	107300501	107301000	3.71054e-93	2.11079e-89	-41.641	Intergenic	L1Md_A|LINE|L1	-228975	NM_008516
chr16	42779501	42780000	1.77015e-92	9.73409e-89	-29.3839	intron (NR_040521, intron 1 of 3)	intron (NR_040521, intron 1 of 3)	95836	NR_040521
chr13	119690501	119691000	1.33024e-91	7.07905e-88	-16.2037	intron (NM_001291439, intron 1 of 9)	CpG	400	NM_145942
chr16	28293501	28294000	2.64175e-90	1.36191e-86	-28.7752	intron (NM_001357064, intron 3 of 4)	L1Md_A|LINE|L1	152324	NM_010199
chr9	18009501	18010000	8.93588e-89	4.46714e-85	-42.0438	Intergenic	L1Md_A|LINE|L1	-282516	NM_025844
chr3	154029501	154030000	1.11387e-88	5.4046e-85	-52.0935	intron (NM_001081263, intron 1 of 21)	L1Md_A|LINE|L1	56315	NM_001081263
chr12	119667001	119667500	1.43776e-88	6.7768e-85	-33.9967	Intergenic	L1Md_A|LINE|L1	223841	NM_001163136
chr13	61422501	61423000	5.59358e-86	2.56327e-82	-44.1943	Intergenic	L1Md_A|LINE|L1	-64555	NM_019539
chr2	105858501	105859000	2.09719e-83	9.35064e-80	-33.0858	intron (NM_023876, intron 3 of 9)	L1Md_T|LINE|L1	45813	NM_023876
chr5	91686501	91687000	7.13765e-83	3.09869e-79	-33.1908	Intergenic	L1Md_A|LINE|L1	80549	NR_045383
chr11	29961001	29961500	1.30779e-82	5.53196e-79	-35.4516	intron (NM_146016, intron 2 of 41)	L1Md_T|LINE|L1	64782	NM_146016
chr5	8259001	8259500	1.93802e-82	7.9929e-79	-52.9136	intron (NM_001007220, intron 3 of 28)	L1Md_A|LINE|L1	108909	NM_001007220
chr5	68137501	68138000	2.6455e-81	1.06446e-77	-31.0895	intron (NM_001018019, intron 2 of 3)	L1Md_A|LINE|L1	105916	NM_001018019
chr4	75354501	75355000	1.30904e-80	5.14172e-77	-32.538	Intergenic	L1Md_A|LINE|L1	-76459	NM_025849
chr12	95617501	95618000	1.88606e-80	7.23592e-77	-39.0649	Intergenic	L1Md_A|LINE|L1	-74475	NM_201518
chr6	126025001	126025500	2.35147e-80	8.81643e-77	-22.7938	intron (NM_153589, intron 24 of 25)	L1Md_A|LINE|L1	139709	NM_008742
chr13	31383001	31383500	1.07502e-79	3.94103e-76	-28.536	Intergenic	L1Md_A|LINE|L1	-142165	NR_045957
chr4	26138501	26139000	1.15077e-79	4.12704e-76	-36.8263	Intergenic	L1Md_A|LINE|L1	207901	NM_172865
chr16	64572501	64573000	4.20272e-79	1.47516e-75	-34.1227	Intergenic	L1Md_A|LINE|L1	-93617	NM_173861
chr4	44358001	44358500	6.67632e-79	2.29457e-75	-39.9743	intron (NM_010790, intron 16 of 17)	L1Md_A|LINE|L1	57334	NM_010790
chrX	9718001	9718500	8.45915e-79	2.84069e-75	-46.038	Intergenic	B1_Mur1|SINE|Alu	-55268	NM_025975
chr3	91096001	91096500	8.60971e-79	2.84069e-75	-32.142	Intergenic	L1Md_A|LINE|L1	-5446	NM_001101461
chr14	6283001	6283500	1.81984e-78	5.77346e-75	-19.6976	intron (NM_001270812, intron 1 of 5)	L1Md_A|LINE|L1	3999	NM_001270812
chr9	30872001	30872500	3.99986e-78	1.24502e-74	-37.3528	Intergenic	L1Md_A|LINE|L1	48699	NM_001024139
chr3	91095501	91096000	3.03112e-77	9.26009e-74	-28.4973	Intergenic	L1Md_A|LINE|L1	-4946	NM_001101461
chr12	18163001	18163500	1.43011e-75	4.28956e-72	-40.4199	Intergenic	L1Md_A|LINE|L1	-351259	NM_001033157
chr10	110015001	110015500	7.90099e-75	2.32755e-71	-45.2057	Intergenic	L1Md_A|LINE|L1	-15032	NM_177797
chr6	35778001	35778500	1.80545e-74	5.22536e-71	-37.4311	Intergenic	L1Md_A|LINE|L1	-238363	NM_008098
chr14	115115501	115116000	4.19137e-74	1.19216e-70	-23.4339	intron (NM_175500, intron 1 of 7)	L1Md_A|LINE|L1	23536	NM_175500
chr5	68221001	68221500	6.28309e-74	1.75682e-70	-24.8589	Intergenic	L1Md_A|LINE|L1	189416	NM_001018019
chr16	47981501	47982000	1.24997e-73	3.43682e-70	-32.3428	Intergenic	L1_Mus1|LINE|L1	176748	NR_152166
chr16	62710001	62710500	4.87244e-73	1.31772e-69	-36.0997	Intergenic	L1Md_A|LINE|L1	76465	NM_178925
chr18	50664501	50665000	1.89313e-72	5.03727e-69	-35.2987	Intergenic	L1Md_A|LINE|L1	-96052	NM_026108
chr3	117286001	117286500	2.95232e-72	7.73089e-69	-37.5951	Intergenic	L1Md_A|LINE|L1	74625	NM_177664
chr9	111805001	111805500	1.63902e-71	4.22484e-68	-25.4454	Intergenic	Intergenic	-114903	NM_016853
chr5	68220501	68221000	1.88146e-71	4.77516e-68	-31.97	Intergenic	L1Md_A|LINE|L1	188916	NM_001018019
chr1	186968001	186968500	2.49244e-71	6.22998e-68	-29.9852	exon (NM_033077, exon 1 of 1)	exon (NM_033077, exon 1 of 1)	835	NM_033077
chr13	85469501	85470000	3.15908e-71	7.77844e-68	-27.812	Intergenic	L1Md_A|LINE|L1	-180265	NM_145452
chr16	60731001	60731500	6.51472e-71	1.55759e-67	-45.0882	Intergenic	L1Md_A|LINE|L1	-125720	NM_007938
chr16	28294001	28294500	8.55462e-71	2.01608e-67	-32.2107	intron (NM_001357064, intron 3 of 4)	L1Md_A|LINE|L1	151824	NM_010199
chr5	18275001	18275500	1.26562e-70	2.9407e-67	-42.6115	intron (NM_010305, intron 5 of 7)	L1Md_A|LINE|L1	85162	NM_010305
chr7	5559501	5560000	3.34206e-70	7.65752e-67	-29.3429	Intergenic	L1Md_A|LINE|L1	-14652	NM_001166732
chr3	18555501	18556000	1.23605e-69	2.7933e-66	-36.7793	Intergenic	L1Md_A|LINE|L1	-75274	NR_040544
chr14	6282501	6283000	2.76886e-69	6.17271e-66	-24.0258	intron (NM_001270812, intron 1 of 5)	L1Md_A|LINE|L1	4499	NM_001270812
chr4	16309001	16309500	3.61273e-69	7.94658e-66	-36.2794	Intergenic	L1Md_A|LINE|L1	145141	NR_045765
chr6	67008001	67008500	4.05229e-69	8.79617e-66	-34.6363	intron (NM_001177560, intron 3 of 4)	L1Md_A|LINE|L1	-28348	NR_040278
chr1	85021001	85021500	4.89291e-69	1.04829e-65	-33.9773	Intergenic	L1Md_F|LINE|L1	-86168	NM_027921
chr19	39248501	39249000	2.71001e-68	5.73169e-65	-44.3766	intron (NR_033614, intron 3 of 8)	L1Md_A|LINE|L1	19497	NR_033614
chr13	50528001	50528500	3.20235e-68	6.68726e-65	-36.4763	Intergenic	L1Md_T|LINE|L1	16483	NR_030647
chr11	13546501	13547000	9.82541e-67	2.00111e-63	-37.9528	Intergenic	L1Md_A|LINE|L1	632290	NR_131011
chr17	12017501	12018000	5.3669e-66	1.07973e-62	-27.2135	intron (NM_016694, intron 10 of 11)	L1Md_A|LINE|L1	-101533	NM_026644
chr4	6649501	6650000	8.32513e-65	1.57862e-61	-36.0877	Intergenic	L1Md_A|LINE|L1	-195480	NM_010945
chr9	16860001	16860500	1.86078e-64	3.48835e-61	-41.8666	Intergenic	L1Md_A|LINE|L1	-482020	NM_001080814
chr17	12018001	12018500	4.15539e-64	7.70243e-61	-25.9278	intron (NM_016694, intron 10 of 11)	L1Md_A|LINE|L1	-101033	NM_026644
chr14	124415001	124415500	5.61758e-64	1.0297e-60	-41.6888	intron (NM_207667, intron 1 of 4)	L1Md_A|LINE|L1	-222705	NM_010201
chrX	49693501	49694000	1.16485e-63	2.11172e-60	-41.6538	Intergenic	Lx4A|LINE|L1	10247	NM_207240
chr15	6536001	6536500	4.35274e-63	7.72122e-60	-30.7919	Intergenic	L1Md_A|LINE|L1	-43596	NM_011815
chr13	90443501	90444000	1.28489e-62	2.25499e-59	-27.4343	Intergenic	L1Md_A|LINE|L1	354084	NM_025335
chr3	18556001	18556500	3.50226e-62	5.95639e-59	-37.007	Intergenic	L1Md_A|LINE|L1	-75774	NR_040544
chr4	23113501	23114000	6.00977e-62	1.01167e-58	-27.097	Intergenic	L1Md_A|LINE|L1	623203	NR_131335
chrX	136497001	136497500	3.27867e-61	5.40884e-58	-33.3104	Intergenic	L1Md_A|LINE|L1	-20748	NM_177749
chr2	80813001	80813500	1.25629e-60	2.05198e-57	-49.6852	Intergenic	L1Md_A|LINE|L1	173987	NM_027091
chr14	123545001	123545500	2.27278e-60	3.67589e-57	-33.6868	intron (NM_177393, intron 7 of 43)	L1Md_A|LINE|L1	81893	NM_177393
chr8	27561001	27561500	4.14912e-60	6.64546e-57	-42.1993	Intergenic	L1Md_A|LINE|L1	113581	NM_026256
chr6	41807501	41808000	1.01079e-59	1.60337e-56	-36.636	Intergenic	L1Md_A|LINE|L1	-35454	NM_146576
chr13	50528501	50529000	1.7722e-59	2.75812e-56	-48.9641	Intergenic	L1Md_T|LINE|L1	15983	NR_030647
chr1	22874001	22874500	1.0106e-58	1.55812e-55	-25.9739	Intergenic	L1Md_A|LINE|L1	-24136	NR_151543
chrX	81413001	81413500	2.32658e-58	3.55386e-55	-16.3416	Intergenic	L1Md_A|LINE|L1	44871	NM_173435
chr6	25076501	25077000	5.88673e-58	8.82851e-55	-31.6405	Intergenic	L1Md_A|LINE|L1	-120626	NM_177013
chr17	12016501	12017000	6.2409e-58	9.27536e-55	-29.4002	intron (NM_016694, intron 10 of 11)	L1Md_A|LINE|L1	-102533	NM_026644
chr6	67008501	67009000	9.80337e-58	1.44399e-54	-27.6585	intron (NM_001177560, intron 3 of 4)	L1Md_A|LINE|L1	-27848	NR_040278
chr7	108789001	108789500	1.11789e-57	1.63203e-54	-36.3315	Intergenic	L1Md_A|LINE|L1	34393	NM_146723
chr19	11223501	11224000	2.68058e-57	3.8791e-54	-18.0099	intron (NR_045317, intron 1 of 2)	L1Md_T|LINE|L1	26934	NR_045317
chr9	40064001	40064500	3.64755e-57	5.2325e-54	-38.0481	Intergenic	L1Md_A|LINE|L1	-10046	NM_146854
chr2	80817001	80817500	3.89727e-57	5.54254e-54	-27.8436	Intergenic	L1Md_A|LINE|L1	177987	NM_027091
chr15	52125501	52126000	1.0413e-56	1.45579e-53	-37.8599	Intergenic	L1Md_A|LINE|L1	85644	NM_175503
chr17	59045001	59045500	1.57904e-56	2.18903e-53	-38.6761	Intergenic	L1Md_A|LINE|L1	-31929	NM_026497
chr17	59045501	59046000	2.6702e-56	3.67087e-53	-37.7936	Intergenic	L1Md_A|LINE|L1	-32429	NM_026497
chr16	95510001	95510500	2.74455e-56	3.7419e-53	-29.4309	intron (NM_001302183, intron 2 of 8)	L1Md_A|LINE|L1	20114	NM_133659
chr1	149296501	149297000	3.09569e-56	4.18605e-53	-22.418	Intergenic	L1Md_A|LINE|L1	625688	NM_008869
chr14	117547001	117547500	3.22441e-56	4.32465e-53	-43.2017	intron (NM_011821, intron 3 of 8)	L1Md_A|LINE|L1	406596	NR_105747
chr1	36683001	36683500	4.27994e-56	5.64851e-53	-21.0724	promoter-TSS (NM_001126046)	promoter-TSS (NM_001126046)	-68	NM_027957
chr11	49343001	49343500	4.59764e-56	6.01964e-53	-23.7122	Intergenic	L1Md_A|LINE|L1	2717	NM_147065
chr3	7733001	7733500	1.52524e-55	1.98126e-52	-37.9313	Intergenic	L1Md_A|LINE|L1	-119491	NM_008371
chr2	165807501	165808000	2.94775e-55	3.79915e-52	-24.5991	exon (NM_001252585, exon 14 of 22)	exon (NM_001252585, exon 14 of 22)	50422	NM_027230
chr5	142529501	142530000	3.7455e-55	4.7899e-52	-17.9131	exon (NM_019943, exon 1 of 1)	exon (NM_019943, exon 1 of 1)	325	NM_019943
chr9	109251501	109252000	8.4658e-55	1.07431e-51	-21.6214	Intergenic	L1Md_A|LINE|L1	-16997	NM_001008428
chr1	70635001	70635500	1.05778e-54	1.33207e-51	-28.2097	intron (NM_025728, intron 7 of 7)	L1Md_A|LINE|L1	-90464	NM_177164
chr6	89695501	89696000	1.12444e-54	1.4053e-51	-27.5553	Intergenic	L1Md_A|LINE|L1	-18452	NM_053228
chr5	134028001	134028500	2.56395e-54	3.13315e-51	-32.6076	Intergenic	L1Md_A|LINE|L1	-71497	NM_030719
chr5	94195001	94195500	3.20996e-54	3.89374e-51	-36.4693	Intergenic	L1Md_A|LINE|L1	111545	NM_177913
chr14	92930001	92930500	4.85211e-54	5.84273e-51	-30.5498	Intergenic	L1Md_A|LINE|L1	960418	NM_001081377
chr5	132687001	132687500	4.93779e-54	5.90282e-51	-38.9778	Intergenic	L1Md_A|LINE|L1	-144908	NM_177047
chr6	77617001	77617500	5.52969e-54	6.56285e-51	-27.8783	intron (NM_145732, intron 7 of 18)	L1Md_A|LINE|L1	-234776	NR_045141
chr4	38067501	38068000	5.67115e-54	6.68266e-51	-48.2378	Intergenic	L1Md_A|LINE|L1	787732	NR_151606
chr10	95315501	95316000	1.08982e-53	1.27509e-50	-27.693	intron (NM_001330138, intron 2 of 2)	intron (NM_001330138, intron 2 of 2)	7958	NM_009950
chr4	81778501	81779000	3.09194e-53	3.5921e-50	-30.7861	Intergenic	L1Md_T|LINE|L1	-286629	NR_040659
chr6	73105501	73106000	3.48297e-53	4.0181e-50	-35.1861	intron (NM_001164669, intron 42 of 76)	L1Md_A|LINE|L1	115880	NM_001164669
chr5	62869001	62869500	3.50817e-53	4.01905e-50	-20.6658	intron (NM_001170705, intron 7 of 8)	L1Md_T|LINE|L1	55428	NM_001170705
chr6	105960001	105960500	8.83569e-53	9.98375e-50	-38.3545	intron (NM_001109749, intron 3 of 25)	L1Md_A|LINE|L1	-158514	NM_173004
chr1	20486501	20487000	9.64299e-53	1.08218e-49	-31.7706	intron (NM_153179, intron 35 of 66)	L1Md_A|LINE|L1	130297	NR_045734
chr1	186967501	186968000	1.18282e-52	1.31845e-49	-25.7691	5' UTR (NM_033077, exon 1 of 1)	5' UTR (NM_033077, exon 1 of 1)	335	NM_033077
chr16	84386501	84387000	1.96189e-52	2.15769e-49	-17.8886	Intergenic	L1Md_A|LINE|L1	15608	NR_040567
chr16	42779001	42779500	2.95356e-52	3.22683e-49	-40.2388	intron (NR_040521, intron 1 of 3)	L1Md_A|LINE|L1	96336	NR_040521
chr6	136487001	136487500	5.3749e-52	5.83355e-49	-19.4868	Intergenic	RMER1B|Other|Other	-31600	NM_019426
chrX	115081501	115082000	6.57034e-52	7.0844e-49	-35.7565	Intergenic	L1Md_A|LINE|L1	154762	NR_130989
chr11	58475001	58475500	1.34033e-51	1.42655e-48	-49.2154	Intergenic	L1Md_A|LINE|L1	17248	NM_001011770
chr16	41860501	41861000	1.79198e-51	1.89502e-48	-41.5756	intron (NM_001361281, intron 3 of 8)	L1Md_A|LINE|L1	327409	NM_175548
chr2	55347001	55347500	3.15431e-51	3.29347e-48	-45.4748	Intergenic	L1Md_A|LINE|L1	-88719	NM_008426
chr13	85470001	85470500	3.36363e-51	3.48994e-48	-23.062	Intergenic	L1Md_A|LINE|L1	-180765	NM_145452
chr7	58058001	58058500	6.81253e-51	6.98053e-48	-25.6101	Intergenic	L1Md_A|LINE|L1	467078	NM_008071
chr10	79739001	79739500	1.16296e-50	1.18428e-47	-22.878	exon (NM_172551, exon 10 of 21)	exon (NM_172551, exon 10 of 21)	7330	NM_172551
chr17	29852501	29853000	1.25435e-50	1.26951e-47	-18.4824	intron (NM_001081160, intron 2 of 15)	intron (NM_001081160, intron 2 of 15)	35131	NM_001081160
chr18	33635001	33635500	1.65995e-50	1.66977e-47	-22.2507	Intergenic	L1Md_A|LINE|L1	-159641	NR_038151
chr14	120777501	120778000	2.08476e-50	2.08439e-47	-28.2524	Intergenic	L1Md_A|LINE|L1	-133443	NM_023579
chr6	64882001	64882500	3.08015e-50	3.04271e-47	-33.3765	Intergenic	L1Md_A|LINE|L1	153126	NM_007500
chr8	107682001	107682500	3.10725e-50	3.05122e-47	-33.0574	Intergenic	RLTR17|LTR|ERVK	-93769	NM_010817
chr3	78339501	78340000	4.05373e-50	3.95707e-47	-36.5371	Intergenic	L1Md_A|LINE|L1	805136	NM_001099624
chr6	132876001	132876500	6.51999e-50	6.32709e-47	-35.5195	Intergenic	L1Md_A|LINE|L1	8243	NM_199155
chr4	16309501	16310000	6.77772e-50	6.53874e-47	-50.6086	Intergenic	L1Md_A|LINE|L1	145641	NR_045765
chr11	30071501	30072000	7.19403e-50	6.90002e-47	-27.5276	Intergenic	L1Md_A|LINE|L1	-45718	NM_146016
chr18	63541001	63541500	9.6769e-50	9.22776e-47	-28.0469	Intergenic	L1Md_A|LINE|L1	151108	NM_016792
chr13	61422001	61422500	9.8338e-50	9.32348e-47	-35.1265	Intergenic	L1Md_A|LINE|L1	-64055	NM_019539
chr7	50148001	50148500	1.52615e-49	1.43869e-46	-30.8774	intron (NM_001037906, intron 4 of 19)	L1Md_A|LINE|L1	172901	NM_001037906
chr7	90618501	90619000	2.32845e-49	2.1702e-46	-26.1184	Intergenic	L1Md_A|LINE|L1	-142756	NM_026734
chr3	44247501	44248000	2.56189e-49	2.37436e-46	-26.1009	Intergenic	L1Md_A|LINE|L1	1130509	NR_045172
chrX	80596501	80597000	2.73076e-48	2.48892e-45	-43.4228	Intergenic	L1Md_A|LINE|L1	-473893	NM_138751
chr18	38590001	38590500	3.24872e-48	2.94474e-45	-23.265	exon (NM_011898, exon 2 of 2)	exon (NM_011898, exon 2 of 2)	11017	NM_011898
chr18	15695501	15696000	3.65522e-48	3.2951e-45	-26.0493	intron (NM_199055, intron 1 of 3)	L1Md_A|LINE|L1	22295	NM_199055
chr15	19679001	19679500	5.65792e-48	5.04535e-45	-30.2685	Intergenic	L1Md_A|LINE|L1	493878	NR_155419
chr3	154646501	154647000	7.5572e-48	6.70277e-45	-41.3239	Intergenic	Intergenic	49554	NM_009968
chr5	85540501	85541000	7.74356e-48	6.79558e-45	-22.6647	Intergenic	L1Md_A|LINE|L1	524832	NM_007683
chrX	50164501	50165000	7.74423e-48	6.79558e-45	-21.596	Intergenic	L1Md_A|LINE|L1	-154516	NM_146390
chr16	45571001	45571500	8.90209e-48	7.77027e-45	-36.7486	intron (NM_198106, intron 13 of 27)	intron (NM_198106, intron 13 of 27)	35985	NM_198106
chrX	136497501	136498000	9.58075e-48	8.31864e-45	-19.658	Intergenic	L1Md_A|LINE|L1	-20248	NM_177749
chr1	139546501	139547000	1.25558e-47	1.08447e-44	-32.8912	TTS (NM_015780)	TTS (NM_015780)	13471	NM_015780
chr10	118910501	118911000	1.30117e-47	1.118e-44	-39.2185	Intergenic	L1Md_A|LINE|L1	16392	NR_110482
chr14	120179501	120180000	2.35084e-47	2.00943e-44	-35.9743	Intergenic	L1Md_A|LINE|L1	-95918	NM_175341
chr17	16410501	16411000	2.73872e-47	2.32891e-44	-24.3608	Intergenic	L1Md_A|LINE|L1	-584165	NM_178615
chr14	37393501	37394000	3.1902e-47	2.68514e-44	-37.354	Intergenic	L1Md_A|LINE|L1	-258429	NM_078478
chr16	41861001	41861500	3.50761e-47	2.93732e-44	-41.8523	intron (NM_001361281, intron 3 of 8)	intron (NM_001361281, intron 3 of 8)	327909	NM_175548
chr6	126024501	126025000	5.11826e-47	4.26445e-44	-20.2615	intron (NM_153589, intron 24 of 25)	L1Md_A|LINE|L1	140209	NM_008742
chr4	102705501	102706000	6.75348e-47	5.59862e-44	-39.8959	Intergenic	L1Md_A|LINE|L1	-54384	NM_144906
chr1	85067001	85067500	7.53618e-47	6.21623e-44	-26.0141	Intergenic	L1Md_A|LINE|L1	42602	NM_213615
chr4	37611001	37611500	7.85694e-47	6.44857e-44	-28.9169	Intergenic	L1Md_A|LINE|L1	361848	NR_151605
chr4	44357501	44358000	8.73005e-47	7.12971e-44	-37.0035	intron (NM_010790, intron 16 of 17)	L1Md_A|LINE|L1	56834	NM_010790
chr2	178448501	178449000	1.1998e-46	9.75031e-44	-28.6814	intron (NM_198656, intron 2 of 14)	L1Md_A|LINE|L1	18236	NM_198656
chr9	3176001	3176500	1.57009e-46	1.2697e-43	-32.0441	Intergenic	L1Md_A|LINE|L1	23562	NM_053265
chr18	50665001	50665500	1.75749e-46	1.41431e-43	-41.3622	Intergenic	L1Md_A|LINE|L1	-96552	NM_026108
chr7	71984001	71984500	1.8927e-46	1.51572e-43	-31.7118	intron (NR_126462, intron 2 of 2)	L1Md_A|LINE|L1	-22233	NR_126483
chr14	115116001	115116500	2.15903e-46	1.72066e-43	-19.4304	intron (NM_175500, intron 1 of 7)	L1Md_A|LINE|L1	24036	NM_175500
chr14	117546501	117547000	4.46147e-46	3.53851e-43	-42.6244	intron (NM_011821, intron 3 of 8)	L1Md_A|LINE|L1	407096	NR_105747
chr13	85469001	85469500	5.07045e-46	4.00227e-43	-35.8829	Intergenic	L1Md_A|LINE|L1	-179765	NM_145452
chr5	115180501	115181000	7.08463e-46	5.53912e-43	-34.9879	intron (NM_001310712, intron 1 of 5)	intron (NM_001310712, intron 1 of 5)	5370	NM_013879
chr10	73582501	73583000	1.41533e-45	1.09106e-42	-30.2503	Intergenic	L1Md_A|LINE|L1	-239116	NM_023115
chr18	89688501	89689000	1.85753e-45	1.41869e-42	-27.1726	intron (NM_001039173, intron 1 of 7)	L1Md_A|LINE|L1	80385	NM_001039173
chr4	49466501	49467000	1.95706e-45	1.48782e-42	-23.1572	Intergenic	L1Md_T|LINE|L1	-15642	NM_001164565
chr2	22005501	22006000	2.15021e-45	1.62716e-42	-24.3409	Intergenic	L1Md_A|LINE|L1	-221752	NM_148413
chr4	104847001	104847500	2.96781e-45	2.23562e-42	-24.2764	intron (NM_001316667, intron 6 of 11)	L1Md_A|LINE|L1	29147	NM_146148
chr15	29984001	29984500	3.03926e-45	2.27904e-42	-27.1187	Intergenic	L1Md_A|LINE|L1	-188342	NM_008729
chr8	60282001	60282500	3.07758e-45	2.29733e-42	-25.605	Intergenic	L1Md_A|LINE|L1	-223873	NM_011834
chr12	15192001	15192500	5.92421e-45	4.34364e-42	-34.407	Intergenic	L1Md_A|LINE|L1	-141862	NR_045960
chr4	50700001	50700500	6.98614e-45	5.09959e-42	-34.8894	Intergenic	L1Md_A|LINE|L1	-516427	NM_001162865
chr16	15442001	15442500	7.41616e-45	5.38964e-42	-28.7805	Intergenic	L1Md_T|LINE|L1	152267	NM_023585
chr11	94138501	94139000	8.25768e-45	5.97488e-42	-21.9458	Intergenic	Intergenic	-72703	NM_009427
chr13	6703001	6703500	2.07417e-44	1.48773e-41	-28.6638	Intergenic	Intergenic	-54480	NM_019703
chr5	68137001	68137500	3.03574e-44	2.168e-41	-30.4138	intron (NM_001018019, intron 2 of 3)	L1Md_A|LINE|L1	105416	NM_001018019
chr3	6297501	6298000	4.04337e-44	2.87515e-41	-34.5318	Intergenic	L1Md_A|LINE|L1	322692	NM_027048
chr7	45377001	45377500	7.45933e-44	5.28141e-41	-23.525	exon (NM_009224, exon 10 of 10)	exon (NM_009224, exon 10 of 10)	-6687	NM_011698
chr7	50148501	50149000	1.1898e-43	8.38812e-41	-35.3278	intron (NM_001037906, intron 4 of 19)	L1Md_A|LINE|L1	173401	NM_001037906
chr3	9995501	9996000	1.38667e-43	9.69323e-41	-27.3333	Intergenic	L1Md_A|LINE|L1	-16834	NM_010634
chr18	15695001	15695500	1.4466e-43	1.00695e-40	-26.4696	intron (NM_199055, intron 1 of 3)	L1Md_A|LINE|L1	22795	NM_199055
chr8	70913001	70913500	1.85748e-43	1.28213e-40	-16.8866	exon (NM_173013, exon 5 of 7)	exon (NM_173013, exon 5 of 7)	7277	NM_173013
chrX	162669001	162669500	1.91742e-43	1.31252e-40	-35.4464	intron (NR_038088, intron 4 of 5)	L1Md_A|LINE|L1	-25593	NM_178256
chr11	13546001	13546500	3.49894e-43	2.3754e-40	-36.1886	Intergenic	L1Md_A|LINE|L1	632790	NR_131011
chr19	11593001	11593500	4.80427e-43	3.2482e-40	-31.0748	intron (NM_026835, intron 3 of 6)	L1Md_A|LINE|L1	11553	NM_026835
chr10	8319501	8320000	6.14574e-43	4.1214e-40	-29.853	intron (NM_177387, intron 3 of 7)	L1Md_A|LINE|L1	199074	NM_177387
chr5	68219001	68219500	6.74641e-43	4.50591e-40	-31.8024	Intergenic	L1Md_A|LINE|L1	187416	NM_001018019
chr1	63859001	63859500	7.2429e-43	4.818e-40	-30.2017	Intergenic	L1Md_A|LINE|L1	-89984	NM_001256158
chr18	56678501	56679000	8.19224e-43	5.42762e-40	-16.1491	Intergenic	Intergenic	-29062	NM_010721
chr1	78990001	78990500	1.21541e-42	8.02025e-40	-26.9631	intron (NR_151519, intron 2 of 3)	L1Md_A|LINE|L1	173340	NM_021342
chr12	92172501	92173000	1.72721e-42	1.13522e-39	-22.2249	Intergenic	L1Md_A|LINE|L1	-323594	NM_011344
chr1	186967001	186967500	2.52882e-42	1.64244e-39	-35.0574	promoter-TSS (NM_033077)	promoter-TSS (NM_033077)	-165	NM_033077
chr17	81245501	81246000	2.54672e-42	1.64758e-39	-21.8868	Intergenic	L1Md_T|LINE|L1	-180666	NM_028138
chr10	8320001	8320500	2.85632e-42	1.84066e-39	-31.5248	intron (NM_177387, intron 3 of 7)	L1Md_A|LINE|L1	198574	NM_177387
chr16	28294501	28295000	4.59158e-42	2.92461e-39	-35.7763	intron (NM_001357064, intron 3 of 4)	L1Md_A|LINE|L1	151324	NM_010199
chr12	58120001	58120500	5.4792e-42	3.47656e-39	-35.3944	Intergenic	L1Md_A|LINE|L1	-91553	NM_009216
chr6	124449501	124450000	6.47362e-42	4.09179e-39	-27.4519	intron (NM_001346656, intron 11 of 17)	intron (NM_001346656, intron 11 of 17)	12993	NM_153508
chr2	36549001	36549500	8.64264e-42	5.44191e-39	-20.8508	Intergenic	L1Md_A|LINE|L1	-19349	NM_146628
chr2	143631501	143632000	1.26504e-41	7.93513e-39	-29.9976	intron (NM_008792, intron 2 of 11)	L1Md_A|LINE|L1	-83914	NR_040354
chr3	6299001	6299500	2.48635e-41	1.54782e-38	-32.2841	Intergenic	L1Md_T|LINE|L1	321192	NM_027048
chr3	6298501	6299000	3.0298e-41	1.87905e-38	-33.0373	Intergenic	L1Md_A|LINE|L1	321692	NM_027048
chr1	20487001	20487500	3.30525e-41	2.03458e-38	-32.8073	intron (NM_153179, intron 35 of 66)	L1Md_A|LINE|L1	130797	NR_045734
chr4	21400001	21400500	9.06897e-41	5.52071e-38	-26.7008	Intergenic	L1Md_T|LINE|L1	285712	NM_001080771
chr2	55829501	55830000	1.41359e-40	8.57354e-38	-39.799	Intergenic	L1Md_A|LINE|L1	393781	NM_008426
chr4	62718501	62719000	1.4334e-40	8.66185e-38	-29.726	Intergenic	L1Md_A|LINE|L1	44777	NM_019492
chr1	84264501	84265000	1.78423e-40	1.07425e-37	-29.238	intron (NM_001003948, intron 1 of 2)	L1Md_A|LINE|L1	19894	NM_001003948
chr16	95509001	95509500	2.9032e-40	1.74161e-37	-22.6081	intron (NM_001302183, intron 2 of 8)	L1Md_A|LINE|L1	21114	NM_133659
chr5	52901501	52902000	3.04813e-40	1.82193e-37	-29.3896	Intergenic	L1Md_A|LINE|L1	67616	NM_024213
chr7	14403501	14404000	3.06622e-40	1.82612e-37	-31.7852	Intergenic	L1Md_A|LINE|L1	34800	NM_175250
chr6	144826001	144826500	3.81394e-40	2.25515e-37	-27.1053	Intergenic	L1Md_A|LINE|L1	153383	NR_040519
chr6	73106501	73107000	4.66511e-40	2.73881e-37	-32.3415	intron (NM_001164669, intron 42 of 76)	L1Md_A|LINE|L1	114880	NM_001164669
chr1	130600001	130600500	7.28617e-40	4.26242e-37	-19.8241	intron (NM_009581, intron 4 of 11)	L1Md_T|LINE|L1	29355	NM_009581
chr7	28740001	28740500	7.47476e-40	4.35729e-37	-27.8556	intron (NM_011885, intron 2 of 2)	intron (NM_011885, intron 2 of 2)	570	NM_011885
chrY	43301001	43301500	9.30238e-40	5.40358e-37	-23.4026	Intergenic	L1Md_Gf|LINE|L1	370928	NR_038299
chr2	63724501	63725000	1.03238e-39	5.97586e-37	-21.3977	Intergenic	L1Md_A|LINE|L1	-149463	NR_152174
chr6	40722501	40723000	1.1428e-39	6.56892e-37	-24.7391	intron (NM_001171003, intron 31 of 47)	L1Md_A|LINE|L1	93920	NM_001171003
chr7	15016501	15017000	1.19757e-39	6.85986e-37	-40.6124	Intergenic	L1Md_A|LINE|L1	357043	NM_001038676
chr12	30820501	30821000	1.43269e-39	8.17827e-37	-29.2128	Intergenic	L1Md_A|LINE|L1	-63573	NM_001159743
chr2	16261001	16261500	1.78987e-39	1.01819e-36	-58.6822	Intergenic	L1Md_A|LINE|L1	-95053	NM_026162
chr10	122631501	122632000	1.84917e-39	1.04831e-36	-39.9706	Intergenic	L1Md_A|LINE|L1	-16588	NR_105839
chr8	3679001	3679500	1.85887e-39	1.0502e-36	-15.7226	exon (NM_025701, exon 2 of 2)	exon (NM_025701, exon 2 of 2)	2774	NM_025701
chr11	9365001	9365500	2.92899e-39	1.64353e-36	-38.1888	intron (NM_178259, intron 29 of 61)	L1Md_A|LINE|L1	173309	NM_178259
chr7	11644501	11645000	3.50291e-39	1.95891e-36	-32.7338	Intergenic	L1Md_A|LINE|L1	25768	NM_145843
chr4	59971001	59971500	3.91588e-39	2.1751e-36	-42.4878	Intergenic	L1Md_F2|LINE|L1	-10586	NM_008648
chr6	3094501	3095000	3.99772e-39	2.21311e-36	-26.201	Intergenic	L1Md_A|LINE|L1	-193768	NR_036696
chr1	65418001	65418500	4.38589e-39	2.41987e-36	-26.3141	Intergenic	L1Md_A|LINE|L1	106994	NM_139270
chr17	42072501	42073000	4.90708e-39	2.68945e-36	-35.2154	Intergenic	L1Md_A|LINE|L1	-243196	NM_028474
chr1	173260501	173261000	5.06453e-39	2.76655e-36	-29.0972	Intergenic	L1Md_A|LINE|L1	-9396	NM_146651
chr4	38067001	38067500	5.41311e-39	2.9472e-36	-29.0277	Intergenic	L1Md_A|LINE|L1	788232	NR_151606
chr8	48228501	48229000	7.47862e-39	4.05839e-36	-21.7099	exon (NM_011857, exon 29 of 29)	exon (NM_011857, exon 29 of 29)	118738	NM_178788
chr3	157674001	157674500	8.0097e-39	4.33234e-36	-22.4113	Intergenic	L1Md_A|LINE|L1	107359	NM_011196
chr8	58096501	58097000	1.37157e-38	7.32258e-36	-28.5497	intron (NM_175032, intron 4 of 11)	L1Md_A|LINE|L1	-443696	NM_144731
chr5	145780001	145780500	1.50312e-38	7.99905e-36	-24.1443	intron (NM_177380, intron 10 of 12)	L1Md_A|LINE|L1	25623	NM_177380
chr7	108495001	108495500	2.33884e-38	1.23666e-35	-33.6458	Intergenic	L1Md_A|LINE|L1	28697	NM_146739
chr9	81614001	81614500	2.70146e-38	1.42384e-35	-25.4852	Intergenic	L1Md_A|LINE|L1	-17679	NR_040393
chr1	79098501	79099000	2.77486e-38	1.45786e-35	-27.2214	intron (NR_151519, intron 2 of 3)	L1Md_A|LINE|L1	125760	NR_151519
chr13	100380001	100380500	3.19823e-38	1.67496e-35	-27.4211	Intergenic	Lx|LINE|L1	-62563	NM_021545
chr12	58156501	58157000	3.74593e-38	1.94943e-35	-33.3679	Intergenic	L1Md_A|LINE|L1	-55053	NM_009216
chr18	15730001	15730500	3.78725e-38	1.96473e-35	-28.5761	Intergenic	L1Md_A|LINE|L1	-12205	NM_199055
chr5	96119501	96120000	5.32481e-38	2.74511e-35	-20.8218	intron (NM_144910, intron 4 of 11)	L1Md_A|LINE|L1	41796	NM_144910
chr3	154030001	154030500	8.61573e-38	4.42785e-35	-41.9912	intron (NM_001081263, intron 1 of 21)	intron (NM_001081263, intron 1 of 21)	56815	NM_001081263
chr11	40348501	40349000	1.01432e-37	5.19667e-35	-23.8687	Intergenic	L1Md_A|LINE|L1	343931	NM_134017
chr8	43542501	43543000	1.02024e-37	5.21081e-35	-29.3277	Intergenic	L1Md_A|LINE|L1	-14614	NM_001009547
chr19	7774001	7774500	1.04203e-37	5.3057e-35	-31.4609	Intergenic	L1Md_A|LINE|L1	28416	NM_146232
chr1	4085001	4085500	1.19279e-37	6.03604e-35	-28.9405	Intergenic	L1Md_A|LINE|L1	275063	NM_011283
chr7	127212501	127213000	1.56986e-37	7.91988e-35	-34.5679	intron (NM_016754, intron 1 of 6)	ID_B1|SINE|B4	1143	NM_016754
chr5	71342501	71343000	1.65814e-37	8.33977e-35	-29.0558	Intergenic	L1Md_A|LINE|L1	205454	NM_030052
chr8	106163001	106163500	1.83466e-37	9.19952e-35	-21.914	exon (NM_133792, exon 6 of 6)	exon (NM_133792, exon 6 of 6)	-5603	NM_178798
chr13	62253501	62254000	1.97904e-37	9.89342e-35	-34.4152	Intergenic	L1Md_A|LINE|L1	123861	NM_001039239
chr1	136707501	136708000	2.9354e-37	1.4586e-34	-27.3015	intron (NR_037986, intron 2 of 4)	ORR1B2|LTR|ERVL-MaLR	11540	NR_037986
chr12	80947501	80948000	3.04331e-37	1.50768e-34	-26.4537	intron (NM_001079694, intron 4 of 7)	intron (NM_001079694, intron 4 of 7)	2252	NM_009159
chr3	129612501	129613000	3.65278e-37	1.80419e-34	-24.7698	intron (NM_130450, intron 3 of 4)	intron (NM_130450, intron 3 of 4)	-80363	NR_153368
chr16	38447501	38448000	4.04795e-37	1.99341e-34	-37.465	intron (NM_007414, intron 2 of 3)	intron (NM_007414, intron 2 of 3)	4938	NM_007414
chr2	75683001	75683500	4.3048e-37	2.11359e-34	-29.3103	intron (NM_010902, intron 1 of 4)	intron (NM_010902, intron 1 of 4)	21412	NM_010902
chr6	102041001	102041500	4.32979e-37	2.11955e-34	-24.8319	Intergenic	L1Md_A|LINE|L1	-224849	NR_131017
chr10	21998501	21999000	7.67468e-37	3.72381e-34	-25.1672	exon (NM_001161850, exon 12 of 12)	exon (NM_001161850, exon 12 of 12)	4085	NM_011361
chr16	95509501	95510000	9.46326e-37	4.57818e-34	-29.5017	intron (NM_001302183, intron 2 of 8)	L1Md_A|LINE|L1	20614	NM_133659
chr17	66379501	66380000	1.15911e-36	5.59118e-34	-18.5209	exon (NM_001114098, exon 5 of 15)	exon (NM_001114098, exon 5 of 15)	69999	NM_172963
chr6	79523001	79523500	1.24007e-36	5.96427e-34	-30.0748	Intergenic	L1Md_A|LINE|L1	-294780	NM_001190732
chr2	110346001	110346500	1.39647e-36	6.67757e-34	-30.5814	Intergenic	L1Md_A|LINE|L1	16742	NM_026271
chr2	21246501	21247000	1.58574e-36	7.56068e-34	-28.4776	Intergenic	L1Md_A|LINE|L1	41027	NM_177588
chr12	63119501	63120000	2.905e-36	1.37318e-33	-26.8253	Intergenic	L1Md_A|LINE|L1	431964	NR_131949
chr1	192471001	192471500	3.21449e-36	1.51513e-33	-33.3426	intron (NM_001038607, intron 10 of 10)	L1Md_A|LINE|L1	280474	NM_010600
chr10	43511501	43512000	4.39245e-36	2.06446e-33	-17.4127	exon (NM_199028, exon 4 of 4)	exon (NM_199028, exon 4 of 4)	18586	NM_199028
chr4	21579001	21579500	6.39029e-36	2.98643e-33	-25.1569	Intergenic	L1Md_T|LINE|L1	106712	NM_001080771
chr5	123157501	123158000	1.22661e-35	5.65238e-33	-25.0724	intron (NM_001040398, intron 9 of 16)	intron (NM_001040398, intron 9 of 16)	15558	NM_177581
chr10	27819001	27819500	1.37504e-35	6.31867e-33	-25.9246	Intergenic	L1Md_A|LINE|L1	-202309	NM_008481
chr7	45007501	45008000	1.85005e-35	8.47789e-33	-15.2771	exon (NM_001008422, exon 7 of 11)	exon (NM_001008422, exon 7 of 11)	4736	NR_106021
chr16	53530001	53530500	2.21128e-35	1.01052e-32	-23.0625	Intergenic	L1Md_A|LINE|L1	-714507	NR_040495
chr13	16607001	16607500	2.48009e-35	1.13023e-32	-25.2566	Intergenic	L1Md_T|LINE|L1	-583828	NR_155430
chr1	143971001	143971500	2.56319e-35	1.16488e-32	-25.2232	Intergenic	L1Md_A|LINE|L1	32898	NM_009061
chr4	51831001	51831500	2.85333e-35	1.29317e-32	-34.2614	Intergenic	L1Md_A|LINE|L1	219859	NR_040668
chr18	63540501	63541000	3.30153e-35	1.49221e-32	-23.4274	Intergenic	L1Md_A|LINE|L1	151608	NM_016792
chr13	90443001	90443500	3.53474e-35	1.59324e-32	-41.3728	Intergenic	L1Md_A|LINE|L1	353584	NM_025335
chr11	46504001	46504500	4.15924e-35	1.86962e-32	-31.8269	Intergenic	L1Md_A|LINE|L1	-20000	NM_001163357
chrX	149934501	149935000	5.02807e-35	2.25403e-32	-21.6767	intron (NM_001114400, intron 3 of 6).2	L1Md_T|LINE|L1	-6904	NM_001122735
chrX	154500501	154501000	6.35738e-35	2.8269e-32	-38.4249	Intergenic	L1_Mm|LINE|L1	18749	NM_029199
chr4	54695501	54696000	6.68864e-35	2.9662e-32	-32.4125	Intergenic	L1Md_A|LINE|L1	-252194	NM_172867
chr16	80107001	80107500	7.24496e-35	3.2043e-32	-20.951	Intergenic	L1Md_A|LINE|L1	107875	NM_030146
chr3	42116001	42116500	7.61707e-35	3.35987e-32	-28.2176	Intergenic	L1_Mus1|LINE|L1	373633	NM_027271
chr7	44708501	44709000	8.04684e-35	3.53056e-32	-24.1495	promoter-TSS (NM_029317)	promoter-TSS (NM_029317)	8	NM_029317
chr11	100376501	100377000	9.07245e-35	3.96999e-32	-25.9646	exon (NM_010593, exon 9 of 14)	exon (NM_010593, exon 9 of 14)	-20610	NM_010404
chr13	27830001	27830500	9.61391e-35	4.18473e-32	-29.0552	Intergenic	L1Md_A|LINE|L1	-19090	NM_001045532
chr8	19091001	19091500	9.60581e-35	4.18473e-32	-27.6317	Intergenic	L1Md_A|LINE|L1	23582	NM_152802
chr2	105859001	105859500	1.05895e-34	4.59727e-32	-26.7528	intron (NM_023876, intron 3 of 9)	L1Md_T|LINE|L1	45313	NM_023876
chr1	85020501	85021000	1.56243e-34	6.7475e-32	-35.6654	Intergenic	L1Md_A|LINE|L1	-85668	NM_027921
chr7	52289001	52289500	1.74849e-34	7.53132e-32	-29.2559	Intergenic	L1Md_A|LINE|L1	-273535	NM_001195601
chr3	15028501	15029000	1.99865e-34	8.58641e-32	-20.8282	Intergenic	L1Md_T|LINE|L1	57550	NR_040549
chr14	124415501	124416000	2.27696e-34	9.73137e-32	-30.2874	intron (NM_207667, intron 1 of 4)	L1Md_A|LINE|L1	-223205	NM_010201
chr11	115986501	115987000	2.86054e-34	1.21939e-31	-19.5114	exon (NM_133663, exon 13 of 39)	exon (NM_133663, exon 13 of 39)	6964	NR_152190
chr3	6307001	6307500	2.95961e-34	1.25514e-31	-34.8295	Intergenic	L1Md_T|LINE|L1	313192	NM_027048
chr9	16861001	16861500	4.58805e-34	1.94075e-31	-27.573	Intergenic	L1Md_A|LINE|L1	-483020	NM_001080814
chr5	93309501	93310000	5.86311e-34	2.47376e-31	-25.0947	Intergenic	L1VL2|LINE|L1	42178	NM_007635
chr18	46027001	46027500	8.20254e-34	3.45198e-31	-32.0138	intron (NR_040342, intron 2 of 3)	L1Md_A|LINE|L1	18009	NR_040342
chr13	8809001	8809500	1.27359e-33	5.34619e-31	-20.8478	intron (NM_001039388, intron 13 of 13)	L1Md_A|LINE|L1	61793	NM_172445
chr6	60190001	60190500	1.48946e-33	6.23648e-31	-28.173	Intergenic	L1Md_A|LINE|L1	112232	NR_152156
chrX	117088001	117088500	1.98057e-33	8.25091e-31	-19.3806	Intergenic	L1Md_F|LINE|L1	73494	NM_001102665
chr15	49248501	49249000	2.90556e-33	1.20738e-30	-26.6571	Intergenic	L1_Mur3|LINE|L1	-456762	NM_001081391
chr3	17909001	17909500	3.49951e-33	1.45054e-30	-31.3453	Intergenic	L1Md_A|LINE|L1	-39193	NM_029289
chr2	80813501	80814000	3.94348e-33	1.63047e-30	-32.305	Intergenic	L1Md_A|LINE|L1	174487	NM_027091
chr11	59953001	59953500	3.9632e-33	1.63453e-30	-20.9109	intron (NM_138675, intron 1 of 1)	intron (NM_138675, intron 1 of 1)	5037	NM_138675
chrX	109052501	109053000	4.09284e-33	1.67959e-30	-27.7639	Intergenic	Intergenic	-39371	NM_016710
chr18	15730501	15731000	6.36718e-33	2.59357e-30	-28.1832	Intergenic	L1Md_A|LINE|L1	-12705	NM_199055
chr8	123341001	123341500	6.7801e-33	2.75496e-30	-22.7834	intron (NM_172287, intron 1 of 14)	intron (NM_172287, intron 1 of 14)	8538	NM_172287
chr6	15573501	15574000	6.9158e-33	2.8032e-30	-25.7884	Intergenic	L1Md_A|LINE|L1	-146910	NM_175088
chr12	96006001	96006500	8.67433e-33	3.48177e-30	-42.9171	Intergenic	L1Md_A|LINE|L1	40971	NM_027076
chrY	14089501	14090000	8.92606e-33	3.57412e-30	-28.5714	Intergenic	L1Md_A|LINE|L1	713338	NM_009220
chr12	36199001	36199500	9.71642e-33	3.88117e-30	-30.3947	Intergenic	RLTRETN_Mm|LTR|ERVK	18967	NM_027699
chr10	15780501	15781000	1.10337e-32	4.39671e-30	-24.3448	Intergenic	L1Md_A|LINE|L1	-11026	NR_131087
chr3	66835501	66836000	1.11783e-32	4.44358e-30	-23.8404	Intergenic	L1Md_T|LINE|L1	143060	NM_013665
chr8	45179001	45179500	1.38988e-32	5.51176e-30	-34.0536	Intergenic	L1Md_T|LINE|L1	-14106	NR_040690
chr4	144172001	144172500	1.45108e-32	5.72692e-30	-24.5132	Intergenic	L1Md_A|LINE|L1	-9600	NM_201258
chr11	9105501	9106000	1.61679e-32	6.36568e-30	-25.6299	Intergenic	L1Md_F3|LINE|L1	-12257	NM_009477
chr19	6322001	6322500	1.67785e-32	6.59036e-30	-16.4826	intron (NM_001033342, intron 33 of 36)	intron (NM_001033342, intron 33 of 36)	-12728	NM_008583
chr15	3807001	3807500	1.73072e-32	6.78189e-30	-34.6368	Intergenic	L1Md_A|LINE|L1	172322	NM_134099
chrX	158142001	158142500	2.27665e-32	8.90001e-30	-23.0094	Intergenic	L1Md_A|LINE|L1	-99054	NM_177751
chr18	89137001	89137500	2.63098e-32	1.02609e-29	-37.5722	Intergenic	L1Md_A|LINE|L1	-60176	NM_178687
chr15	29598001	29598500	2.70889e-32	1.05398e-29	-31.7879	Intergenic	Intergenic	115153	NR_039542
chr8	38819001	38819500	3.1856e-32	1.23654e-29	-17.1601	Intergenic	L1Md_T|LINE|L1	-157743	NM_145841
chr3	22731001	22731500	3.39289e-32	1.31391e-29	-21.6315	Intergenic	L1Md_A|LINE|L1	479881	NR_004439
chr11	97666501	97667000	5.44852e-32	2.10502e-29	-34.7625	intron (NM_139311, intron 4 of 19)	intron (NM_139311, intron 4 of 19)	3339	NM_139311
chr3	6305001	6305500	6.07765e-32	2.33714e-29	-24.6636	Intergenic	L1Md_T|LINE|L1	315192	NM_027048
chr7	5008001	5008500	6.24556e-32	2.39612e-29	-18.4762	exon (NM_011813, exon 3 of 3)	exon (NM_011813, exon 3 of 3)	4991	NM_011813
chr2	22002001	22002500	7.03897e-32	2.69425e-29	-35.797	Intergenic	L1Md_A|LINE|L1	-225252	NM_148413
chr10	50184501	50185000	7.0561e-32	2.69456e-29	-28.6933	Intergenic	L1Md_A|LINE|L1	-395985	NM_010349
chr11	77917001	77917500	8.20104e-32	3.12455e-29	-32.7878	intron (NR_033549, intron 2 of 2)	intron (NR_033549, intron 2 of 2)	12037	NR_033549
chr13	17917501	17918000	8.74288e-32	3.32331e-29	-46.85	intron (NM_019491, intron 1 of 4)	L1Md_A|LINE|L1	26466	NM_019491
chr1	65979501	65980000	9.31949e-32	3.53435e-29	-18.8636	Intergenic	L1Md_T|LINE|L1	53229	NM_027010
chr6	102385501	102386000	9.73134e-32	3.68207e-29	-23.2787	intron (NM_008779, intron 3 of 21)	L1Md_A|LINE|L1	78916	NM_008779
chr5	49755001	49755500	9.77572e-32	3.6904e-29	-26.8851	Intergenic	L1Md_A|LINE|L1	303745	NM_133911
chr4	110493001	110493500	1.02056e-31	3.84388e-29	-19.5007	intron (NM_001284190, intron 2 of 12)	L1Md_A|LINE|L1	95553	NM_030231
chr11	78159501	78160000	1.05728e-31	3.97313e-29	-23.9358	3' UTR (NM_009423, exon 7 of 7)	3' UTR (NM_009423, exon 7 of 7)	5799	NM_009423
chr14	95055001	95055500	1.07014e-31	4.01231e-29	-23.8955	Intergenic	Intergenic	-826003	NM_025733
chr4	131900501	131901000	1.07291e-31	4.01357e-29	-20.821	exon (NM_020587, exon 6 of 6)	exon (NM_020587, exon 6 of 6)	19278	NR_102393
chr15	63127501	63128000	1.43491e-31	5.33147e-29	-26.4422	Intergenic	L1Md_A|LINE|L1	351857	NR_045279
chrX	46523501	46524000	1.74944e-31	6.48551e-29	-36.8853	Intergenic	Lx2|LINE|L1	194744	NM_028514
chr3	6304501	6305000	1.83152e-31	6.77458e-29	-33.8231	Intergenic	L1Md_T|LINE|L1	315692	NM_027048
chr14	74124501	74125000	1.87714e-31	6.92781e-29	-23.4451	Intergenic	L1Md_A|LINE|L1	-230776	NR_046059
chr18	87150001	87150500	2.24258e-31	8.22133e-29	-23.5516	Intergenic	L1Md_A|LINE|L1	437940	NM_172633
chr10	57239001	57239500	2.26587e-31	8.2883e-29	-28.4454	Intergenic	L1Md_A|LINE|L1	247102	NR_045353
chr17	22876501	22877000	2.94865e-31	1.07382e-28	-32.2522	Intergenic	CpG	-9617	NM_177358
chr2	80815501	80816000	3.16077e-31	1.14853e-28	-22.3125	Intergenic	L1Md_A|LINE|L1	176487	NM_027091
chr4	131900001	131900500	3.72177e-31	1.34941e-28	-18.4527	non-coding (NR_102393, exon 5 of 5)	non-coding (NR_102393, exon 5 of 5)	19778	NR_102393
chr2	102609001	102609500	5.36395e-31	1.94055e-28	-41.708	intron (NM_173749, intron 3 of 10)	L1Md_A|LINE|L1	-49438	NM_011393
chr11	28298501	28299000	6.59042e-31	2.37905e-28	-19.3027	Intergenic	L1Md_T|LINE|L1	285573	NM_181577
chr2	19076501	19077000	6.61699e-31	2.38342e-28	-25.5985	Intergenic	L1Md_A|LINE|L1	78432	NR_024323
chr2	168935001	168935500	6.667e-31	2.3962e-28	-16.7974	exon (NM_009564, exon 5 of 6)	exon (NM_009564, exon 5 of 6)	20336	NM_009564
chr16	38447001	38447500	7.37735e-31	2.64575e-28	-39.8041	exon (NM_007414, exon 3 of 4)	exon (NM_007414, exon 3 of 4)	5438	NM_007414
chr16	47557501	47558000	8.20501e-31	2.93619e-28	-33.6074	Intergenic	L1Md_A|LINE|L1	600748	NR_152166
chr9	87840001	87840500	9.39422e-31	3.35448e-28	-21.211	Intergenic	L1Md_A|LINE|L1	-108991	NM_023814
chr6	104362001	104362500	1.01739e-30	3.62505e-28	-24.1794	Intergenic	L1Md_A|LINE|L1	-130793	NM_017383
chr16	60730001	60730500	1.11006e-30	3.94671e-28	-35.0623	Intergenic	L1Md_A|LINE|L1	-124720	NM_007938
chr9	78889001	78889500	1.45503e-30	5.13996e-28	-24.6141	Intergenic	L1Md_A|LINE|L1	273705	NM_153098
chr12	95617001	95617500	1.49427e-30	5.26733e-28	-39.4469	Intergenic	L1Md_A|LINE|L1	-74975	NM_201518
chr11	105164501	105165000	1.76888e-30	6.22202e-28	-17.464	Intergenic	Intergenic	-14056	NM_011903
chr5	58925001	58925500	1.81578e-30	6.37342e-28	-21.7413	Intergenic	L1Md_A|LINE|L1	-472253	NR_046190
chr8	17643501	17644000	1.83779e-30	6.43697e-28	-23.9965	Intergenic	L1Md_A|LINE|L1	-108366	NM_053171
chr3	48434001	48434500	1.84636e-30	6.45329e-28	-28.1438	Intergenic	L1Md_A|LINE|L1	174849	NM_025493
chr17	14014001	14014500	1.91092e-30	6.66479e-28	-24.0232	Intergenic	L1Md_A|LINE|L1	65878	NM_001122977
chr9	79902501	79903000	2.01938e-30	7.02646e-28	-31.4659	intron (NM_001357352, intron 1 of 5)	L1Md_A|LINE|L1	59330	NM_001081243
chr12	119011501	119012000	2.03492e-30	7.05255e-28	-30.4727	Intergenic	L1Md_A|LINE|L1	-45330	NM_029961
chr12	60443001	60443500	2.17485e-30	7.52173e-28	-24.9188	Intergenic	L1Md_A|LINE|L1	1078569	NR_045049
chr14	91174501	91175000	2.44357e-30	8.39828e-28	-28.6892	Intergenic	L1Md_A|LINE|L1	1047860	NR_045712
chr19	18358001	18358500	2.99097e-30	1.0237e-27	-28.3863	Intergenic	L1Md_A|LINE|L1	273562	NM_017375
chr3	58186501	58187000	3.15811e-30	1.07866e-27	-32.7713	Intergenic	L1Md_A|LINE|L1	-22944	NR_040538
chr7	84473501	84474000	3.23011e-30	1.09871e-27	-31.0269	Intergenic	L1Md_A|LINE|L1	-55203	NR_045098
chr14	77299501	77300000	3.67332e-30	1.24433e-27	-35.9144	intron (NM_001253759, intron 2 of 19)	L1Md_T|LINE|L1	142988	NM_172813
chr1	29586001	29586500	3.98511e-30	1.34168e-27	-29.3378	Intergenic	L1Md_A|LINE|L1	164763	NR_105760
chr15	25785501	25786000	4.6887e-30	1.56896e-27	-24.2473	intron (NM_001353142, intron 6 of 20)	intron (NM_001353142, intron 6 of 20)	11738	NM_019472
chr17	56258001	56258500	4.93854e-30	1.64922e-27	-29.9522	exon (NM_010192, exon 1 of 1)	exon (NM_010192, exon 1 of 1)	1458	NM_010192
chr16	42985501	42986000	6.65813e-30	2.2145e-27	-21.8849	intron (NM_001285805, intron 1 of 10)	L1Md_A|LINE|L1	30171	NR_002445
chr3	64245501	64246000	6.70294e-30	2.22493e-27	-25.814	Intergenic	L1Md_A|LINE|L1	41666	NM_001104614
chr10	71515501	71516000	7.25175e-30	2.40226e-27	-29.2424	Intergenic	L1Md_A|LINE|L1	167988	NM_027184
chr11	13947001	13947500	8.80936e-30	2.90657e-27	-23.0681	Intergenic	L1Md_T|LINE|L1	231790	NR_131011
chr8	60281501	60282000	1.06221e-29	3.49766e-27	-24.1891	Intergenic	L1Md_A|LINE|L1	-224373	NM_011834
chr4	21382501	21383000	1.29139e-29	4.2354e-27	-26.3794	Intergenic	L1Md_A|LINE|L1	303212	NM_001080771
chr15	85085001	85085500	1.37311e-29	4.49449e-27	-18.0963	intron (NM_080470, intron 19 of 24)	L1Md_A|LINE|L1	42509	NM_133750
chr2	149286001	149286500	1.64329e-29	5.34701e-27	-28.3412	Intergenic	L1Md_Gf|LINE|L1	-118998	NM_021405
chr7	79399001	79399500	2.14062e-29	6.95156e-27	-50.9284	intron (NM_145946, intron 3 of 37)	intron (NM_145946, intron 3 of 37)	6913	NM_145946
chr3	16578501	16579000	2.48964e-29	8.0691e-27	-27.3613	Intergenic	L1Md_A|LINE|L1	-238343	NR_153388
chr15	42877501	42878000	2.5088e-29	8.11525e-27	-26.848	Intergenic	L1Md_A|LINE|L1	-200774	NM_009640
chr13	106532501	106533000	2.71586e-29	8.76786e-27	-23.9524	Intergenic	L1Md_A|LINE|L1	404207	NM_029665
chr16	85719501	85720000	2.77102e-29	8.92845e-27	-23.3063	Intergenic	L1Md_A|LINE|L1	83362	NM_009621
chr2	83576501	83577000	2.96869e-29	9.50962e-27	-34.8911	Intergenic	L1Md_A|LINE|L1	-67827	NM_026934
chr17	45109501	45110000	3.35332e-29	1.07209e-26	-25.2759	intron (NM_178652, intron 11 of 11)	L1Md_A|LINE|L1	-228866	NM_029257
chrX	49426501	49427000	3.65007e-29	1.16246e-26	-24.8049	Intergenic	L1Md_A|LINE|L1	-37194	NM_001081123
chr6	73702001	73702500	4.21565e-29	1.34e-26	-28.5011	Intergenic	L1Md_A|LINE|L1	-231230	NR_108032
chr3	91095001	91095500	4.2672e-29	1.35377e-26	-24.1015	Intergenic	L1Md_A|LINE|L1	-4446	NM_001101461
chr17	41717001	41717500	4.29079e-29	1.35864e-26	-30.6675	Intergenic	L1Md_A|LINE|L1	-598696	NM_028474
chr2	58647501	58648000	4.71158e-29	1.48903e-26	-23.0739	intron (NM_001289660, intron 1 of 7)	L1Md_T|LINE|L1	80417	NM_029692
chr15	94379001	94379500	5.10532e-29	1.60424e-26	-23.3272	intron (NM_001164785, intron 4 of 27)	L1Md_A|LINE|L1	25099	NM_177431
chr9	91243501	91244000	5.50883e-29	1.72775e-26	-27.9034	Intergenic	L1Md_A|LINE|L1	122048	NM_009573
chr1	89928501	89929000	5.61291e-29	1.75705e-26	-20.3272	exon (NM_010262, exon 2 of 2)	exon (NM_010262, exon 2 of 2)	2425	NM_010262
chr17	46801001	46801500	5.72568e-29	1.78895e-26	-20.1408	exon (NM_001100452, exon 11 of 11)	exon (NM_001100452, exon 11 of 11)	-18595	NM_025433
chr17	9805001	9805500	5.75808e-29	1.79568e-26	-32.5764	Intergenic	B1_Mm|SINE|Alu	-29385	NR_045433
chr10	43511001	43511500	6.06952e-29	1.88923e-26	-16.8898	exon (NM_199028, exon 4 of 4)	exon (NM_199028, exon 4 of 4)	18086	NM_199028
chr16	22928501	22929000	6.75281e-29	2.09401e-26	-20.7587	intron (NM_001083904, intron 1 of 6)	L1Md_A|LINE|L1	8529	NM_021564
chr6	77616501	77617000	7.0575e-29	2.18439e-26	-27.2317	intron (NM_145732, intron 7 of 18)	L1Md_A|LINE|L1	-234276	NR_045141
chr15	51111501	51112000	7.22076e-29	2.23073e-26	-30.4569	Intergenic	L1Md_A|LINE|L1	-221710	NM_032000
chr8	59650001	59650500	8.11754e-29	2.49842e-26	-15.6598	Intergenic	L1Md_T|LINE|L1	-175398	NR_126087
chr8	63678001	63678500	8.22891e-29	2.52798e-26	-29.086	Intergenic	L1Md_A|LINE|L1	273919	NM_001195687
chr2	172007501	172008000	8.44635e-29	2.58996e-26	-21.9182	Intergenic	L1Md_T|LINE|L1	35715	NM_175631
chr9	78889501	78890000	9.91862e-29	3.03577e-26	-22.9851	Intergenic	L1Md_A|LINE|L1	274205	NM_153098
chr4	89226001	89226500	1.00483e-28	3.06976e-26	-27.1901	Intergenic	L1Md_A|LINE|L1	55941	NM_009877
chr6	124475001	124475500	1.03632e-28	3.16012e-26	-19.9548	Intergenic	RLTR16C_MM|LTR|ERVK	-10467	NM_153508
chr1	137155501	137156000	1.20235e-28	3.65964e-26	-31.4101	Intergenic	L1Md_A|LINE|L1	-195303	NM_030676
chrX	73274501	73275000	1.52483e-28	4.62411e-26	-27.7691	Intergenic	L1Md_T|LINE|L1	-9361	NM_011727
chr18	28630001	28630500	1.53327e-28	4.64119e-26	-29.7963	intron (NR_045398, intron 1 of 4)	L1Md_A|LINE|L1	70087	NR_045398
chr7	47512501	47513000	1.55325e-28	4.69306e-26	-31.049	Intergenic	L1Md_A|LINE|L1	-23169	NM_153101
chr2	133261501	133262000	1.61215e-28	4.86211e-26	-22.2631	Intergenic	L1Md_T|LINE|L1	-290408	NM_007553
chr11	51643001	51643500	1.69568e-28	5.10469e-26	-35.1624	3' UTR (NM_145974, exon 5 of 5)	3' UTR (NM_145974, exon 5 of 5)	-7355	NM_025346
chr11	29961501	29962000	1.72528e-28	5.18434e-26	-27.2293	intron (NM_146016, intron 2 of 41)	L1Md_T|LINE|L1	64282	NM_146016
chr11	38231501	38232000	2.03329e-28	6.04382e-26	-24.0373	Intergenic	L1Md_F2|LINE|L1	288294	NR_040295
chr17	60443501	60444000	2.05498e-28	6.08637e-26	-18.7997	Intergenic	L1Md_A|LINE|L1	-1430429	NM_026497
chr5	145218501	145219000	2.27653e-28	6.73048e-26	-27.226	exon (NM_001167944, exon 3 of 4)	exon (NM_001167944, exon 3 of 4)	-12964	NM_028298
chr19	39249001	39249500	2.29172e-28	6.76325e-26	-29.4408	intron (NR_033614, intron 3 of 8)	L1Md_A|LINE|L1	19997	NR_033614
chr6	45174001	45174500	2.30729e-28	6.79705e-26	-25.9455	intron (NM_001004357, intron 1 of 23)	L1Md_A|LINE|L1	114190	NM_025771
chr10	54148501	54149000	2.58423e-28	7.58579e-26	-24.739	Intergenic	L1Md_A|LINE|L1	72829	NR_038016
chr13	106379501	106380000	2.66721e-28	7.81546e-26	-19.1988	Intergenic	L1Md_A|LINE|L1	557207	NM_029665
chr3	91100001	91100500	2.83541e-28	8.29359e-26	-28.938	Intergenic	L1Md_A|LINE|L1	-9446	NM_001101461
chr7	5441501	5442000	2.95336e-28	8.62332e-26	-21.3512	Intergenic	L1Md_A|LINE|L1	13008	NM_207543
chr3	6608001	6608500	3.14856e-28	9.17702e-26	-31.1589	Intergenic	L1Md_A|LINE|L1	12192	NM_027048
chr4	56435001	56435500	3.23872e-28	9.42317e-26	-30.4162	Intergenic	L1Md_A|LINE|L1	306174	NM_025271
chr19	45026001	45026500	3.33857e-28	9.69658e-26	-22.1961	TTS (NM_001195265)	TTS (NM_001195265)	8116	NM_145503
chr7	44552001	44552500	4.56591e-28	1.32148e-25	-17.0037	intron (NM_009473, intron 4 of 9)	CpG	1714	NM_009473
chr1	112556501	112557000	4.57464e-28	1.32168e-25	-30.488	Intergenic	L1Md_A|LINE|L1	-691833	NM_001081316
chr19	6413001	6413500	5.38435e-28	1.55019e-25	-17.1245	intron (NM_011242, intron 13 of 16)	CpG	-5487	NM_020253
chr11	100265501	100266000	5.48253e-28	1.57571e-25	-15.3588	exon (NM_212483, exon 4 of 8)	exon (NM_212483, exon 4 of 8)	4120	NM_212483
chr11	58474501	58475000	5.64716e-28	1.6202e-25	-38.2418	Intergenic	L1Md_A|LINE|L1	17748	NM_001011770
chr8	58096001	58096500	6.17335e-28	1.75893e-25	-27.5965	intron (NM_175032, intron 4 of 11)	L1Md_A|LINE|L1	-443196	NM_144731
chr1	48424001	48424500	6.1731e-28	1.75893e-25	-21.6591	Intergenic	L1Md_A|LINE|L1	-820365	NM_001002792
chr5	85541001	85541500	9.58037e-28	2.7063e-25	-22.1948	Intergenic	L1Md_A|LINE|L1	524332	NM_007683
chr1	34059001	34059500	9.63723e-28	2.7177e-25	-28.6407	intron (NM_134448, intron 1 of 97)	intron (NM_134448, intron 1 of 97)	47426	NM_010081
chr7	139579001	139579500	1.03382e-27	2.9104e-25	-29.3444	TTS (NR_027857)	TTS (NR_027857)	3546	NM_183248
chr9	20322001	20322500	1.11385e-27	3.13037e-25	-34.2058	intron (NM_146563, intron 1 of 1)	L1Md_A|LINE|L1	13843	NM_146563
chr10	61423501	61424000	1.23813e-27	3.47371e-25	-33.0896	intron (NM_013611, intron 2 of 2)	(TG)n|Simple_repeat|Simple_repeat	5779	NM_013611
chr6	45425001	45425500	1.31628e-27	3.6867e-25	-27.453	intron (NM_001004357, intron 1 of 23)	L1Md_A|LINE|L1	365190	NM_025771
chr14	91806501	91807000	1.85777e-27	5.18574e-25	-27.5032	Intergenic	L1Md_A|LINE|L1	1679860	NR_045712
chr14	116441501	116442000	1.90328e-27	5.30379e-25	-23.6938	intron (NM_175500, intron 7 of 7)	L1Md_A|LINE|L1	-483546	NM_011821
chr8	67036001	67036500	2.08557e-27	5.80199e-25	-22.0597	Intergenic	L1Md_T|LINE|L1	176034	NM_001163564
chr1	85223001	85223500	2.15181e-27	5.95896e-25	-22.2958	Intergenic	L1Md_A|LINE|L1	23640	NM_001081746
chr5	133469001	133469500	2.15283e-27	5.95896e-25	-20.7341	Intergenic	L1Md_A|LINE|L1	-630497	NM_030719
chr3	98643001	98643500	2.18242e-27	6.02065e-25	-16.9363	intron (NM_008295, intron 1 of 3)	L1Md_A|LINE|L1	2283	NM_008295
chr13	109768001	109768500	2.20658e-27	6.07715e-25	-36.6642	intron (NM_011056, intron 5 of 16)	L1Md_A|LINE|L1	-135558	NR_035442
chr5	141334001	141334500	2.36476e-27	6.4911e-25	-27.391	intron (NM_177879, intron 1 of 44)	L1Md_A|LINE|L1	92717	NM_177879
chr11	101738001	101738500	2.85999e-27	7.82443e-25	-18.7706	exon (NM_144831, exon 6 of 23)	exon (NM_144831, exon 6 of 23)	5295	NM_144831
chr12	58858001	58858500	2.90223e-27	7.92687e-25	-34.169	Intergenic	L1Md_A|LINE|L1	153766	NM_009147
chr16	83449501	83450000	3.00112e-27	8.1834e-25	-24.3047	Intergenic	L1Md_A|LINE|L1	-921392	NR_040567
chr4	68668001	68668500	3.31485e-27	9.00909e-25	-29.1579	Intergenic	L1Md_A|LINE|L1	286146	NM_019967
chr3	13971501	13972000	3.53344e-27	9.57164e-25	-22.7211	intron (NM_001163329, intron 1 of 7)	L1Md_A|LINE|L1	25446	NM_178631
chr15	68633501	68634000	3.77619e-27	1.01957e-24	-36.7485	Intergenic	L1Md_A|LINE|L1	-244564	NR_155443
chr17	22703001	22703500	3.85839e-27	1.04006e-24	-24.2603	Intergenic	L1Md_A|LINE|L1	28853	NM_001362121
chr11	71383501	71384000	4.22261e-27	1.13454e-24	-20.3964	Intergenic	L1Md_A|LINE|L1	-98519	NM_001039234
chr4	21382001	21382500	4.27898e-27	1.14781e-24	-22.254	Intergenic	L1Md_A|LINE|L1	303712	NM_001080771
chr11	102331001	102331500	4.37259e-27	1.17102e-24	-34.9283	Intergenic	Intergenic	-12155	NM_011551
chr7	127748001	127748500	4.79227e-27	1.28133e-24	-20.9967	5' UTR (NM_172748, exon 2 of 11)	5' UTR (NM_172748, exon 2 of 11)	1476	NM_172748
chr10	10584501	10585000	5.58547e-27	1.491e-24	-23.8489	Intergenic	L1Md_A|LINE|L1	-21194	NR_033630
chr1	114134501	114135000	6.04904e-27	1.61214e-24	-27.2985	Intergenic	L1Md_A|LINE|L1	-1550386	NM_001077425
chr1	150338001	150338500	7.01602e-27	1.86083e-24	-15.1482	intron (NR_040603, intron 2 of 3)	L1Md_A|LINE|L1	8520	NR_040603
chr16	27608001	27608500	7.57114e-27	2.00484e-24	-43.0959	Intergenic	L1Md_A|LINE|L1	219295	NM_026202
chr15	67006001	67006500	7.9998e-27	2.11495e-24	-39.084	Intergenic	URR1B|DNA|hAT-Charlie	-36610	NM_008681
chr14	74441001	74441500	8.93308e-27	2.35415e-24	-25.1466	Intergenic	L1Md_A|LINE|L1	85724	NR_046059
chrX	57543501	57544000	9.05982e-27	2.38374e-24	-22.8389	Intergenic	L1Md_A|LINE|L1	-39994	NM_001033360
chr17	29261501	29262000	1.05441e-26	2.76984e-24	-20.7396	exon (NM_026845, exon 2 of 4)	exon (NM_026845, exon 2 of 4)	2220	NM_026845
chr14	41723501	41724000	1.09002e-26	2.8543e-24	-22.5794	Intergenic	L1Md_T|LINE|L1	48653	NM_001244671
chr4	101054501	101055000	1.14791e-26	3.00112e-24	-30.4527	Intergenic	L1Md_A|LINE|L1	-14287	NM_183024
chr1	18078001	18078500	1.1526e-26	3.00861e-24	-25.4854	Intergenic	L1Md_Gf|LINE|L1	67651	NM_030033
chr10	80172001	80172500	1.2207e-26	3.18134e-24	-19.629	promoter-TSS (NM_027207)	promoter-TSS (NM_027207)	-693	NM_027207
chr1	36103501	36104000	1.56534e-26	4.0667e-24	-23.7295	exon (NM_015818, exon 2 of 2)	exon (NM_015818, exon 2 of 2)	35351	NM_015818
chr12	10971501	10972000	1.59177e-26	4.12886e-24	-27.0389	Intergenic	L1Md_A|LINE|L1	-76062	NR_045860
chr14	122777001	122777500	1.77037e-26	4.5849e-24	-22.3711	intron (NR_153443, intron 20 of 24)	L1Md_T|LINE|L1	-135779	NM_001039531
chr3	21324001	21324500	1.83429e-26	4.743e-24	-30.9911	Intergenic	L1Md_A|LINE|L1	-752401	NM_030732
chr6	41879501	41880000	2.04161e-26	5.27082e-24	-24.4114	Intergenic	L1Md_A|LINE|L1	19412	NM_032542
chr2	80814001	80814500	2.32551e-26	5.98503e-24	-28.1995	Intergenic	L1Md_A|LINE|L1	174987	NM_027091
chr1	166100501	166101000	2.74352e-26	7.03888e-24	-17.1183	exon (NM_001160049, exon 6 of 6)	exon (NM_001160049, exon 6 of 6)	27147	NM_001033344
chr6	47190001	47190500	2.89377e-26	7.40134e-24	-19.7497	intron (NM_001004357, intron 20 of 23)	RLTR17|LTR|ERVK	-54145	NM_025771
chr6	14654501	14655000	3.13624e-26	7.9967e-24	-22.1459	Intergenic	L1Md_A|LINE|L1	100523	NM_080464
chr1	163710001	163710500	3.23557e-26	8.23724e-24	-23.3405	intron (NM_001143956, intron 2 of 3)	L1Md_T|LINE|L1	14981	NM_001143956
chrX	144116501	144117000	3.48846e-26	8.84014e-24	-25.0012	Intergenic	L1Md_A|LINE|L1	-36944	NM_001354493
chr10	112604501	112605000	3.92513e-26	9.93146e-24	-27.5368	Intergenic	L1Md_A|LINE|L1	-122175	NR_040579
chr14	56402501	56403000	4.43547e-26	1.11884e-23	-24.2232	promoter-TSS (NM_001033043)	promoter-TSS (NM_001033043)	54	NM_001033043
chr2	41775001	41775500	5.37239e-26	1.35105e-23	-24.185	intron (NM_053011, intron 4 of 90)	L1Md_A|LINE|L1	672317	NR_105754
chr11	99889001	99889500	5.80573e-26	1.4578e-23	-46.5861	Intergenic	L1Md_A|LINE|L1	10064	NM_001101613
chr6	85076001	85076500	6.06749e-26	1.52121e-23	-23.3935	non-coding (NR_002702, exon 1 of 1)	non-coding (NR_002702, exon 1 of 1)	110	NR_002702
chr3	88644001	88644500	6.47951e-26	1.61959e-23	-19.5814	intron (NM_001198913, intron 20 of 21)	intron (NM_001198913, intron 20 of 21)	8891	NM_181817
chr4	26058001	26058500	6.66798e-26	1.66367e-23	-32.7542	Intergenic	L1Md_A|LINE|L1	-258248	NM_010243
chr3	52917501	52918000	6.67603e-26	1.66367e-23	-25.8496	intron (NR_040555, intron 2 of 4)	L1Md_A|LINE|L1	9915	NR_040555
chr14	54644001	54644500	6.80588e-26	1.69092e-23	-27.3721	exon (NM_001085472, exon 11 of 13)	exon (NM_001085472, exon 11 of 13)	-1141	NR_105913
chr1	19839001	19839500	6.84386e-26	1.6978e-23	-29.7366	Intergenic	L1Md_A|LINE|L1	-517203	NR_045734
chr10	87409001	87409500	7.15571e-26	1.77249e-23	-28.4038	Intergenic	Lx9|LINE|L1	84409	NM_008553
chr16	64302501	64303000	7.30888e-26	1.80772e-23	-27.5654	Intergenic	L1Md_A|LINE|L1	176383	NM_173861
chr5	69124001	69124500	9.27391e-26	2.28688e-23	-28.2929	intron (NM_175519, intron 1 of 1)	L1Md_A|LINE|L1	217458	NM_175519
chr5	58925501	58926000	9.55856e-26	2.35355e-23	-21.301	Intergenic	L1Md_A|LINE|L1	-472753	NR_046190
chr5	59650001	59650500	1.02412e-25	2.51788e-23	-28.8655	Intergenic	L1Md_T|LINE|L1	335751	NR_040682
chr16	75737001	75737500	1.03398e-25	2.53834e-23	-19.4033	Intergenic	L1Md_A|LINE|L1	29567	NM_030201
chr6	89696001	89696500	1.11033e-25	2.71768e-23	-23.423	Intergenic	L1Md_A|LINE|L1	-17952	NM_053228
chr6	3585001	3585500	1.11775e-25	2.73179e-23	-24.3342	intron (NM_001167751, intron 21 of 26)	intron (NM_001167751, intron 21 of 26)	86858	NM_024260
chr11	8605001	8605500	1.14167e-25	2.782e-23	-38.1638	intron (NM_001083587, intron 2 of 30)	intron (NM_001083587, intron 2 of 30)	59284	NM_001083587
chr1	177928501	177929000	1.16369e-25	2.83148e-23	-19.9644	Intergenic	L1Md_F|LINE|L1	-62647	NM_001034899
chrX	47425001	47425500	1.23455e-25	2.99948e-23	-34.1146	Intergenic	L1Md_A|LINE|L1	467362	NM_053123
chr4	154682501	154683000	1.26812e-25	3.07651e-23	-34.9687	Intergenic	RMER16A3|LTR|ERVK	-14884	NM_028513
chr18	77040001	77040500	1.29499e-25	3.13249e-23	-30.094	intron (NM_027721, intron 1 of 13)	RMER19B|LTR|ERVK	7045	NM_027721
chr11	33535001	33535500	1.32202e-25	3.19317e-23	-40.5811	Intergenic	(A)n|Simple_repeat|Simple_repeat	-21505	NM_023146
chrX	44567001	44567500	1.32996e-25	3.20767e-23	-38.8483	Intergenic	Intergenic	-198914	NM_175539
chrX	23535001	23535500	1.35747e-25	3.26923e-23	-16.1469	Intergenic	L1Md_T|LINE|L1	-157800	NM_175180
chr14	123811001	123811500	1.42889e-25	3.43621e-23	-20.5262	intron (NM_145467, intron 2 of 10)	intron (NM_145467, intron 2 of 10)	151111	NM_145467
chr2	143631001	143631500	1.53552e-25	3.68726e-23	-26.9088	intron (NM_008792, intron 2 of 11)	L1Md_A|LINE|L1	-83414	NR_040354
chr7	90527501	90528000	2.03213e-25	4.86561e-23	-23.2994	Intergenic	L1Md_T|LINE|L1	-51756	NM_026734
chr9	40064501	40065000	2.04636e-25	4.89258e-23	-34.2275	Intergenic	L1Md_A|LINE|L1	-9546	NM_146854
chr3	22731501	22732000	2.16504e-25	5.16886e-23	-27.318	Intergenic	L1Md_A|LINE|L1	480381	NR_004439
chr17	55378001	55378500	2.23564e-25	5.32969e-23	-33.229	Intergenic	L1Md_A|LINE|L1	-67131	NM_172829
chr2	80816001	80816500	2.37903e-25	5.66335e-23	-22.4829	Intergenic	L1Md_A|LINE|L1	176987	NM_027091
chr6	69493501	69494000	2.59171e-25	6.14305e-23	-26.9237	Intergenic	L1Md_A|LINE|L1	-166577	NR_004434
chr7	95078001	95078500	2.99416e-25	7.07662e-23	-15.1455	Intergenic	L1Md_A|LINE|L1	-1092993	NM_011858
chr9	82565001	82565500	3.16042e-25	7.45889e-23	-29.4371	Intergenic	L1Md_A|LINE|L1	-264555	NM_022986
chr1	46997501	46998000	3.33591e-25	7.86181e-23	-20.2134	Intergenic	L1Md_T|LINE|L1	-71975	NM_172653
chr4	59971501	59972000	3.36289e-25	7.91408e-23	-40.4108	Intergenic	ETnERV2-int|LTR|ERVK	-11086	NM_008648
chr10	110847001	110847500	3.51548e-25	8.26139e-23	-50.4737	intron (NR_045979, intron 2 of 2)	L1Md_A|LINE|L1	49256	NR_045979
chr4	134011001	134011500	3.7618e-25	8.82768e-23	-27.0206	intron (NM_145833, intron 2 of 3)	intron (NM_145833, intron 2 of 3)	7565	NM_145833
chr12	67951001	67951500	3.96762e-25	9.29745e-23	-25.4342	Intergenic	L1Md_A|LINE|L1	-728702	NM_207010
chr1	27194001	27194500	3.99832e-25	9.35609e-23	-29.4168	Intergenic	L1Md_A|LINE|L1	-506791	NM_001033764
chr14	122776501	122777000	4.64817e-25	1.0846e-22	-21.3891	intron (NR_153443, intron 20 of 24)	L1Md_T|LINE|L1	-136279	NM_001039531
chr17	45601001	45601500	4.98977e-25	1.16266e-22	-22.4297	3' UTR (NM_001177470, exon 2 of 2)	3' UTR (NM_001177470, exon 2 of 2)	664	NM_001177468
chr6	46596501	46597000	5.08839e-25	1.18397e-22	-32.124	intron (NM_001004357, intron 13 of 23)	L1Md_A|LINE|L1	-647645	NM_025771
chrX	64489501	64490000	5.94306e-25	1.37701e-22	-25.5823	Intergenic	L1Md_A|LINE|L1	-212755	NM_178740
chr1	114230001	114230500	5.96674e-25	1.38055e-22	-16.6811	Intergenic	L1Md_T|LINE|L1	-1454886	NM_001077425
chr15	97384001	97384500	7.02867e-25	1.61978e-22	-32.5935	exon (NM_172293, exon 6 of 6)	exon (NM_172293, exon 6 of 6)	-136964	NM_178114
chr6	47819501	47820000	7.0301e-25	1.61978e-22	-29.7552	exon (NM_177882, exon 4 of 4)	exon (NM_177882, exon 4 of 4)	-6239	NM_009787
chr16	28500501	28501000	7.7436e-25	1.78168e-22	-33.0713	intron (NM_010199, intron 2 of 5)	L1Md_A|LINE|L1	-54676	NM_010199
chr15	61026501	61027000	8.70308e-25	1.99133e-22	-25.176	Intergenic	L1Md_A|LINE|L1	-105481	NM_001081067
chr11	40810001	40810500	8.73531e-25	1.99594e-22	-28.0874	Intergenic	L1Md_T|LINE|L1	-54965	NM_009831
chr4	115351501	115352000	9.44986e-25	2.15243e-22	-23.6511	Intergenic	L1Md_T|LINE|L1	52705	NM_177406
chr10	80395001	80395500	9.45934e-25	2.15243e-22	-19.7818	intron (NM_013595, intron 2 of 6)	intron (NM_013595, intron 2 of 6)	4280	NM_013595
chr16	71481501	71482000	9.53004e-25	2.16553e-22	-24.2029	Intergenic	L1Md_A|LINE|L1	231847	NR_040576
chr8	60281001	60281500	1.15048e-24	2.6035e-22	-24.011	Intergenic	Intergenic	-224873	NM_011834
chr17	59046001	59046500	1.18147e-24	2.66631e-22	-26.9229	Intergenic	L1Md_A|LINE|L1	-32929	NM_026497
chr3	159171501	159172000	1.25969e-24	2.83507e-22	-32.1734	intron (NR_040750, intron 2 of 4)	L1Md_A|LINE|L1	95387	NR_040750
chrX	22519001	22519500	1.25848e-24	2.83507e-22	-24.221	Intergenic	Intergenic	57655	NM_029707
chr18	85176001	85176500	1.26407e-24	2.84108e-22	-21.217	Intergenic	L1Md_T|LINE|L1	-224727	NM_025969
chr2	133971001	133971500	1.46848e-24	3.28302e-22	-26.3816	Intergenic	L1Md_A|LINE|L1	406543	NR_037273
chr18	39598501	39599000	1.81919e-24	4.05558e-22	-24.4218	Intergenic	L1Md_A|LINE|L1	-111506	NM_008173
chr4	135420001	135420500	1.92431e-24	4.28414e-22	-18.9363	exon (NM_022980, exon 3 of 5)	exon (NM_022980, exon 3 of 5)	-3618	NR_030481
chr9	38896501	38897000	1.97725e-24	4.39606e-22	-33.6924	Intergenic	L1Md_A|LINE|L1	19573	NM_146815
chr15	97384501	97385000	2.04249e-24	4.53501e-22	-25.0077	exon (NM_172293, exon 6 of 6)	exon (NM_172293, exon 6 of 6)	-137464	NM_178114
chr13	97484501	97485000	2.04904e-24	4.54343e-22	-28.0384	intron (NR_110430, intron 2 of 2)	RMER13B|LTR|ERVK	2050	NR_110430
chrX	117855501	117856000	2.08676e-24	4.62085e-22	-30.2078	Intergenic	L1Md_A|LINE|L1	-571476	NM_001142750
chr3	18853001	18853500	2.10039e-24	4.64481e-22	-27.5637	Intergenic	L1Md_A|LINE|L1	309844	NM_028840
chr3	88577001	88577500	2.10346e-24	4.64536e-22	-20.8439	Intergenic	RLTR25B|LTR|ERVK	-2357	NM_025448
chr7	45465001	45465500	2.51318e-24	5.53538e-22	-29.9845	exon (NM_007527, exon 4 of 6)	exon (NM_007527, exon 4 of 6)	1647	NM_007527
chr1	7488001	7488500	2.56201e-24	5.6354e-22	-24.8024	Intergenic	L1Md_A|LINE|L1	399331	NM_183028
chr3	79770001	79770500	2.59017e-24	5.67465e-22	-26.3918	Intergenic	L1Md_T|LINE|L1	-32300	NM_212452
chr2	13617001	13617500	2.90963e-24	6.36609e-22	-22.282	Intergenic	L1Md_A|LINE|L1	42940	NM_011701
chrX	55601001	55601500	3.54973e-24	7.72561e-22	-22.4211	Intergenic	L1Md_A|LINE|L1	49655	NM_001220497
chrX	109285501	109286000	3.96239e-24	8.58971e-22	-23.4609	Intergenic	L1Md_A|LINE|L1	88995	NM_001037917
chr3	43306001	43306500	4.60773e-24	9.9625e-22	-21.0314	Intergenic	L1Md_A|LINE|L1	1563633	NM_027271
chr17	56279501	56280000	4.75655e-24	1.02708e-21	-31.5197	exon (NM_025836, exon 8 of 8)	exon (NM_025836, exon 8 of 8)	-2984	NM_174989
chr18	40164001	40164500	5.36146e-24	1.15017e-21	-22.4195	Intergenic	L1Md_A|LINE|L1	55148	NM_023311
chrX	81683001	81683500	5.52305e-24	1.18176e-21	-25.4712	Intergenic	L1Md_A|LINE|L1	-225129	NM_173435
chr14	106721001	106721500	5.65734e-24	1.20893e-21	-16.5427	Intergenic	L1Md_A|LINE|L1	-234731	NR_045938
chr9	107961501	107962000	7.44816e-24	1.58545e-21	-48.3276	intron (NM_011634, intron 7 of 14)	intron (NM_011634, intron 7 of 14)	10788	NM_011634
chr1	5820001	5820500	8.12643e-24	1.7276e-21	-24.8676	Intergenic	L1Md_A|LINE|L1	97147	NM_010342
chr15	52873501	52874000	8.77239e-24	1.85775e-21	-22.4523	Intergenic	L1Md_A|LINE|L1	161306	NM_027212
chr15	65273001	65273500	9.0552e-24	1.91518e-21	-18.4608	Intergenic	L1Md_T|LINE|L1	-350955	NM_009623
chr6	60190501	60191000	9.20973e-24	1.94537e-21	-26.0262	Intergenic	L1Md_A|LINE|L1	112732	NR_152156
chr4	81072501	81073000	9.23103e-24	1.94737e-21	-27.8449	Intergenic	L1Md_A|LINE|L1	162065	NM_026821
chr2	152704001	152704500	9.41513e-24	1.98368e-21	-26.5175	intron (NM_001159551, intron 12 of 12)	intron (NM_001159551, intron 12 of 12)	17103	NM_025543
chr9	22903501	22904000	1.04785e-23	2.20491e-21	-23.0464	Intergenic	L1Md_A|LINE|L1	-319325	NM_028472
chr19	35656501	35657000	1.11268e-23	2.33833e-21	-23.3766	Intergenic	L1Md_A|LINE|L1	267827	NR_152130
chr8	72270501	72271000	1.15521e-23	2.42463e-21	-20.4419	Intergenic	Intergenic	30733	NM_007456
chr3	29719501	29720000	1.29548e-23	2.71558e-21	-19.7681	Intergenic	L1Md_A|LINE|L1	83007	NR_105796
chr3	7732501	7733000	1.30434e-23	2.73068e-21	-29.8157	Intergenic	L1Md_A|LINE|L1	-118991	NM_008371
chr5	113664501	113665000	1.31956e-23	2.75905e-21	-22.1278	Intergenic	Intergenic	-14361	NM_008153
chr17	46801501	46802000	1.32428e-23	2.76542e-21	-33.2249	exon (NM_001100452, exon 11 of 11)	exon (NM_001100452, exon 11 of 11)	-19095	NM_025433
chr10	58761001	58761500	1.34611e-23	2.8039e-21	-31.0413	Intergenic	L1Md_A|LINE|L1	-52108	NM_172788
chrX	92909001	92909500	1.47832e-23	3.0638e-21	-18.1859	Intergenic	L1Md_A|LINE|L1	-246903	NM_183280
chrX	80764001	80764500	1.67654e-23	3.47025e-21	-29.7276	Intergenic	L1Md_A|LINE|L1	-306393	NM_138751
chr12	44231501	44232000	1.67988e-23	3.47281e-21	-36.0691	Intergenic	L1Md_A|LINE|L1	10395	NR_045113
chr6	143781001	143781500	1.73414e-23	3.5805e-21	-18.2126	Intergenic	L1Md_T|LINE|L1	-129963	NR_045732
chrX	51270501	51271000	2.22685e-23	4.56353e-21	-25.5925	Intergenic	L1Md_A|LINE|L1	-64761	NM_134163
chr8	58095001	58095500	2.2758e-23	4.65228e-21	-32.4647	intron (NM_175032, intron 4 of 11)	intron (NM_175032, intron 4 of 11)	-442196	NM_144731
chr4	72080501	72081000	2.33841e-23	4.77435e-21	-29.9365	Intergenic	L1Md_T|LINE|L1	120142	NM_011599
chr16	20674001	20674500	2.58423e-23	5.2438e-21	-25.9755	exon (NM_001304432, exon 3 of 32)	exon (NM_001304432, exon 3 of 32)	1524	NM_145941
chr11	95095501	95096000	2.82574e-23	5.71981e-21	-26.4519	Intergenic	Intergenic	-18940	NM_013565
chr15	88865001	88865500	2.88894e-23	5.83341e-21	-23.28	3' UTR (NM_145478, exon 6 of 6)	3' UTR (NM_145478, exon 6 of 6)	3057	NM_145478
chr2	157021001	157021500	2.91832e-23	5.88553e-21	-16.4242	exon (NM_001164663, exon 14 of 15)	exon (NM_001164663, exon 14 of 15)	-14176	NM_025853
chr6	108565501	108566000	3.0851e-23	6.21429e-21	-20.9789	Intergenic	Intergenic	57416	NR_040757
chr1	118837501	118838000	3.12217e-23	6.2813e-21	-18.4391	exon (NM_001081125, exon 14 of 14)	exon (NM_001081125, exon 14 of 14)	-116469	NR_105764
chr6	22645001	22645500	3.42074e-23	6.86521e-21	-22.4523	Intergenic	L1Md_A|LINE|L1	-230251	NM_011219
chr18	89370501	89371000	3.64416e-23	7.28701e-21	-20.5418	intron (NM_001039173, intron 7 of 7)	L1Md_A|LINE|L1	173324	NM_178687
chr14	60155501	60156000	3.80301e-23	7.57711e-21	-23.8795	Intergenic	L1Md_A|LINE|L1	-68837	NM_015803
chr3	22730501	22731000	3.90472e-23	7.75166e-21	-22.5828	Intergenic	L1Md_A|LINE|L1	479381	NR_004439
chr7	27517001	27517500	4.31461e-23	8.55509e-21	-36.5002	exon (NM_198048, exon 7 of 7)	exon (NM_198048, exon 7 of 7)	-6010	NM_001033315
chr9	79901001	79901500	4.73011e-23	9.35645e-21	-16.5212	intron (NM_001357352, intron 1 of 5)	L1Md_A|LINE|L1	60830	NM_001081243
chr4	133116001	133116500	5.03457e-23	9.94676e-21	-26.204	Intergenic	Intergenic	-14382	NM_153423
chr5	49667001	49667500	5.13417e-23	1.01314e-20	-16.1986	Intergenic	L1Md_T|LINE|L1	-381592	NM_030265
chr4	31528001	31528500	5.31598e-23	1.04651e-20	-25.6593	Intergenic	L1Md_A|LINE|L1	-435856	NM_009316
chr19	14228501	14229000	5.96614e-23	1.17171e-20	-21.0052	Intergenic	L1Md_A|LINE|L1	207199	NR_152176
chr4	12213001	12213500	6.32563e-23	1.23936e-20	-32.1965	Intergenic	L1Md_A|LINE|L1	-41236	NM_026558
chr17	81245001	81245500	7.51957e-23	1.47154e-20	-27.518	Intergenic	L1Md_T|LINE|L1	-180166	NM_028138
chr6	69494001	69494500	8.52006e-23	1.65945e-20	-33.3472	Intergenic	RLTR10|LTR|ERVK	-167077	NR_004434
chr16	36709501	36710000	9.31571e-23	1.80589e-20	-32.1974	intron (NM_001285788, intron 3 of 7)	intron (NM_001285788, intron 3 of 7)	15773	NM_134109
chr9	110798001	110798500	9.31029e-23	1.80589e-20	-25.4312	promoter-TSS (NM_153099)	promoter-TSS (NM_153099)	66	NM_153099
chr5	121206501	121207000	1.02085e-22	1.97664e-20	-40.9173	exon (NM_011290, exon 4 of 7)	exon (NM_011290, exon 4 of 7)	2250	NM_011290
chr14	37943001	37943500	1.03811e-22	2.00771e-20	-22.9042	Intergenic	L1Md_A|LINE|L1	-807929	NM_078478
chr11	37753001	37753500	1.20347e-22	2.32207e-20	-22.1998	Intergenic	L1Md_T|LINE|L1	94262	NR_131154
chr15	85210501	85211000	1.38212e-22	2.66054e-20	-27.2324	intron (NM_001347088, intron 1 of 14)	intron (NM_001347088, intron 1 of 14)	4743	NM_010180
chr4	25727501	25728000	1.42595e-22	2.74171e-20	-22.8611	intron (NM_010243, intron 1 of 2)	L1Md_A|LINE|L1	72252	NM_010243
chr4	5045501	5046000	1.56184e-22	2.9856e-20	-19.734	Intergenic	L1Md_A|LINE|L1	-252445	NM_177730
chr3	4190001	4190500	1.64276e-22	3.13303e-20	-28.9352	Intergenic	L1Md_A|LINE|L1	-608457	NR_045272
chr15	56988001	56988500	1.88939e-22	3.59507e-20	-20.5891	Intergenic	L1Md_A|LINE|L1	276910	NM_172378
chr17	22469001	22469500	1.94194e-22	3.68656e-20	-20.3472	Intergenic	L1Md_T|LINE|L1	45049	NM_198003
chr11	38909001	38909500	2.00096e-22	3.7933e-20	-25.4928	Intergenic	L1Md_A|LINE|L1	-389206	NR_040295
chr11	75453001	75453500	2.07657e-22	3.92409e-20	-16.7878	exon (NM_138950, exon 1 of 10)	exon (NM_138950, exon 1 of 10)	1466	NM_138950
chr16	30692001	30692500	2.16859e-22	4.08861e-20	-32.8519	Intergenic	Intergenic	92528	NM_177632
chr4	88376001	88376500	2.23205e-22	4.20345e-20	-23.369	intron (NM_001081184, intron 35 of 43)	L1Md_T|LINE|L1	62675	NM_025760
chr14	91414001	91414500	2.63302e-22	4.94727e-20	-25.3688	Intergenic	L1Md_A|LINE|L1	1287360	NR_045712
chr18	89370001	89370500	2.77119e-22	5.19505e-20	-24.0215	intron (NM_001039173, intron 7 of 7)	L1Md_A|LINE|L1	172824	NM_178687
chr8	70716501	70717000	2.92064e-22	5.46901e-20	-18.7615	Intergenic	Intergenic	-1792	NM_001195253
chr17	35835001	35835500	3.12468e-22	5.83783e-20	-21.3487	exon (NM_011655, exon 4 of 4)	exon (NM_011655, exon 4 of 4)	3050	NM_011655
chr11	117092001	117092500	3.2689e-22	6.10036e-20	-18.0542	Intergenic	Intergenic	14903	NR_105853
chrX	43679001	43679500	3.32449e-22	6.19009e-20	-15.5481	Intergenic	L1Md_T|LINE|L1	88262	NM_001195271
chr16	83450001	83450500	3.34806e-22	6.22696e-20	-28.0391	Intergenic	L1Md_A|LINE|L1	-920892	NR_040567
chr16	28501001	28501500	3.35239e-22	6.22799e-20	-33.1706	intron (NM_010199, intron 2 of 5)	L1Md_A|LINE|L1	-55176	NM_010199
chr13	68426501	68427000	4.45344e-22	8.23639e-20	-24.1295	Intergenic	L1Md_A|LINE|L1	-69926	NR_152173
chr1	176282001	176282500	4.50297e-22	8.31867e-20	-24.9358	Intergenic	L1Md_A|LINE|L1	-6939	NM_176916
chr2	140739501	140740000	4.70066e-22	8.67417e-20	-22.8784	intron (NM_001013802, intron 3 of 18)	L1Md_A|LINE|L1	-68275	NM_178382
chr3	16491501	16492000	4.7991e-22	8.84591e-20	-21.7604	Intergenic	L1Md_A|LINE|L1	308586	NM_172677
chr8	68411001	68411500	5.00941e-22	9.21299e-20	-25.0026	intron (NM_172753, intron 4 of 9)	L1Md_A|LINE|L1	42792	NR_038181
chr5	96292501	96293000	5.15407e-22	9.46847e-20	-24.0148	Intergenic	L1Md_A|LINE|L1	-81204	NM_175473
chr4	75355501	75356000	5.16959e-22	9.48642e-20	-50.641	Intergenic	Intergenic	-77459	NM_025849
chr8	62655001	62655500	5.41778e-22	9.9198e-20	-20.7387	Intergenic	L1Md_A|LINE|L1	-295981	NM_023689
chr2	144274501	144275000	5.7731e-22	1.05586e-19	-46.7164	intron (NM_001355688, intron 2 of 4)	intron (NM_001355688, intron 2 of 4)	3847	NM_028984
chr18	65890501	65891000	6.23248e-22	1.13485e-19	-30.0864	Intergenic	ERVB7_2-LTR_MM|LTR|ERVK	17265	NM_175012
chr4	7279001	7279500	7.0573e-22	1.28362e-19	-21.1764	Intergenic	L1Md_A|LINE|L1	-281437	NR_040645
chr6	145642001	145642500	7.08933e-22	1.28803e-19	-21.2321	Intergenic	L1Md_T|LINE|L1	26288	NM_009449
chr4	91788501	91789000	7.21383e-22	1.30633e-19	-30.2774	Intergenic	L1Md_A|LINE|L1	358470	NM_027034
chrY	33825501	33826000	7.65716e-22	1.38509e-19	-27.5976	Intergenic	MuRRS-int|LTR|ERV1	1306094	NM_001037748
chr6	107024001	107024500	7.80133e-22	1.40963e-19	-21.2062	Intergenic	L1Md_A|LINE|L1	-224164	NM_021449
chr11	9364501	9365000	7.9554e-22	1.43589e-19	-23.989	intron (NM_178259, intron 29 of 61)	L1Md_A|LINE|L1	172809	NM_178259
chr14	34398501	34399000	9.26265e-22	1.66456e-19	-16.9326	exon (NM_153127, exon 6 of 7)	exon (NM_153127, exon 6 of 7)	23247	NM_153127
chr6	11451001	11451500	1.03584e-21	1.8534e-19	-24.4229	Intergenic	L1Md_A|LINE|L1	456199	NM_010886
chr19	60347501	60348000	1.06582e-21	1.90497e-19	-28.4263	Intergenic	L1Md_A|LINE|L1	120553	NM_201615
chr16	77918001	77918500	1.09184e-21	1.94726e-19	-23.9298	Intergenic	L1Md_A|LINE|L1	271978	NR_029540
chr7	108499501	108500000	1.35843e-21	2.40713e-19	-44.1937	Intergenic	L1Md_A|LINE|L1	24197	NM_146739
chr5	123134501	123135000	1.35753e-21	2.40713e-19	-18.7025	Intergenic	Intergenic	-2122	NM_175092
chr3	32341501	32342000	1.446e-21	2.55952e-19	-23.105	intron (NM_009517, intron 5 of 5)	B4A|SINE|B4	-23738	NR_027966
chrX	50211501	50212000	1.54677e-21	2.73202e-19	-34.0403	Intergenic	L1Md_A|LINE|L1	-201516	NM_146390
chr7	5008501	5009000	1.58035e-21	2.78836e-19	-18.1066	exon (NM_011813, exon 3 of 3)	exon (NM_011813, exon 3 of 3)	4491	NM_011813
chr14	124414501	124415000	1.58314e-21	2.7903e-19	-36.4154	intron (NM_207667, intron 1 of 4)	B1_Mm|SINE|Alu	-222205	NM_010201
chr5	57672501	57673000	1.65835e-21	2.91661e-19	-26.7344	intron (NR_015588, intron 2 of 4)	L1Md_A|LINE|L1	45168	NR_015588
chr9	57831501	57832000	1.82012e-21	3.19432e-19	-19.5306	intron (NM_019689, intron 1 of 7)	intron (NM_019689, intron 1 of 7)	2483	NM_019689
chrX	126821001	126821500	1.96588e-21	3.44646e-19	-21.0211	intron (NM_177705, intron 2 of 2)	L1Md_A|LINE|L1	12753	NM_177705
chr1	122772001	122772500	2.17775e-21	3.80174e-19	-30.0595	Intergenic	L1Md_A|LINE|L1	567106	NR_151524
chr16	84387001	84387500	2.18106e-21	3.8035e-19	-25.1479	Intergenic	Intergenic	16108	NR_040567
chr12	62985001	62985500	2.24946e-21	3.91863e-19	-18.4669	Intergenic	L1Md_T|LINE|L1	297464	NR_131949
chr12	100803001	100803500	2.46112e-21	4.27831e-19	-21.5724	intron (NM_001361017, intron 3 of 14)	L1Md_T|LINE|L1	24194	NM_145448
chr2	15020001	15020500	2.47889e-21	4.30467e-19	-20.4246	intron (NM_001165941, intron 8 of 11)	L1Md_T|LINE|L1	29061	NM_028950
chr11	8615501	8616000	2.62261e-21	4.54945e-19	-30.8693	5' UTR (NM_001083587, exon 2 of 31)	5' UTR (NM_001083587, exon 2 of 31)	48784	NM_001083587
chr11	4231001	4231500	2.65099e-21	4.59385e-19	-42.9081	Intergenic	Intergenic	-5534	NM_001013365
chr7	91747501	91748000	2.79927e-21	4.83558e-19	-28.4587	intron (NM_011807, intron 3 of 22)	L1Md_A|LINE|L1	-314643	NM_011807
chr5	96293001	96293500	2.80969e-21	4.84849e-19	-26.6184	Intergenic	L1Md_A|LINE|L1	-80704	NM_175473
chr2	153420501	153421000	3.05607e-21	5.26265e-19	-21.6424	exon (NM_001134300, exon 6 of 11)	exon (NM_001134300, exon 6 of 11)	23728	NM_001001986
chr11	71383001	71383500	4.10649e-21	7.03477e-19	-27.5573	Intergenic	L1Md_A|LINE|L1	-98019	NM_001039234
chr8	66604001	66604500	4.26889e-21	7.30361e-19	-29.2892	Intergenic	Intergenic	83843	NM_016708
chr12	93920501	93921000	4.27227e-21	7.30361e-19	-24.0604	Intergenic	L1Md_A|LINE|L1	-6587	NR_106201
chr13	101801501	101802000	4.36351e-21	7.44416e-19	-23.4626	Intergenic	Intergenic	-33534	NM_001024955
chr11	69680001	69680500	4.42295e-21	7.53776e-19	-17.4637	exon (NM_001163571, exon 2 of 11)	exon (NM_001163571, exon 2 of 11)	1719	NM_030702
chr11	72402001	72402500	4.56766e-21	7.77636e-19	-29.197	intron (NM_177776, intron 4 of 7)	intron (NM_177776, intron 4 of 7)	9462	NM_177776
chr7	28969501	28970000	4.58236e-21	7.79334e-19	-31.9444	Intergenic	Intergenic	-7419	NM_021895
chr14	39764501	39765000	4.88236e-21	8.295e-19	-34.8913	Intergenic	Intergenic	109088	NR_045936
chr8	112651501	112652000	5.0333e-21	8.53388e-19	-22.5803	intron (NM_130457, intron 2 of 23)	L1Md_A|LINE|L1	81708	NM_130457
chr4	20175001	20175500	5.14373e-21	8.71215e-19	-25.5447	intron (NM_001290410, intron 4 of 5)	intron (NM_001290410, intron 4 of 5)	133199	NM_010281
chr6	78485001	78485500	5.45769e-21	9.22498e-19	-39.6399	Intergenic	L1Md_A|LINE|L1	-16377	NM_011260
chr16	27608501	27609000	5.48079e-21	9.25454e-19	-30.5402	Intergenic	L1Md_A|LINE|L1	219795	NM_026202
chr15	76911501	76912000	5.49122e-21	9.26267e-19	-30.3576	exon (NM_172817, exon 5 of 5)	exon (NM_172817, exon 5 of 5)	7680	NM_012053
chr10	37935501	37936000	5.82981e-21	9.82376e-19	-21.2034	Intergenic	L1Md_A|LINE|L1	-240023	NR_131035
chr3	21192001	21192500	6.10397e-21	1.02543e-18	-27.1403	Intergenic	L1Md_A|LINE|L1	-825074	NM_175086
chr18	59731001	59731500	6.15508e-21	1.03297e-18	-18.6149	Intergenic	L1Md_T|LINE|L1	151621	NR_105773
chr14	94981501	94982000	6.46084e-21	1.08208e-18	-19.9458	Intergenic	L1Md_A|LINE|L1	-899503	NM_025733
chr4	141478501	141479000	7.18171e-21	1.19916e-18	-36.9425	exon (NM_019763, exon 12 of 16)	exon (NM_019763, exon 12 of 16)	34078	NM_009541
chrX	40999501	41000000	7.55845e-21	1.26079e-18	-24.9339	Intergenic	L1Md_A|LINE|L1	-401103	NM_016886
chr1	95238501	95239000	8.03405e-21	1.33877e-18	-20.1625	Intergenic	L1Md_A|LINE|L1	-74877	NM_026321
chr4	101927501	101928000	8.16555e-21	1.35931e-18	-25.8906	Intergenic	L1Md_T|LINE|L1	-12656	NM_001085516
chr15	79144501	79145000	8.30024e-21	1.38034e-18	-20.7798	intron (NM_027231, intron 2 of 4)	intron (NM_027231, intron 2 of 4)	3426	NM_027231
chr8	43543001	43543500	8.3468e-21	1.38668e-18	-33.9989	Intergenic	Lx7|LINE|L1	-15114	NM_001009547
chr4	15578501	15579000	9.47498e-21	1.56937e-18	-27.0315	Intergenic	L1Md_A|LINE|L1	-302513	NM_009788
chr15	102216501	102217000	9.6262e-21	1.59282e-18	-26.4642	intron (NM_013566, intron 13 of 14)	intron (NM_013566, intron 13 of 14)	-11699	NM_144942
chr6	41881001	41881500	1.04601e-20	1.72561e-18	-21.7181	Intergenic	L1Md_A|LINE|L1	20912	NM_032542
chr13	91728501	91729000	1.05994e-20	1.74684e-18	-29.446	intron (NR_028314, intron 1 of 1)	L1Md_A|LINE|L1	-12770	NM_028790
chr11	100720001	100720500	1.07846e-20	1.77559e-18	-32.9444	intron (NM_001305003, intron 1 of 5)	intron (NM_001305003, intron 1 of 5)	6401	NM_029307
chr10	29440501	29441000	1.10352e-20	1.81503e-18	-21.6528	Intergenic	L1Md_A|LINE|L1	-78309	NM_026518
chr13	22549001	22549500	1.1137e-20	1.82996e-18	-27.2248	Intergenic	L1Md_A|LINE|L1	-6950	NM_001045544
chr7	55687001	55687500	1.12293e-20	1.84328e-18	-20.0325	Intergenic	L1Md_T|LINE|L1	-80933	NM_178706
chr6	52026501	52027000	1.15012e-20	1.88604e-18	-23.3469	Intergenic	Intergenic	-14202	NM_018773
chr2	143433001	143433500	1.25751e-20	2.05602e-18	-34.6987	Intergenic	L1Md_A|LINE|L1	-112882	NM_008792
chr1	157883501	157884000	1.32807e-20	2.16923e-18	-29.6994	Intergenic	L1Md_A|LINE|L1	357581	NM_033354
chr14	92383501	92384000	1.40914e-20	2.2971e-18	-21.0523	Intergenic	L1Md_A|LINE|L1	1506918	NM_001081377
chr3	93922501	93923000	1.46642e-20	2.38575e-18	-26.8855	Intergenic	L1Md_A|LINE|L1	20792	NM_001163730
chr12	63351501	63352000	1.55611e-20	2.52919e-18	-29.3053	Intergenic	L1Md_A|LINE|L1	663964	NR_131949
chr11	46504501	46505000	1.70631e-20	2.76785e-18	-22.845	Intergenic	L1Md_A|LINE|L1	-19500	NM_001163357
chr18	77028501	77029000	1.91175e-20	3.09198e-18	-35.5736	intron (NM_027721, intron 1 of 13)	intron (NM_027721, intron 1 of 13)	18545	NM_027721
chr8	63885501	63886000	2.01089e-20	3.24596e-18	-25.944	Intergenic	Intergenic	66419	NM_001195687
chr11	76357501	76358000	2.09064e-20	3.37139e-18	-25.974	intron (NM_008750, intron 1 of 7)	MLTR14|LTR|ERV1	41390	NM_008750
chr10	66266501	66267000	2.25825e-20	3.63458e-18	-23.917	Intergenic	L1Md_T|LINE|L1	121455	NR_131070
chr11	49659501	49660000	2.47388e-20	3.97388e-18	-31.9902	Intergenic	Intergenic	-3844	NM_054037
chr4	49423501	49424000	2.53812e-20	4.06914e-18	-24.8174	Intergenic	L1Md_F2|LINE|L1	-15600	NM_145368
chr11	116603501	116604000	2.59917e-20	4.15894e-18	-16.7538	exon (NM_172572, exon 9 of 19)	exon (NM_172572, exon 9 of 19)	10064	NM_009591
chr13	71349501	71350000	2.68632e-20	4.29422e-18	-22.4862	Intergenic	L1Md_A|LINE|L1	242662	NR_130325
chr2	78146001	78146500	2.78362e-20	4.43258e-18	-17.4304	intron (NR_108098, intron 2 of 6)	L1Md_A|LINE|L1	-91296	NM_177843
chr3	7199001	7199500	3.0525e-20	4.84671e-18	-25.9725	Intergenic	L1Md_A|LINE|L1	-167353	NM_008862
chr11	118005501	118006000	3.17658e-20	5.03886e-18	-25.6059	exon (NM_133757, exon 7 of 10)	exon (NM_133757, exon 7 of 10)	3481	NR_105898
chr3	124032001	124032500	3.18009e-20	5.03959e-18	-27.0085	Intergenic	L1Md_A|LINE|L1	-288786	NM_146140
chr10	70189001	70189500	3.51142e-20	5.54866e-18	-22.0037	exon (NM_001111121, exon 9 of 9)	exon (NM_001111121, exon 9 of 9)	-15413	NM_001304739
chr2	78013001	78013500	3.61661e-20	5.70395e-18	-23.0006	Intergenic	L1Md_A|LINE|L1	-37926	NR_108098
chr7	80320001	80320500	3.74539e-20	5.90142e-18	-17.2606	intron (NM_173445, intron 4 of 8)	intron (NM_173445, intron 4 of 8)	4203	NM_173445
chr11	30183001	30183500	3.8895e-20	6.1168e-18	-38.0529	intron (NM_175836, intron 1 of 34)	intron (NM_175836, intron 1 of 34)	15006	NM_009260
chr3	86002501	86003000	4.0422e-20	6.34484e-18	-21.1011	promoter-TSS (NM_001001650)	promoter-TSS (NM_001001650)	-260	NM_001001650
chr10	15572501	15573000	4.09177e-20	6.41656e-18	-27.2335	Intergenic	L1Md_A|LINE|L1	-219026	NR_131087
chr13	86631501	86632000	4.17675e-20	6.54359e-18	-25.4388	Intergenic	L1Md_A|LINE|L1	-584956	NM_007749
chr15	65405501	65406000	4.27304e-20	6.6881e-18	-19.0388	Intergenic	L1Md_A|LINE|L1	-381269	NM_133766
chr16	27078501	27079000	4.4396e-20	6.93564e-18	-28.7929	Intergenic	L1Md_A|LINE|L1	-87099	NM_001013761
chr14	87796501	87797000	4.60588e-20	7.16824e-18	-22.1553	Intergenic	L1Md_A|LINE|L1	380168	NM_172605
chr16	19711501	19712000	4.94404e-20	7.68004e-18	-23.7113	Intergenic	L1Md_A|LINE|L1	-5386	NM_177356
chr7	14404001	14404500	5.01555e-20	7.78379e-18	-25.3513	Intergenic	L1Md_A|LINE|L1	34300	NM_175250
chr9	109367001	109367500	5.16978e-20	8.01561e-18	-22.234	Intergenic	L1Md_T|LINE|L1	-27592	NM_001177419
chr14	42737501	42738000	5.31301e-20	8.22224e-18	-18.3213	Intergenic	L1Md_A|LINE|L1	60184	NM_001244671
chrX	86224001	86224500	5.36544e-20	8.29558e-18	-27.5159	Intergenic	Intergenic	31968	NM_001033492
chr8	58298001	58298500	6.73884e-20	1.03801e-17	-19.4193	intron (NM_175032, intron 4 of 11)	L1Md_A|LINE|L1	402545	NM_001177534
chr11	40349001	40349500	6.82952e-20	1.051e-17	-23.4146	Intergenic	L1Md_A|LINE|L1	343431	NM_134017
chrY	88853001	88853500	6.86169e-20	1.05496e-17	-17.4776	Intergenic	L1Md_T|LINE|L1	1901799	NM_001039559
chr12	60470501	60471000	7.01272e-20	1.07618e-17	-20.7386	Intergenic	B3|SINE|B2	1051069	NR_045049
chr8	29416001	29416500	8.5026e-20	1.29878e-17	-23.3726	Intergenic	L1Md_T|LINE|L1	-196615	NM_153135
chr7	25081501	25082000	8.68069e-20	1.32353e-17	-26.4513	exon (NM_001168506, exon 3 of 3)	exon (NM_001168506, exon 3 of 3)	4944	NM_175477
chr11	106247501	106248000	8.69419e-20	1.32436e-17	-16.1956	exon (NM_028074, exon 18 of 18)	exon (NM_028074, exon 18 of 18)	8333	NM_025310
chr15	45590001	45590500	8.86977e-20	1.34986e-17	-15.5658	Intergenic	L1Md_T|LINE|L1	-475317	NM_026200
chr13	26048501	26049000	9.64495e-20	1.46513e-17	-34.6136	Intergenic	ID_B1|SINE|B4	-82435	NR_045062
chr18	85897501	85898000	1.05313e-19	1.59536e-17	-30.0379	Intergenic	L1Md_A|LINE|L1	-497201	NM_144946
chr11	109360501	109361000	1.07366e-19	1.62349e-17	-22.541	intron (NR_038097, intron 1 of 1)	L1MB5|LINE|L1	-2043	NM_010303
chr2	83556501	83557000	1.11371e-19	1.68241e-17	-20.0996	Intergenic	L1Md_T|LINE|L1	-87827	NM_026934
chr3	19462001	19462500	1.12439e-19	1.69554e-17	-19.4179	Intergenic	L1Md_A|LINE|L1	-46344	NM_025489
chr7	41172001	41172500	1.2752e-19	1.91943e-17	-29.5731	Intergenic	L1Md_A|LINE|L1	-82408	NR_131068
chr10	35310001	35310500	1.32203e-19	1.9827e-17	-24.7921	Intergenic	L1Md_A|LINE|L1	826851	NM_010237
chr3	148817501	148818000	1.3386e-19	2.0039e-17	-19.063	exon (NM_001081298, exon 24 of 24)	exon (NM_001081298, exon 24 of 24)	136884	NM_001081298
chr18	39599001	39599500	1.421e-19	2.1234e-17	-32.458	Intergenic	L1Md_A|LINE|L1	-112006	NM_008173
chr10	106536001	106536500	1.44351e-19	2.15509e-17	-28.6979	intron (NM_001359676, intron 2 of 30)	L1Md_A|LINE|L1	64804	NR_131026
chr11	43653001	43653500	1.54829e-19	2.30733e-17	-23.5682	Intergenic	Intergenic	-28747	NM_027557
chr17	23605501	23606000	1.5814e-19	2.35031e-17	-32.5754	exon (NM_001289484, exon 2 of 7)	exon (NM_001289484, exon 2 of 7)	4925	NM_001033425
chr6	141211001	141211500	1.58377e-19	2.35171e-17	-23.6518	Intergenic	L1Md_A|LINE|L1	-38018	NM_018779
chr1	114770501	114771000	1.64376e-19	2.4386e-17	-16.896	Intergenic	L1Md_T|LINE|L1	-914386	NM_001077425
chr14	68475501	68476000	1.77082e-19	2.62002e-17	-29.6258	Intergenic	L1Md_A|LINE|L1	57938	NM_007402
chr6	43805501	43806000	1.84897e-19	2.7332e-17	-19.3896	Intergenic	L1Md_A|LINE|L1	-139473	NM_013861
chrX	168496501	168497000	1.92693e-19	2.8459e-17	-20.4228	intron (NM_001033330, intron 2 of 19)	L1Md_A|LINE|L1	80480	NM_001033330
chr13	47527001	47527500	1.94873e-19	2.87552e-17	-34.2103	Intergenic	L1Md_A|LINE|L1	-140299	NR_153835
chr10	108291501	108292000	2.02866e-19	2.98545e-17	-48.1771	Intergenic	Intergenic	-40438	NM_054056
chr1	29586501	29587000	2.04697e-19	3.00971e-17	-27.5967	Intergenic	Lx9|LINE|L1	165263	NR_105760
chr6	7394501	7395000	2.21217e-19	3.24972e-17	-17.1926	Intergenic	L1Md_A|LINE|L1	-160310	NM_009311
chr3	41557501	41558000	2.33767e-19	3.42492e-17	-23.9852	intron (NM_001130184, intron 1 of 10)	intron (NM_001130184, intron 1 of 10)	2017	NM_172303
chr17	65724001	65724500	2.55875e-19	3.73887e-17	-24.4199	intron (NM_133685, intron 1 of 6)	intron (NM_133685, intron 1 of 6)	48501	NM_133685
chr11	100374001	100374500	2.72937e-19	3.98466e-17	-18.6749	intron (NM_010593, intron 10 of 13)	intron (NM_010593, intron 10 of 13)	-18110	NM_010404
chrX	88346501	88347000	2.87247e-19	4.17509e-17	-25.5771	Intergenic	Lx8|LINE|L1	-231128	NM_001160403
chr10	80606001	80606500	2.94776e-19	4.27699e-17	-16.0859	intron (NM_019575, intron 1 of 6)	intron (NM_019575, intron 1 of 6)	-3009	NR_105877
chr2	86843001	86843500	3.04916e-19	4.42023e-17	-24.6463	Intergenic	L1Md_A|LINE|L1	8445	NM_146730
chr13	109768501	109769000	3.08358e-19	4.46227e-17	-35.5301	intron (NM_011056, intron 5 of 16)	intron (NM_011056, intron 5 of 16)	-135058	NR_035442
chr16	15227001	15227500	3.10799e-19	4.49367e-17	-26.988	Intergenic	L1Md_A|LINE|L1	320605	NM_025769
chr2	151343001	151343500	3.14164e-19	4.53833e-17	-18.9907	Intergenic	L1Md_A|LINE|L1	41212	NR_040747
chr3	7199501	7200000	3.27187e-19	4.7182e-17	-21.6222	Intergenic	L1Md_A|LINE|L1	-166853	NM_008862
chr13	61397501	61398000	3.31057e-19	4.76984e-17	-26.7557	Intergenic	L1Md_T|LINE|L1	-39555	NM_019539
chr3	49822501	49823000	3.38589e-19	4.8741e-17	-21.3404	Intergenic	Intergenic	-65435	NM_130448
chr6	112535001	112535500	3.46738e-19	4.98271e-17	-15.4252	Intergenic	L1Md_T|LINE|L1	-45426	NM_001081147
chr11	98909501	98910000	3.51801e-19	5.05107e-17	-44.7911	intron (NM_001025779, intron 2 of 11)	MER20|DNA|hAT-Charlie	1600	NM_011799
chr13	59726501	59727000	3.54053e-19	5.07898e-17	-21.8602	exon (NM_177711, exon 4 of 4)	exon (NM_177711, exon 4 of 4)	5001	NM_177711
chr5	24767501	24768000	3.79712e-19	5.42818e-17	-33.2038	Intergenic	L1Md_A|LINE|L1	-9908	NM_153076
chr3	78451001	78451500	3.86508e-19	5.52055e-17	-26.1516	Intergenic	L1Md_A|LINE|L1	693636	NM_001099624
chr5	100766001	100766500	3.95213e-19	5.64001e-17	-25.8264	intron (NM_001081107, intron 16 of 17)	RLTR31B2|LTR|ERVK	32349	NM_180984
chr11	118005001	118005500	3.99154e-19	5.69133e-17	-20.8741	intron (NR_151726, intron 6 of 9)	PB1D10|SINE|Alu	2981	NR_105898
chr8	98845501	98846000	4.09393e-19	5.83228e-17	-22.8045	Intergenic	L1Md_A|LINE|L1	-166136	NR_110579
chr11	77897001	77897500	4.15357e-19	5.91213e-17	-18.6005	Intergenic	Intergenic	-3379	NM_008952
chr16	56022501	56023000	4.58214e-19	6.50532e-17	-29.9895	intron (NM_001356449, intron 3 of 5)	intron (NM_001356449, intron 3 of 5)	6966	NM_001024622
chr11	69827501	69828000	5.04689e-19	7.15282e-17	-18.0689	exon (NM_198862, exon 5 of 7)	exon (NM_198862, exon 5 of 7)	-5586	NM_028855
chr5	113329501	113330000	5.38881e-19	7.63085e-17	-27.5001	Intergenic	Intergenic	-5206	NR_106088
chr15	89351501	89352000	5.48568e-19	7.76137e-17	-27.0321	exon (NM_178919, exon 14 of 14)	exon (NM_178919, exon 14 of 14)	3908	NM_178919
chr4	153830001	153830500	5.59734e-19	7.91256e-17	-26.2839	Intergenic	Intergenic	120225	NR_040670
chr10	93415501	93416000	6.02419e-19	8.5014e-17	-31.7562	Intergenic	L1Md_T|LINE|L1	-17356	NR_106161
chr6	53993501	53994000	6.04716e-19	8.52652e-17	-66.4062	intron (NR_110484, intron 1 of 3)	intron (NR_110484, intron 1 of 3)	15060	NR_110484
chr9	33041501	33042000	6.07412e-19	8.54991e-17	-25.7341	Intergenic	L1Md_A|LINE|L1	-112785	NR_131058
chr3	7862501	7863000	6.41087e-19	8.99323e-17	-23.4213	Intergenic	L1Md_A|LINE|L1	92136	NR_040587
chr8	19090501	19091000	6.83172e-19	9.55112e-17	-22.8316	Intergenic	L1Md_A|LINE|L1	24082	NM_152802
chr5	97392001	97392500	6.96497e-19	9.72093e-17	-17.3147	promoter-TSS (NM_001033191)	promoter-TSS (NM_001033191)	79	NM_001033191
chr16	53530501	53531000	7.25521e-19	1.01089e-16	-24.8893	Intergenic	L1Md_A|LINE|L1	-715007	NR_040495
chr17	41053001	41053500	7.38057e-19	1.02749e-16	-29.9017	Intergenic	L1Md_A|LINE|L1	118566	NM_008650
chr14	104025001	104025500	7.45639e-19	1.03717e-16	-24.38	intron (NR_045953, intron 1 of 2)	L1Md_A|LINE|L1	1891	NR_045953
chr1	85222001	85222500	7.80693e-19	1.08319e-16	-29.586	Intergenic	L1Md_A|LINE|L1	22640	NM_001081746
chr17	31424501	31425000	8.30971e-19	1.15101e-16	-26.2275	intron (NM_008804, intron 4 of 18)	intron (NM_008804, intron 4 of 18)	38517	NM_008804
chr12	65266001	65266500	8.36874e-19	1.15822e-16	-19.9364	Intergenic	L1Md_A|LINE|L1	40734	NM_027614
chr11	48368001	48368500	9.03437e-19	1.24824e-16	-17.7443	Intergenic	L1Md_A|LINE|L1	-432109	NM_008143
chr3	41557001	41557500	9.09809e-19	1.256e-16	-28.3293	intron (NM_001130184, intron 1 of 10)	intron (NM_001130184, intron 1 of 10)	1517	NM_172303
chr15	52125001	52125500	9.28945e-19	1.28134e-16	-22.292	Intergenic	L1Md_A|LINE|L1	85144	NM_175503
chr2	36443501	36444000	9.40121e-19	1.29567e-16	-20.4237	Intergenic	L1Md_A|LINE|L1	-8836	NM_146951
chr14	74441501	74442000	1.02913e-18	1.4148e-16	-30.102	Intergenic	L1Md_A|LINE|L1	86224	NR_046059
chr3	120825501	120826000	1.10826e-18	1.52231e-16	-18.4789	intron (NR_130170, intron 1 of 18)	L1Md_T|LINE|L1	60981	NR_130170
chr5	63087501	63088000	1.11728e-18	1.53343e-16	-16.7064	Intergenic	L1Md_A|LINE|L1	273928	NM_001170705
chr12	110417001	110417500	1.13578e-18	1.55752e-16	-20.8324	Intergenic	B4A|SINE|B4	-29928	NM_012023
chr3	59518001	59518500	1.14215e-18	1.56495e-16	-22.8978	Intergenic	L1Md_A|LINE|L1	-173995	NM_001162884
chr2	168754501	168755000	1.14946e-18	1.57367e-16	-16.4474	exon (NM_175303, exon 2 of 4)	exon (NM_175303, exon 2 of 4)	12450	NM_175303
chr3	58852501	58853000	1.21055e-18	1.65456e-16	-21.4857	intron (NM_153386, intron 1 of 1)	L1Md_A|LINE|L1	32461	NM_153384
chr1	136670501	136671000	1.23799e-18	1.69067e-16	-18.9762	Intergenic	Intergenic	-12645	NR_045324
chr5	49737501	49738000	1.27618e-18	1.74138e-16	-29.2996	Intergenic	L1Md_A|LINE|L1	321245	NM_133911
chr11	102847501	102848000	1.31482e-18	1.79114e-16	-18.3057	intron (NM_001109995, intron 16 of 27)	intron (NM_001109995, intron 16 of 27)	11455	NM_080846
chrX	66608501	66609000	1.33732e-18	1.82028e-16	-15.2446	Intergenic	L1Md_A|LINE|L1	-40567	NM_198863
chrX	129447501	129448000	1.3778e-18	1.87076e-16	-37.0446	Intergenic	L1Md_A|LINE|L1	-301991	NM_017398
chr12	15191501	15192000	1.38177e-18	1.87306e-16	-20.483	Intergenic	L1Md_A|LINE|L1	-141362	NR_045960
chr10	10585001	10585500	1.4389e-18	1.9489e-16	-17.9121	Intergenic	L1Md_A|LINE|L1	-20694	NR_033630
chr1	115476501	115477000	1.4786e-18	2.00102e-16	-20.878	Intergenic	L1Md_A|LINE|L1	-208386	NM_001077425
chr16	60773501	60774000	1.65243e-18	2.22714e-16	-27.6388	Intergenic	L1Md_A|LINE|L1	-168220	NM_007938
chr1	19799001	19799500	1.70139e-18	2.29126e-16	-15.0268	Intergenic	B1_Mus1|SINE|Alu	-557203	NR_045734
chr5	115554001	115554500	1.70965e-18	2.3005e-16	-19.6248	3' UTR (NM_133915, exon 12 of 12)	3' UTR (NM_133915, exon 12 of 12)	-5216	NM_007475
chr7	4200001	4200500	1.77841e-18	2.39107e-16	-36.8341	Intergenic	L1VL1|LINE|L1	-35552	NM_021454
chr16	19114001	19114500	2.09271e-18	2.80908e-16	-20.7497	Intergenic	L1Md_A|LINE|L1	172490	NM_146451
chr2	157586001	157586500	2.19215e-18	2.94016e-16	-31.3874	Intergenic	MMETn-int|LTR|ERVK	-19890	NM_016916
chr6	23773501	23774000	2.35041e-18	3.14731e-16	-17.5149	intron (NM_153163, intron 1 of 29)	L1Md_T|LINE|L1	65670	NM_153163
chrX	63509001	63509500	2.4937e-18	3.33377e-16	-16.1838	Intergenic	L1Md_A|LINE|L1	642947	NM_001177377
chr3	37642501	37643000	2.50527e-18	3.34652e-16	-25.5979	exon (NM_001305442, exon 2 of 2)	exon (NM_001305442, exon 2 of 2)	2804	NM_011896
chrY	56422501	56423000	2.53591e-18	3.38472e-16	-30.8742	Intergenic	Intergenic	-402271	NM_001160129
chr1	24721001	24721500	2.67713e-18	3.56742e-16	-19.5142	intron (NM_026719, intron 7 of 15)	intron (NM_026719, intron 7 of 15)	42333	NM_026719
chr15	52874001	52874500	2.69265e-18	3.58522e-16	-19.5576	Intergenic	L1Md_A|LINE|L1	161806	NM_027212
chr18	74830001	74830500	2.8369e-18	3.7712e-16	-31.0329	Intergenic	Intergenic	51039	NM_177470
chr6	143143501	143144000	2.87575e-18	3.81976e-16	-19.0727	intron (NR_153819, intron 5 of 8)	intron (NR_153819, intron 5 of 8)	10180	NR_153819
chr16	12596001	12596500	2.8856e-18	3.82976e-16	-17.3274	Intergenic	L1Md_A|LINE|L1	-215139	NR_040507
chr18	73963001	73963500	2.96785e-18	3.93575e-16	-33.735	intron (NM_172632, intron 2 of 5)	intron (NM_172632, intron 2 of 5)	-22222	NM_172632
chr12	48425001	48425500	3.17293e-18	4.20433e-16	-18.2954	Intergenic	L1Md_T|LINE|L1	-957632	NM_008241
chr9	33041001	33041500	3.1988e-18	4.23521e-16	-28.6676	Intergenic	L1Md_A|LINE|L1	-112285	NR_131058
chr17	34911001	34911500	3.27857e-18	4.33388e-16	-15.2368	intron (NM_001286575, intron 23 of 27)	intron (NM_001286575, intron 23 of 27)	-3215	NM_023557
chr2	162595501	162596000	3.37612e-18	4.45568e-16	-30.6102	intron (NM_001291150, intron 1 of 30)	L1Md_A|LINE|L1	65396	NM_021464
chr2	22005001	22005500	3.56756e-18	4.70081e-16	-28.844	Intergenic	L1Md_A|LINE|L1	-222252	NM_148413
chr6	22645501	22646000	3.64586e-18	4.79632e-16	-18.721	Intergenic	L1Md_A|LINE|L1	-229751	NM_011219
chr14	81560501	81561000	3.88452e-18	5.0981e-16	-20.6491	Intergenic	L1Md_T|LINE|L1	1560449	NM_001030294
chr15	75843501	75844000	3.91306e-18	5.13147e-16	-31.8011	Intergenic	ORR1A4-int|LTR|ERVL-MaLR	-1843	NM_172121
chr10	52554501	52555000	3.92773e-18	5.14662e-16	-17.9193	Intergenic	L1Md_F2|LINE|L1	-9012	NM_009540
chr14	91414501	91415000	4.1147e-18	5.38733e-16	-36.0826	Intergenic	L1Md_A|LINE|L1	1287860	NR_045712
chr13	119188001	119188500	4.25519e-18	5.56686e-16	-19.4244	Intergenic	L1Md_A|LINE|L1	220760	NM_008710
chrX	75750501	75751000	4.299e-18	5.61526e-16	-16.0756	intron (NR_029443, intron 4 of 8)	(TG)n|Simple_repeat|Simple_repeat	13948	NR_029443
chr11	48802001	48802500	4.30353e-18	5.61673e-16	-26.0385	promoter-TSS (NR_028564)	promoter-TSS (NR_028564)	218	NR_028563
chr14	123696001	123696500	4.4627e-18	5.81527e-16	-28.1103	intron (NM_145467, intron 2 of 10)	intron (NM_145467, intron 2 of 10)	36111	NM_145467
chr1	114134001	114134500	4.51154e-18	5.87427e-16	-32.4484	Intergenic	L1Md_A|LINE|L1	-1550886	NM_001077425
chr8	79055501	79056000	4.6385e-18	6.03006e-16	-18.8369	intron (NM_001294279, intron 1 of 14)	intron (NM_001294279, intron 1 of 14)	27314	NM_178267
chr4	79554501	79555000	4.78052e-18	6.20979e-16	-28.2099	Intergenic	L1Md_A|LINE|L1	960704	NR_131142
chr17	23823001	23823500	4.86752e-18	6.31287e-16	-21.0698	promoter-TSS (NR_039586)	promoter-TSS (NR_039586)	-40	NR_039586
chr11	19965001	19965500	5.23668e-18	6.75976e-16	-21.1246	intron (NM_033523, intron 1 of 5)	intron (NM_033523, intron 1 of 5)	40809	NM_033523
chr14	76506501	76507000	5.27003e-18	6.79749e-16	-23.2459	3' UTR (NM_001177751, exon 3 of 3)	3' UTR (NM_001177751, exon 3 of 3)	2241	NM_009366
chr4	51018001	51018500	5.5405e-18	7.13438e-16	-21.7611	Intergenic	L1Md_A|LINE|L1	-198427	NM_001162865
chr3	6299501	6300000	5.55091e-18	7.13746e-16	-20.0386	Intergenic	L1Md_T|LINE|L1	320692	NM_027048
chr14	107166501	107167000	5.59652e-18	7.1849e-16	-24.6838	Intergenic	Lx6|LINE|L1	-680231	NR_045938
chr10	105925501	105926000	5.65854e-18	7.25887e-16	-24.0748	Intergenic	L1_Mus1|LINE|L1	84272	NM_025602
chr12	92868001	92868500	5.87261e-18	7.52764e-16	-19.3781	Intergenic	L1Md_A|LINE|L1	576572	NR_126436
chr12	46044501	46045000	6.37137e-18	8.14166e-16	-30.4453	Intergenic	L1Md_A|LINE|L1	774024	NM_021361
chr12	95803001	95803500	6.90314e-18	8.80073e-16	-19.8654	Intergenic	L1Md_T|LINE|L1	111025	NM_201518
chr2	79937001	79937500	7.57025e-18	9.60668e-16	-24.4599	intron (NM_001355141, intron 2 of 15)	L1Md_T|LINE|L1	-28852	NM_016744
chrX	32624001	32624500	7.92792e-18	1.00528e-15	-15.5611	Intergenic	L1Md_A|LINE|L1	-26420	NM_001270685
chr19	34105001	34105500	7.95333e-18	1.00773e-15	-18.0111	intron (NM_023903, intron 2 of 9)	Charlie4z|DNA|hAT-Charlie	4308	NM_023903
chr2	11594501	11595000	8.03061e-18	1.01674e-15	-21.6161	intron (NM_152824, intron 5 of 11)	intron (NM_152824, intron 5 of 11)	8448	NM_152824
chr6	122663001	122663500	8.81473e-18	1.1126e-15	-26.5158	Intergenic	Intergenic	36827	NM_139218
chr11	78100501	78101000	8.88766e-18	1.12095e-15	-25.5466	intron (NM_145430, intron 1 of 2)	intron (NM_145430, intron 1 of 2)	6078	NM_145430
chr11	79093501	79094000	9.12945e-18	1.14881e-15	-18.7867	intron (NM_013571, intron 1 of 17)	intron (NM_013571, intron 1 of 17)	-33915	NM_013571
chr10	17143501	17144000	9.22277e-18	1.15967e-15	-18.2988	Intergenic	L1Md_T|LINE|L1	-47969	NR_038020
chr5	98043001	98043500	9.35974e-18	1.17599e-15	-18.957	Intergenic	L1Md_A|LINE|L1	-12289	NM_133738
chr18	82052001	82052500	9.96044e-18	1.24862e-15	-25.9524	Intergenic	L1Md_A|LINE|L1	-60171	NR_039589
chr12	39538501	39539000	1.05543e-17	1.32206e-15	-27.4375	Intergenic	Intergenic	498625	NM_007487
chr1	61368001	61368500	1.10947e-17	1.38659e-15	-25.2045	Intergenic	L1Md_A|LINE|L1	-10181	NR_040483
chr11	97287001	97287500	1.17962e-17	1.47314e-15	-36.4327	Intergenic	Intergenic	-6675	NM_008942
chr12	15872001	15872500	1.26827e-17	1.58146e-15	-29.0111	Intergenic	L1Md_A|LINE|L1	-55466	NM_144551
chr15	91992501	91993000	1.40357e-17	1.7449e-15	-21.6524	Intergenic	L1Md_A|LINE|L1	-58414	NM_007727
chr18	60945001	60945500	1.40505e-17	1.74542e-15	-23.479	intron (NM_177407, intron 2 of 17)	intron (NM_177407, intron 2 of 17)	-8622	NR_106079
chr8	98845001	98845500	1.4496e-17	1.7994e-15	-30.1697	Intergenic	L1Md_A|LINE|L1	-166636	NR_110579
chr2	152769501	152770000	1.49973e-17	1.85883e-15	-42.3445	intron (NM_001289739, intron 2 of 4)	intron (NM_001289739, intron 2 of 4)	15578	NM_053091
chr6	80009501	80010000	1.5161e-17	1.87771e-15	-29.0476	Intergenic	L1Md_A|LINE|L1	-9126	NM_178731
chr6	44785501	44786000	1.5444e-17	1.9099e-15	-25.6937	Intergenic	L1Md_A|LINE|L1	-274310	NM_025771
chr1	63140001	63140500	1.60324e-17	1.97821e-15	-24.9889	intron (NR_045914, intron 1 of 3)	RLTR16C_MM|LTR|ERVK	25511	NR_045914
chr2	83930001	83930500	1.66206e-17	2.04926e-15	-24.9596	intron (NM_027964, intron 3 of 8)	L1Md_T|LINE|L1	10975	NM_027964
chr12	44795501	44796000	1.72404e-17	2.1225e-15	-23.0225	Intergenic	L1Md_T|LINE|L1	278732	NM_144552
chr16	81001501	81002000	1.80703e-17	2.21806e-15	-15.7744	Intergenic	L1Md_A|LINE|L1	-198946	NM_010954
chr18	28629501	28630000	1.8414e-17	2.25689e-15	-23.9382	intron (NR_045398, intron 1 of 4)	L1Md_A|LINE|L1	69587	NR_045398
chr1	117253501	117254000	1.93758e-17	2.37125e-15	-15.7113	Intergenic	L1Md_T|LINE|L1	1056977	NM_011650
chr17	34896501	34897000	2.04304e-17	2.49291e-15	-16.5066	TTS (NM_198886)	TTS (NM_198886)	-1741	NM_145830
chr15	65716001	65716500	2.12732e-17	2.59191e-15	-22.6176	Intergenic	L1Md_A|LINE|L1	-70769	NM_133766
chrX	155459001	155459500	2.32563e-17	2.82935e-15	-24.0235	Intergenic	L1Md_T|LINE|L1	-120791	NM_016764
chr15	55684501	55685000	2.39141e-17	2.90724e-15	-19.8021	intron (NM_016667, intron 3 of 6)	L1Md_T|LINE|L1	127343	NM_134092
chr15	42877001	42877500	2.77729e-17	3.35902e-15	-23.2183	Intergenic	L1Md_A|LINE|L1	-200274	NM_009640
chrX	40182001	40182500	2.87622e-17	3.47612e-15	-27.5582	Intergenic	RMER6D|LTR|ERVK	-318647	NM_001191032
chr7	13990001	13990500	2.89103e-17	3.49147e-15	-23.5362	promoter-TSS (NM_001101534)	promoter-TSS (NM_001101534)	-663	NM_001101534
chr1	128852501	128853000	2.90662e-17	3.50773e-15	-19.2824	Intergenic	L1Md_A|LINE|L1	-260452	NM_009911
chr12	93258501	93259000	3.05335e-17	3.67941e-15	-20.4409	Intergenic	L1Md_F3|LINE|L1	186072	NR_126436
chr4	66743501	66744000	3.05781e-17	3.68211e-15	-23.8617	Intergenic	L1VL1|LINE|L1	-83800	NM_021297
chr10	65663001	65663500	3.27008e-17	3.93197e-15	-21.673	Intergenic	L1Md_T|LINE|L1	460813	NR_038039
chr13	86349501	86350000	3.41169e-17	4.09926e-15	-19.2829	Intergenic	L1Md_A|LINE|L1	-302956	NM_007749
chr3	130728501	130729000	3.97437e-17	4.76493e-15	-20.5217	exon (NM_026724, exon 4 of 5)	exon (NM_026724, exon 4 of 5)	1578	NM_001199350
chr11	51220501	51221000	4.0094e-17	4.80343e-15	-25.5765	promoter-TSS (NR_110444)	promoter-TSS (NR_110444)	-333	NR_110444
chr1	137156001	137156500	4.11831e-17	4.92675e-15	-23.951	Intergenic	L1Md_A|LINE|L1	-195803	NM_030676
chr8	29506001	29506500	4.37477e-17	5.22219e-15	-24.1682	Intergenic	L1Md_A|LINE|L1	-286615	NM_153135
chr16	41622501	41623000	4.45058e-17	5.30885e-15	-18.3845	intron (NM_001361281, intron 3 of 8)	L1Md_A|LINE|L1	89409	NM_175548
chr2	174283501	174284000	4.56661e-17	5.43546e-15	-33.7719	promoter-TSS (NM_019690)	promoter-TSS (NM_019690)	-569	NM_010309
chr8	56350501	56351000	4.58162e-17	5.4494e-15	-24.2797	Intergenic	L1Md_A|LINE|L1	56199	NM_008278
chr7	76833001	76833500	4.74347e-17	5.63378e-15	-21.5325	intron (NM_001199224, intron 21 of 22)	L1Md_A|LINE|L1	603364	NM_172902
chr5	3186501	3187000	4.74301e-17	5.63378e-15	-16.5603	Intergenic	L1Md_A|LINE|L1	-157142	NM_009873
chr2	22002501	22003000	4.76473e-17	5.65341e-15	-35.5792	Intergenic	L1Md_A|LINE|L1	-224752	NM_148413
chr8	70769001	70769500	4.76685e-17	5.65341e-15	-22.8098	intron (NM_008841, intron 14 of 15)	intron (NM_008841, intron 14 of 15)	-2588	NM_023065
chr2	13617501	13618000	4.80453e-17	5.69401e-15	-19.3625	Intergenic	L1Md_A|LINE|L1	43440	NM_011701
chr9	79903001	79903500	4.87222e-17	5.77008e-15	-28.9913	intron (NM_001357352, intron 1 of 5)	L1Md_A|LINE|L1	58830	NM_001081243
chr19	4802501	4803000	4.87786e-17	5.77262e-15	-18.4175	exon (NM_019869, exon 2 of 3)	exon (NM_019869, exon 2 of 3)	-8742	NM_009032
chr17	35835501	35836000	4.95828e-17	5.86359e-15	-17.5869	exon (NM_011655, exon 4 of 4)	exon (NM_011655, exon 4 of 4)	2550	NM_011655
chr2	149489501	149490000	5.07061e-17	5.99213e-15	-18.6373	Intergenic	L1Md_T|LINE|L1	84502	NM_021405
chr9	11498501	11499000	5.20864e-17	6.14204e-15	-27.2816	Intergenic	L1Md_A|LINE|L1	-593976	NM_001033359
chr11	118009501	118010000	5.66297e-17	6.66349e-15	-26.9309	intron (NR_151726, intron 7 of 9)	intron (NR_151726, intron 7 of 9)	7481	NR_105898
chr6	80379001	80379500	5.678e-17	6.67266e-15	-26.6334	intron (NM_001347261, intron 2 of 2)	L1Md_T|LINE|L1	359608	NM_178731
chr2	11121501	11122000	5.73904e-17	6.7338e-15	-23.6474	Intergenic	L1Md_T|LINE|L1	-50631	NM_008859
chr3	5950001	5950500	5.88708e-17	6.90259e-15	-15.183	Intergenic	L1Md_T|LINE|L1	-374003	NM_008994
chr4	72080001	72080500	6.03365e-17	7.06942e-15	-28.8709	Intergenic	L1Md_T|LINE|L1	120642	NM_011599
chr12	64726501	64727000	6.41193e-17	7.50198e-15	-24.0443	Intergenic	L1Md_T|LINE|L1	-191160	NM_001025605
chr9	22903001	22903500	6.49442e-17	7.58773e-15	-25.3392	Intergenic	L1Md_A|LINE|L1	-319825	NM_028472
chr18	8215501	8216000	6.68591e-17	7.7949e-15	-22.719	Intergenic	L1Md_T|LINE|L1	346038	NM_153085
chr8	25093501	25094000	7.04032e-17	8.17919e-15	-26.1277	intron (NM_031257, intron 1 of 11)	intron (NM_031257, intron 1 of 11)	8060	NM_031257
chr10	122158501	122159000	7.12117e-17	8.26148e-15	-29.3664	Intergenic	L1Md_A|LINE|L1	39054	NR_027637
chr3	114278501	114279000	7.1733e-17	8.31027e-15	-21.3341	Intergenic	L1Md_A|LINE|L1	248211	NM_007729
chr7	19738001	19738500	7.21228e-17	8.34956e-15	-18.5126	exon (NM_001159724, exon 2 of 6)	exon (NM_001159724, exon 2 of 6)	11322	NM_008990
chr2	148460501	148461000	7.23001e-17	8.36422e-15	-17.8284	Intergenic	L1Md_T|LINE|L1	-17216	NM_010740
chrX	115082001	115082500	7.31901e-17	8.45533e-15	-45.2069	Intergenic	Intergenic	155262	NR_130989
chr1	121203001	121203500	7.34331e-17	8.47746e-15	-24.6723	Intergenic	L1Md_A|LINE|L1	115846	NR_038008
chr14	90974001	90974500	7.60702e-17	8.76963e-15	-17.8828	Intergenic	L1Md_F2|LINE|L1	847360	NR_045712
chr8	17498501	17499000	7.69554e-17	8.86548e-15	-19.2539	intron (NM_053171, intron 1 of 69)	L1Md_T|LINE|L1	36634	NM_053171
chrX	161712501	161713000	8.08563e-17	9.30188e-15	-24.601	Intergenic	L1Md_A|LINE|L1	-4285	NM_198409
chr13	31383501	31384000	8.23766e-17	9.457e-15	-25.6889	Intergenic	L1Md_A|LINE|L1	-142665	NR_045957
chr2	63725001	63725500	8.26865e-17	9.48597e-15	-25.9756	Intergenic	L1Md_A|LINE|L1	-149963	NR_152174
chr16	55120501	55121000	8.29317e-17	9.50749e-15	-31.1857	Intergenic	L1Md_A|LINE|L1	162486	NM_178720
chr4	49467001	49467500	8.49948e-17	9.73049e-15	-19.6465	Intergenic	L1Md_T|LINE|L1	-16142	NM_001164565
chr13	85329501	85330000	9.36302e-17	1.07117e-14	-21.8511	Intergenic	L1Md_A|LINE|L1	-40265	NM_145452
chr10	84375001	84375500	9.89171e-17	1.1293e-14	-20.6365	exon (NM_001004363, exon 7 of 7)	exon (NM_001004363, exon 7 of 7)	65220	NM_001004363
chr6	7394001	7394500	1.00288e-16	1.14337e-14	-22.066	Intergenic	Intergenic	-160810	NM_009311
chr2	81157001	81157500	1.00837e-16	1.14883e-14	-23.1399	Intergenic	L1Md_A|LINE|L1	517987	NM_027091
chr3	124039501	124040000	1.0343e-16	1.17757e-14	-41.3063	Intergenic	L1Md_A|LINE|L1	-281286	NM_146140
chr11	113285001	113285500	1.09175e-16	1.23785e-14	-24.127	intron (NM_027216, intron 7 of 9)	intron (NM_027216, intron 7 of 9)	-75582	NR_040276
chr8	77907501	77908000	1.10237e-16	1.24817e-14	-17.7742	Intergenic	L1Md_T|LINE|L1	-183299	NM_010332
chr13	25542501	25543000	1.10674e-16	1.25226e-14	-20.0234	Intergenic	L1Md_A|LINE|L1	-272755	NM_009513
chrX	102560501	102561000	1.11519e-16	1.26095e-14	-30.3055	intron (NM_173021, intron 17 of 31)	L1Md_A|LINE|L1	-55593	NM_027382
chr17	29852001	29852500	1.17253e-16	1.32307e-14	-17.6439	intron (NM_001081160, intron 3 of 15)	intron (NM_001081160, intron 3 of 15)	35631	NM_001081160
chr11	55481501	55482000	1.19347e-16	1.34578e-14	-35.9182	promoter-TSS (NR_028480)	promoter-TSS (NR_028480)	-955	NR_028480
chr13	8809501	8810000	1.26059e-16	1.41856e-14	-22.1518	intron (NM_001039388, intron 13 of 13)	L1Md_A|LINE|L1	61293	NM_172445
chr3	80019001	80019500	1.34147e-16	1.50854e-14	-23.2916	Intergenic	L1Md_A|LINE|L1	133321	NM_133187
chr2	63606501	63607000	1.3574e-16	1.52541e-14	-22.1179	Intergenic	L1Md_T|LINE|L1	-31463	NR_152174
chr8	72889501	72890000	1.35898e-16	1.52615e-14	-18.6283	intron (NM_001317391, intron 8 of 15)	L1Md_A|LINE|L1	-126761	NR_039551
chr5	133257001	133257500	1.40584e-16	1.57556e-14	-22.9577	Intergenic	L1Md_A|LINE|L1	-714908	NM_177047
chr7	29541001	29541500	1.48674e-16	1.66283e-14	-19.8778	Intergenic	RSINE1|SINE|B4	-35791	NM_001081028
chr11	44741001	44741500	1.54002e-16	1.72126e-14	-16.883	intron (NM_001290709, intron 6 of 15)	intron (NM_001290709, intron 6 of 15)	123151	NM_007897
chrX	63126501	63127000	1.5547e-16	1.73531e-14	-26.8389	Intergenic	L1Md_A|LINE|L1	-599740	NR_045442
chr10	29197001	29197500	1.60945e-16	1.79279e-14	-24.8766	exon (NM_026138, exon 6 of 7)	exon (NM_026138, exon 6 of 7)	-14392	NM_001162537
chr11	96988001	96988500	1.62344e-16	1.80715e-14	-16.3266	Intergenic	Intergenic	-10563	NM_030220
chr11	110749501	110750000	1.63075e-16	1.81284e-14	-15.496	Intergenic	L1Md_T|LINE|L1	-218282	NM_010604
chr7	127213501	127214000	1.65981e-16	1.8439e-14	-19.7756	TTS (NM_017461)	TTS (NM_017461)	2143	NM_016754
chr1	101934501	101935000	1.70782e-16	1.89214e-14	-19.9725	Intergenic	L1Md_A|LINE|L1	778983	NR_037989
chr6	42174001	42174500	1.75176e-16	1.93822e-14	-18.2708	Intergenic	L1Md_A|LINE|L1	33315	NM_181275
chr4	142160001	142160500	1.86296e-16	2.05849e-14	-26.5086	intron (NM_001109684, intron 1 of 6)	intron (NM_001109684, intron 1 of 6)	49957	NM_144531
chr18	28629001	28629500	1.8688e-16	2.06356e-14	-24.9903	intron (NR_045398, intron 1 of 4)	L1Md_A|LINE|L1	69087	NR_045398
chr11	101667001	101667500	1.88692e-16	2.08218e-14	-24.3075	exon (NM_025404, exon 2 of 2)	exon (NM_025404, exon 2 of 2)	1710	NM_025404
chr13	113615001	113615500	1.891e-16	2.08529e-14	-27.4783	intron (NM_130796, intron 1 of 1)	intron (NM_130796, intron 1 of 1)	3313	NM_130796
chr11	94950001	94950500	1.8949e-16	2.0882e-14	-15.4203	intron (NM_007742, intron 47 of 50)	intron (NM_007742, intron 47 of 50)	14027	NM_007742
chr15	84235501	84236000	1.94397e-16	2.13875e-14	-29.1324	intron (NM_133167, intron 1 of 12)	intron (NM_133167, intron 1 of 12)	3708	NM_133167
chr6	88152001	88152500	1.95496e-16	2.14864e-14	-28.3547	Intergenic	Intergenic	-41640	NM_008090
chr7	27574501	27575000	2.03349e-16	2.23197e-14	-35.7189	intron (NM_175107, intron 8 of 9)	intron (NM_175107, intron 8 of 9)	14275	NM_175107
chr8	108344001	108344500	2.15537e-16	2.3626e-14	-20.0093	Intergenic	L1Md_A|LINE|L1	240426	NR_077224
chr3	6303001	6303500	2.20122e-16	2.40967e-14	-24.5695	Intergenic	L1Md_T|LINE|L1	317192	NM_027048
chr12	116404501	116405000	2.21631e-16	2.42457e-14	-31.7508	promoter-TSS (NM_133762)	promoter-TSS (NM_133762)	410	NR_028421
chr19	60348001	60348500	2.44031e-16	2.6608e-14	-24.3059	Intergenic	L1Md_A|LINE|L1	120053	NM_201615
chr17	38683501	38684000	2.58409e-16	2.81385e-14	-17.5869	Intergenic	Lx3A|LINE|L1	44304	NM_001177586
chr4	59972001	59972500	2.67567e-16	2.90973e-14	-35.8043	Intergenic	L1Md_T|LINE|L1	-11586	NM_008648
chr4	109087501	109088000	2.68504e-16	2.918e-14	-26.1899	intron (NM_001355190, intron 7 of 21)	intron (NM_001355190, intron 7 of 21)	30285	NM_133885
chr3	22621001	22621500	2.74051e-16	2.97632e-14	-28.8398	Intergenic	Intergenic	369881	NR_004439
chr3	9967001	9967500	2.76789e-16	3.00322e-14	-18.0509	Intergenic	L1Md_T|LINE|L1	-45334	NM_010634
chr2	64145001	64145500	2.76891e-16	3.00322e-14	-15.8006	Intergenic	L1Md_A|LINE|L1	-47213	NM_021716
chr11	14128001	14128500	2.85291e-16	3.09229e-14	-24.8981	intron (NR_131011, intron 2 of 3)	L1Md_T|LINE|L1	50790	NR_131011
chr12	58858501	58859000	2.86248e-16	3.10062e-14	-24.3839	Intergenic	L1Md_A|LINE|L1	153266	NM_009147
chr10	15387001	15387500	2.86857e-16	3.10518e-14	-21.8531	Intergenic	L1Md_A|LINE|L1	-404526	NR_131087
chr7	30455001	30455500	2.93224e-16	3.17202e-14	-21.9369	exon (NM_172898, exon 4 of 15)	exon (NM_172898, exon 4 of 15)	2264	NM_172898
chr1	155886001	155886500	2.98019e-16	3.22177e-14	-19.9837	intron (NM_001039184, intron 27 of 37)	intron (NM_001039184, intron 27 of 37)	-73352	NM_023268
chr15	90384001	90384500	3.05295e-16	3.29612e-14	-29.2823	Intergenic	L1Md_A|LINE|L1	30541	NR_155426
chr5	54773501	54774000	3.1345e-16	3.37974e-14	-21.2366	Intergenic	L1Md_A|LINE|L1	423759	NM_177871
chr13	22549501	22550000	3.25962e-16	3.50549e-14	-31.1976	Intergenic	L1Md_A|LINE|L1	-6450	NM_001045544
chr3	151961001	151961500	3.30057e-16	3.54721e-14	-24.6357	Intergenic	L1Md_A|LINE|L1	-123723	NM_008966
chr11	117080501	117081000	3.32238e-16	3.566e-14	-20.8068	Intergenic	Intergenic	3403	NR_105853
chr6	3647001	3647500	3.35986e-16	3.60154e-14	-20.4476	Intergenic	L1Md_A|LINE|L1	74134	NR_030612
chr11	97678001	97678500	3.41412e-16	3.65258e-14	-27.7185	intron (NM_139311, intron 16 of 19)	intron (NM_139311, intron 16 of 19)	1191	NR_105892
chr12	91683501	91684000	3.41292e-16	3.65258e-14	-23.765	intron (NM_175367, intron 4 of 6)	intron (NM_175367, intron 4 of 6)	-93264	NM_031391
chr18	40164501	40165000	3.42503e-16	3.65714e-14	-32.6328	Intergenic	L1Md_A|LINE|L1	54648	NM_023311
chr16	31890501	31891000	3.59766e-16	3.83403e-14	-28.1041	exon (NM_013900, exon 10 of 16)	exon (NM_013900, exon 10 of 16)	11941	NM_013900
chr17	35005501	35006000	3.77789e-16	4.00798e-14	-17.6902	intron (NM_011690, intron 8 of 29)	intron (NM_011690, intron 8 of 29)	4844	NM_011690
chr10	33643001	33643500	3.82225e-16	4.05243e-14	-27.392	intron (NR_152723, intron 1 of 4)	L1VL2|LINE|L1	-18567	NM_175448
chr1	17705001	17705500	3.89606e-16	4.12512e-14	-22.3101	intron (NR_130314, intron 5 of 6)	L1Md_A|LINE|L1	-21794	NM_031402
chr2	166279501	166280000	3.95327e-16	4.1806e-14	-23.7281	intron (NR_033467, intron 1 of 2)	intron (NR_033467, intron 1 of 2)	5843	NR_033467
chr7	15731001	15731500	3.95816e-16	4.18308e-14	-22.7949	Intergenic	L1Md_T|LINE|L1	-19119	NM_145709
chr8	125747501	125748000	4.26818e-16	4.49919e-14	-24.0716	exon (NM_025636, exon 5 of 5)	exon (NM_025636, exon 5 of 5)	13548	NM_025636
chr11	46407001	46407500	4.38989e-16	4.62158e-14	-27.2602	exon (NM_001013783, exon 2 of 2)	exon (NM_001013783, exon 2 of 2)	2523	NM_001013783
chr13	14564501	14565000	4.40689e-16	4.63356e-14	-19.5152	Intergenic	L1_Mm|LINE|L1	-41525	NM_153130
chr5	55726001	55726500	4.4537e-16	4.6798e-14	-20.151	Intergenic	L1Md_A|LINE|L1	1376259	NM_177871
chr11	58345001	58345500	4.48718e-16	4.71198e-14	-18.8982	intron (NM_001308167, intron 5 of 6)	intron (NM_001308167, intron 5 of 6)	14461	NM_024480
chr2	113729001	113729500	4.49886e-16	4.72124e-14	-22.9164	Intergenic	L1Md_A|LINE|L1	-20701	NR_040614
chr4	83353001	83353500	4.5233e-16	4.74387e-14	-33.9252	Intergenic	Intergenic	-29062	NM_025782
chr7	63023501	63024000	5.14273e-16	5.38324e-14	-30.8978	Intergenic	Lx7|LINE|L1	188775	NM_007390
chr2	149049501	149050000	5.63369e-16	5.88223e-14	-21.3625	Intergenic	L1Md_A|LINE|L1	-174239	NM_009976
chr12	68711001	68711500	6.02409e-16	6.27397e-14	-15.856	Intergenic	L1Md_A|LINE|L1	447935	NM_009093
chr6	122667001	122667500	6.14449e-16	6.39532e-14	-20.3123	Intergenic	Intergenic	-40238	NM_028016
chr13	91815001	91815500	6.43478e-16	6.69324e-14	-17.9849	Intergenic	L1Md_T|LINE|L1	-7555	NM_145453
chr2	99167001	99167500	6.51098e-16	6.76397e-14	-21.2722	Intergenic	L1Md_A|LINE|L1	1699594	NM_178725
chr1	114035501	114036000	6.98554e-16	7.23874e-14	-25.4209	Intergenic	L1Md_A|LINE|L1	-1649386	NM_001077425
chr10	46972501	46973000	7.18172e-16	7.43737e-14	-20.6471	Intergenic	L1Md_A|LINE|L1	728002	NR_028276
chr17	25385501	25386000	7.24955e-16	7.5029e-14	-15.2592	exon (NM_021415, exon 17 of 35)	exon (NM_021415, exon 17 of 35)	15198	NM_012034
chr11	115852001	115852500	7.44796e-16	7.69375e-14	-20.0575	exon (NM_145438, exon 17 of 26)	exon (NM_145438, exon 17 of 26)	28193	NM_145438
chr7	81150001	81150500	7.45981e-16	7.70118e-14	-31.601	intron (NM_001004184, intron 10 of 17)	intron (NM_001004184, intron 10 of 17)	35452	NM_001004184
chr11	77887501	77888000	7.49031e-16	7.72783e-14	-28.7323	intron (NM_008952, intron 2 of 7)	intron (NM_008952, intron 2 of 7)	6121	NM_008952
chr1	30310001	30310500	7.65099e-16	7.88867e-14	-21.4127	Intergenic	L1Md_A|LINE|L1	553005	NM_025871
chr10	22621501	22622000	7.69789e-16	7.93208e-14	-21.7895	Intergenic	L1Md_A|LINE|L1	-23260	NM_178934
chr17	31305501	31306000	7.70687e-16	7.93636e-14	-33.2086	intron (NM_001242427, intron 2 of 19)	(CA)n|Simple_repeat|Simple_repeat	9527	NM_153062
chr5	142366501	142367000	7.90338e-16	8.13365e-14	-33.1974	Intergenic	PB1D10|SINE|Alu	-34746	NM_010812
chr16	84439501	84440000	7.9576e-16	8.18435e-14	-19.1711	Intergenic	L1Md_A|LINE|L1	68608	NR_040567
chr11	118140501	118141000	8.07385e-16	8.29874e-14	-30.6583	Intergenic	Intergenic	-11532	NM_001167746
chr13	109372501	109373000	8.19318e-16	8.40567e-14	-31.6016	intron (NM_011056, intron 3 of 16)	L1Md_T|LINE|L1	48007	NR_030644
chr6	131856501	131857000	8.43705e-16	8.63975e-14	-22.4715	Intergenic	L1Md_F|LINE|L1	-166688	NM_207019
chr7	27483501	27484000	9.38851e-16	9.59026e-14	-27.1753	Intergenic	B2_Mm1a|SINE|B2	-3202	NM_018820
chr7	47512001	47512500	1.02251e-15	1.04062e-13	-22.4579	Intergenic	L1Md_A|LINE|L1	-22669	NM_153101
chr11	107310501	107311000	1.06008e-15	1.07553e-13	-24.1787	intron (NR_153311, intron 4 of 9)	intron (NR_153311, intron 4 of 9)	-121370	NM_133702
chr6	141584001	141584500	1.06664e-15	1.08152e-13	-23.8778	Intergenic	L1Md_T|LINE|L1	-45267	NM_020495
chr19	53698001	53698500	1.11056e-15	1.1233e-13	-31.5112	intron (NM_001170847, intron 1 of 13)	intron (NM_001170847, intron 1 of 13)	20945	NM_001170847
chr15	102239501	102240000	1.12876e-15	1.14031e-13	-19.4815	intron (NM_001042727, intron 5 of 7)	intron (NM_001042727, intron 5 of 7)	6749	NM_011244
chr3	22715501	22716000	1.14069e-15	1.15165e-13	-16.5113	Intergenic	L1Md_A|LINE|L1	464381	NR_004439
chr13	103401001	103401500	1.14708e-15	1.1574e-13	-16.9481	Intergenic	L1Md_A|LINE|L1	-66759	NM_175171
chr5	108519001	108519500	1.16062e-15	1.16963e-13	-36.1565	3' UTR (NM_007756, exon 4 of 4)	3' UTR (NM_007756, exon 4 of 4)	30776	NM_007756
chr14	81045501	81046000	1.22051e-15	1.22773e-13	-25.9891	Intergenic	L1Md_A|LINE|L1	1045449	NM_001030294
chr15	52027501	52028000	1.22644e-15	1.23295e-13	-16.5497	Intergenic	L1Md_T|LINE|L1	-12356	NM_175503
chr10	77131501	77132000	1.23897e-15	1.24478e-13	-24.1346	intron (NM_009929, intron 2 of 41)	intron (NM_009929, intron 2 of 41)	-18046	NM_009929
chr4	22542001	22542500	1.36522e-15	1.36829e-13	-27.4484	Intergenic	L1Md_T|LINE|L1	51703	NR_131335
chr16	19348001	19348500	1.37738e-15	1.37965e-13	-16.0948	Intergenic	L1Md_T|LINE|L1	59766	NM_146466
chr3	29094001	29094500	1.42226e-15	1.42373e-13	-21.3846	intron (NR_151638, intron 1 of 13)	L1Md_A|LINE|L1	11720	NM_029412
chr10	99266001	99266500	1.48128e-15	1.48102e-13	-26.5296	exon (NM_026268, exon 3 of 3)	exon (NM_026268, exon 3 of 3)	3020	NM_026268
chr19	31723501	31724000	1.49622e-15	1.49414e-13	-20.8273	intron (NM_001013833, intron 1 of 17)	L1_Mus2|LINE|L1	41282	NM_011160
chr19	47479001	47479500	1.50141e-15	1.49841e-13	-27.9292	Intergenic	ORR1F|LTR|ERVL-MaLR	-14840	NM_008018
chr1	75503501	75504000	1.5286e-15	1.52371e-13	-23.1933	exon (NM_178884, exon 2 of 20)	exon (NM_178884, exon 2 of 20)	2701	NM_178884
chr16	73553501	73554000	1.57015e-15	1.56229e-13	-22.8902	Intergenic	L1Md_A|LINE|L1	788316	NR_030464
chr11	88696501	88697000	1.61937e-15	1.60739e-13	-26.4248	intron (NM_001201341, intron 5 of 7)	intron (NM_001201341, intron 5 of 7)	21478	NM_054043
chr2	31061001	31061500	1.63699e-15	1.62292e-13	-16.1702	intron (NM_001355105, intron 6 of 15)	intron (NM_001355105, intron 6 of 15)	35249	NM_019406
chr13	64588501	64589000	1.68111e-15	1.66267e-13	-32.6409	Intergenic	L1Md_A|LINE|L1	-90959	NM_001195435
chr17	13659001	13659500	1.69351e-15	1.67393e-13	-23.727	Intergenic	Intergenic	-101290	NM_010806
chr11	7869501	7870000	1.71274e-15	1.69193e-13	-16.1248	Intergenic	ORR1E|LTR|ERVL-MaLR	-655828	NM_008343
chr8	108344501	108345000	1.7325e-15	1.7094e-13	-25.2372	Intergenic	L1Md_A|LINE|L1	239926	NR_077224
chr11	101613501	101614000	1.75338e-15	1.7269e-13	-30.0437	intron (NM_001256318, intron 2 of 2)	intron (NM_001256318, intron 2 of 2)	3051	NM_001256318
chr2	168755501	168756000	1.81148e-15	1.77882e-13	-19.0216	exon (NM_175303, exon 2 of 4)	exon (NM_175303, exon 2 of 4)	11450	NM_175303
chr13	97225001	97225500	1.82904e-15	1.79498e-13	-27.8037	Intergenic	Intergenic	-15854	NM_007930
chr1	146178001	146178500	1.94581e-15	1.90618e-13	-66.6667	Intergenic	L1_Mus3|LINE|L1	-317378	NM_153539
chr5	111131501	111132000	1.97588e-15	1.93334e-13	-19.6911	intron (NM_001267622, intron 5 of 22)	intron (NM_001267622, intron 5 of 22)	127607	NR_030482
chr4	22463001	22463500	2.0034e-15	1.95679e-13	-19.7667	Intergenic	L1Md_A|LINE|L1	25115	NM_008899
chr8	43150501	43151000	2.02011e-15	1.97078e-13	-34.053	Intergenic	L1Md_A|LINE|L1	-9265	NM_177742
chr15	30043001	30043500	2.11501e-15	2.06093e-13	-22.5205	Intergenic	L1Md_A|LINE|L1	-129342	NM_008729
chr11	97659001	97659500	2.14228e-15	2.08626e-13	-19.9522	Intergenic	Intergenic	-4161	NM_139311
chr13	39544501	39545000	2.23958e-15	2.17717e-13	-29.0811	Intergenic	L1Md_A|LINE|L1	-583876	NM_134060
chr18	37726001	37726500	2.28538e-15	2.21907e-13	-15.2388	exon (NM_033591, exon 1 of 4)	exon (NM_033591, exon 1 of 4)	545	NM_033591
chr16	36709001	36709500	2.38502e-15	2.31309e-13	-36.3167	intron (NM_001285788, intron 2 of 7)	intron (NM_001285788, intron 2 of 7)	15273	NM_134109
chr18	16994501	16995000	2.49423e-15	2.41476e-13	-24.0219	Intergenic	L1Md_T|LINE|L1	-40757	NR_130158
chr6	82100501	82101000	2.5053e-15	2.42263e-13	-16.6119	Intergenic	L1Md_A|LINE|L1	59123	NM_145570
chr4	137599501	137600000	2.59012e-15	2.49879e-13	-37.8083	intron (NM_001355588, intron 1 of 26)	intron (NM_001355588, intron 1 of 26)	5579	NM_130879
chr6	133745001	133745500	2.60908e-15	2.51561e-13	-31.7264	Intergenic	L1Md_A|LINE|L1	22157	NM_001177652
chr5	134945501	134946000	2.70276e-15	2.6029e-13	-15.5623	3' UTR (NM_009903, exon 1 of 1)	3' UTR (NM_009903, exon 1 of 1)	1183	NM_009903
chr2	179931501	179932000	2.76687e-15	2.66153e-13	-15.557	intron (NM_001081092, intron 7 of 14)	intron (NM_001081092, intron 7 of 14)	44895	NM_001081092
chr9	105453501	105454000	2.95398e-15	2.83655e-13	-57.8231	intron (NM_001359823, intron 7 of 26)	intron (NM_001359823, intron 7 of 26)	41382	NM_175025
chr3	22730001	22730500	3.07339e-15	2.9495e-13	-17.9325	Intergenic	L1Md_A|LINE|L1	478881	NR_004439
chr5	110105001	110105500	3.07709e-15	2.95133e-13	-15.7548	exon (NM_145147, exon 6 of 10)	exon (NM_145147, exon 6 of 10)	2946	NM_145147
chr19	45272001	45272500	3.2527e-15	3.11795e-13	-17.7049	Intergenic	Intergenic	-37015	NM_010691
chr17	28208001	28208500	3.61948e-15	3.45749e-13	-22.13	intron (NM_027185, intron 1 of 10)	intron (NM_027185, intron 1 of 10)	473	NM_027185
chr8	35505501	35506000	3.71526e-15	3.54487e-13	-21.8703	Intergenic	L1Md_A|LINE|L1	-10218	NM_026067
chr7	73519501	73520000	3.74967e-15	3.57563e-13	-27.0147	intron (NM_001081345, intron 2 of 38)	intron (NM_001081345, intron 2 of 38)	21995	NM_001081345
chr11	91643001	91643500	3.78005e-15	3.59891e-13	-26.3064	Intergenic	L1Md_A|LINE|L1	-65696	NM_028547
chr16	79007001	79007500	3.78062e-15	3.59891e-13	-24.9806	intron (NM_178855, intron 15 of 26)	L1Md_A|LINE|L1	76303	NM_139134
chr11	49589501	49590000	3.89448e-15	3.70089e-13	-23.3175	Intergenic	Intergenic	-19928	NM_008029
chr6	26834501	26835000	3.95471e-15	3.75596e-13	-20.1916	Intergenic	L1Md_A|LINE|L1	903325	NR_040771
chr8	43150001	43150500	4.06363e-15	3.85054e-13	-32.3333	Intergenic	L1Md_F2|LINE|L1	-8765	NM_177742
chr6	31933501	31934000	4.31619e-15	4.08282e-13	-27.9598	Intergenic	Intergenic	-116537	NM_029587
chr11	4737501	4738000	4.3282e-15	4.09183e-13	-19.533	TTS (NM_001356391)	TTS (NM_001356391)	9027	NM_138948
chr11	95768501	95769000	4.44489e-15	4.19734e-13	-29.6904	Intergenic	Intergenic	19684	NM_201609
chr16	32510501	32511000	4.46104e-15	4.21019e-13	-24.1573	Intergenic	Intergenic	14470	NM_199309
chr6	122391001	122391500	4.52587e-15	4.26893e-13	-28.8644	promoter-TSS (NR_152109)	promoter-TSS (NR_152109)	-128	NR_152109
chr14	81046001	81046500	4.57632e-15	4.31405e-13	-29.5558	Intergenic	Intergenic	1045949	NM_001030294
chr10	93275501	93276000	4.83583e-15	4.55088e-13	-18.932	intron (NM_001322265, intron 2 of 4)	intron (NM_001322265, intron 2 of 4)	35408	NM_013508
chr16	15404501	15405000	4.88378e-15	4.59338e-13	-21.8525	Intergenic	L1Md_A|LINE|L1	189767	NM_023585
chr11	29332001	29332500	4.88681e-15	4.59362e-13	-15.0896	Intergenic	L1Md_T|LINE|L1	-41921	NM_176841
chr13	39545001	39545500	5.08911e-15	4.76747e-13	-28.0567	Intergenic	L1Md_A|LINE|L1	-584376	NM_134060
chr4	19072501	19073000	5.14226e-15	4.81453e-13	-35.1317	Intergenic	L1Md_A|LINE|L1	-208099	NM_013927
chr8	89483001	89483500	5.3272e-15	4.97921e-13	-56.0345	Intergenic	Intergenic	-439089	NM_021390
chr3	56371501	56372000	5.44336e-15	5.07628e-13	-26.2677	Intergenic	L1Md_A|LINE|L1	-188050	NM_030595
chr4	29247001	29247500	5.44097e-15	5.07628e-13	-22.7192	Intergenic	L1Md_A|LINE|L1	179172	NR_151693
chr4	49423001	49423500	5.48458e-15	5.11183e-13	-18.5967	Intergenic	L1Md_F2|LINE|L1	-15100	NM_145368
chr10	80002501	80003000	5.50889e-15	5.13159e-13	-17.3578	intron (NM_001347081, intron 13 of 45)	intron (NM_001347081, intron 13 of 45)	5136	NM_013850
chr11	113706001	113706500	5.52185e-15	5.14075e-13	-29.7709	intron (NM_029794, intron 3 of 6)	ID_B1|SINE|B4	3275	NM_026682
chrX	44203501	44204000	5.77476e-15	5.35506e-13	-19.8682	Intergenic	L1Md_A|LINE|L1	164586	NM_175539
chr17	24078501	24079000	6.09531e-15	5.63331e-13	-21.1884	3' UTR (NM_011062, exon 14 of 14)	3' UTR (NM_011062, exon 14 of 14)	-5266	NM_027008
chr18	24112501	24113000	6.12032e-15	5.65326e-13	-19.0332	exon (NM_172625, exon 3 of 5)	exon (NM_172625, exon 3 of 5)	9068	NM_172625
chr10	111350001	111350500	6.32996e-15	5.83058e-13	-19.0774	Intergenic	B1_Mus2|SINE|Alu	51572	NM_027914
chr8	119491001	119491500	6.53156e-15	6.00957e-13	-18.1478	intron (NM_001009950, intron 6 of 10)	RMER20A|LTR|ERVK	10447	NM_001009950
chr5	50252501	50253000	6.54345e-15	6.01715e-13	-26.3008	promoter-TSS (NR_106197)	promoter-TSS (NR_106197)	-11	NR_106197
chr8	70652001	70652500	6.57767e-15	6.04524e-13	-28.8633	intron (NM_023217, intron 3 of 4)	ORR1C2|LTR|ERVL-MaLR	7487	NM_023217
chr19	14267501	14268000	6.67441e-15	6.12392e-13	-22.4765	Intergenic	L1Md_T|LINE|L1	168199	NR_152176
chr12	55321501	55322000	7.31622e-15	6.69047e-13	-24.8069	intron (NM_025373, intron 3 of 6)	intron (NM_025373, intron 3 of 6)	-18751	NM_021529
chr5	58926001	58926500	7.76053e-15	7.07325e-13	-23.0927	Intergenic	L1Md_A|LINE|L1	-473253	NR_046190
chr1	172380001	172380500	7.88101e-15	7.17513e-13	-28.0243	3' UTR (NM_026234, exon 1 of 1)	3' UTR (NM_026234, exon 1 of 1)	3720	NM_026234
chr4	18606501	18607000	8.21925e-15	7.47483e-13	-15.9657	Intergenic	Lx7|LINE|L1	-674099	NM_013927
chr7	108026501	108027000	8.68357e-15	7.87972e-13	-16.1269	Intergenic	L1Md_T|LINE|L1	7216	NM_146734
chr7	19744501	19745000	8.76317e-15	7.94757e-13	-30.2768	intron (NM_008990, intron 1 of 8)	intron (NM_008990, intron 1 of 8)	4822	NM_008990
chr5	95821001	95821500	8.97072e-15	8.12687e-13	-19.6821	Intergenic	L1_Mus3|LINE|L1	28612	NM_001122678
chr8	94453001	94453500	8.98411e-15	8.13454e-13	-22.9105	Intergenic	IAPEY2_LTR|LTR|ERVK	-18148	NR_015514
chr10	55745001	55745500	9.51151e-15	8.60262e-13	-24.6566	Intergenic	L1Md_A|LINE|L1	-361666	NM_133751
chr11	96788001	96788500	9.58273e-15	8.66229e-13	-39.3699	promoter-TSS (NM_007622)	promoter-TSS (NM_007622)	-885	NM_007622
chr5	142878501	142879000	9.82923e-15	8.87053e-13	-15.2882	exon (NM_001033312, exon 4 of 5)	exon (NM_001033312, exon 4 of 5)	16487	NM_001033312
chr4	129222001	129222500	9.98821e-15	9.00907e-13	-19.821	exon (NM_001285866, exon 6 of 7)	exon (NM_001285866, exon 6 of 7)	5660	NM_001033189
chr16	93391001	93391500	1.01059e-14	9.11022e-13	-51.634	Intergenic	MLT1H|LTR|ERVL-MaLR	21531	NR_030429
chr1	103419501	103420000	1.12601e-14	1.0112e-12	-26.6409	Intergenic	L1Md_T|LINE|L1	-1348769	NM_011800
chr5	60556501	60557000	1.14983e-14	1.03092e-12	-17.3801	Intergenic	L1Md_T|LINE|L1	-570749	NR_040682
chr8	27036001	27036500	1.14924e-14	1.03092e-12	-15.2407	intron (NM_153592, intron 11 of 11)	intron (NM_153592, intron 11 of 11)	-6304	NM_054057
chr1	94481501	94482000	1.15641e-14	1.03625e-12	-23.6782	Intergenic	L1Md_A|LINE|L1	-315691	NR_040473
chr13	26441501	26442000	1.21409e-14	1.08558e-12	-16.5946	Intergenic	L1Md_T|LINE|L1	-129345	NR_045933
chr1	72548001	72548500	1.21884e-14	1.08923e-12	-19.7135	Intergenic	L1Md_A|LINE|L1	-11687	NM_001045533
chr7	97147001	97147500	1.23003e-14	1.09804e-12	-22.8122	intron (NM_001162477, intron 1 of 9)	L1Md_T|LINE|L1	65500	NM_010248
chr17	40217501	40218000	1.27126e-14	1.13363e-12	-22.8545	Intergenic	L1Md_A|LINE|L1	-9142	NM_031190
chr10	77611001	77611500	1.36501e-14	1.21068e-12	-27.7955	intron (NM_001301673, intron 2 of 3)	intron (NM_001301673, intron 2 of 3)	-2458	NM_019929
chr1	102256001	102256500	1.41924e-14	1.25742e-12	-21.2613	Intergenic	L1Md_A|LINE|L1	1100483	NR_037989
chr3	92554001	92554500	1.43577e-14	1.27139e-12	-35.1327	Intergenic	L1Md_A|LINE|L1	19484	NM_008412
chr5	122068501	122069000	1.47073e-14	1.30094e-12	-18.9377	Intergenic	Intergenic	-18900	NM_007804
chr11	117320001	117320500	1.48037e-14	1.30877e-12	-19.8802	intron (NM_001113486, intron 3 of 11)	intron (NM_001113486, intron 3 of 11)	-11464	NM_017380
chr9	48464001	48464500	1.54186e-14	1.35949e-12	-33.0026	Intergenic	Intergenic	9907	NR_026561
chr11	15264001	15264500	1.57235e-14	1.38489e-12	-19.8945	Intergenic	RLTR10C|LTR|ERVK	665011	NM_001164166
chr2	108552501	108553000	1.58177e-14	1.39245e-12	-22.5584	Intergenic	B3|SINE|B2	725539	NM_029790
chr11	113005001	113005500	1.64601e-14	1.44591e-12	-21.1308	Intergenic	L3b|LINE|CR1	-180123	NR_130164
chr15	102178501	102179000	1.68067e-14	1.47401e-12	-26.7055	intron (NM_001359126, intron 16 of 17)	intron (NM_001359126, intron 16 of 17)	10292	NM_144942
chr10	46380001	46380500	1.70194e-14	1.49187e-12	-20.3341	Intergenic	L1Md_T|LINE|L1	135502	NR_028276
chr15	35116501	35117000	1.70739e-14	1.49586e-12	-25.9532	intron (NM_001357821, intron 1 of 11)	L1Md_A|LINE|L1	39055	NM_019635
chr15	77344001	77344500	1.72133e-14	1.50727e-12	-30.9881	Intergenic	Intergenic	-37198	NM_053104
chr6	15518501	15519000	1.78113e-14	1.55797e-12	-27.4798	Intergenic	L1Md_A|LINE|L1	-201910	NM_175088
chr1	102002001	102002500	1.79722e-14	1.57121e-12	-17.6486	Intergenic	L1Md_A|LINE|L1	846483	NR_037989
chr2	168604501	168605000	1.80685e-14	1.5788e-12	-21.9417	Intergenic	Intergenic	-3094	NM_010899
chr18	87161001	87161500	1.80994e-14	1.57983e-12	-30.3736	Intergenic	Intergenic	448940	NM_172633
chr1	163812501	163813000	1.81224e-14	1.58099e-12	-18.6244	intron (NM_001305643, intron 5 of 19)	L1Md_A|LINE|L1	33168	NM_010629
chr18	67299501	67300000	1.82476e-14	1.59023e-12	-30.752	intron (NM_053261, intron 1 of 7)	intron (NM_053261, intron 1 of 7)	10528	NM_053261
chr17	69324001	69324500	1.83773e-14	1.60069e-12	-24.8861	Intergenic	L1Md_T|LINE|L1	-47045	NR_045428
chr7	5009001	5009500	1.87128e-14	1.62906e-12	-19.1523	intron (NM_001360241, intron 2 of 2)	intron (NM_001360241, intron 2 of 2)	3991	NM_011813
chr5	92239501	92240000	1.91645e-14	1.6675e-12	-30.0691	intron (NM_011148, intron 10 of 16)	intron (NM_011148, intron 10 of 16)	16527	NM_011148
chr2	30399501	30400000	1.93369e-14	1.68161e-12	-21.5159	TTS (NM_007760)	TTS (NM_007760)	7497	NM_020329
chr3	53135501	53136000	2.02675e-14	1.75698e-12	-20.1877	intron (NM_175386, intron 2 of 3)	L1Md_A|LINE|L1	94204	NM_175386
chr12	101736501	101737000	2.04685e-14	1.77222e-12	-23.7634	Intergenic	Lx4B|LINE|L1	-18228	NM_028924
chr15	43141501	43142000	2.04755e-14	1.77222e-12	-17.4525	intron (NM_001357956, intron 2 of 5)	L1Md_T|LINE|L1	29067	NM_172815
chr10	52648501	52649000	2.10859e-14	1.82123e-12	-20.3529	Intergenic	L1Md_A|LINE|L1	-41750	NM_178675
chr1	85066501	85067000	2.20479e-14	1.90034e-12	-20.2444	Intergenic	L1Md_A|LINE|L1	43102	NM_213615
chr4	102706001	102706500	2.42042e-14	2.08184e-12	-32.3523	Intergenic	Intergenic	-53884	NM_144906
chr5	109146001	109146500	2.43634e-14	2.09445e-12	-28.0991	Intergenic	L1Md_A|LINE|L1	45856	NM_001104624
chr3	53842001	53842500	2.4613e-14	2.1148e-12	-15.0615	Intergenic	L1Md_A|LINE|L1	21556	NM_026435
chr9	105629501	105630000	2.46479e-14	2.1167e-12	-22.8017	Intergenic	L1Md_A|LINE|L1	-13244	NM_029380
chr7	14088001	14088500	2.49197e-14	2.13782e-12	-23.55	intron (NM_001101586, intron 3 of 5)	L1Md_T|LINE|L1	34742	NM_001101586
chr7	6903501	6904000	2.56281e-14	2.1963e-12	-32.4162	intron (NM_001360502, intron 2 of 7)	intron (NM_001360502, intron 2 of 7)	72911	NR_036631
chr7	34547001	34547500	2.59142e-14	2.21851e-12	-22.4659	Intergenic	Intergenic	105681	NM_146188
chr1	33305501	33306000	2.63534e-14	2.25494e-12	-16.6012	Intergenic	L1Md_A|LINE|L1	364043	NM_008922
chr7	45126501	45127000	2.72126e-14	2.32605e-12	-18.2803	promoter-TSS (NR_000003)	promoter-TSS (NR_000003)	-83	NR_002455
chr8	11529501	11530000	2.73918e-14	2.34015e-12	-16.4382	intron (NM_001359137, intron 7 of 14)	intron (NM_001359137, intron 7 of 14)	21020	NM_024248
chr7	45007001	45007500	2.91358e-14	2.48401e-12	-15.1552	exon (NM_001008422, exon 7 of 11)	exon (NM_001008422, exon 7 of 11)	5236	NR_106021
chr8	23189501	23190000	2.94258e-14	2.50613e-12	-40.9765	intron (NM_018743, intron 2 of 12)	B3A|SINE|B2	18702	NM_018743
chr1	136215501	136216000	2.95087e-14	2.5106e-12	-18.627	intron (NM_028872, intron 9 of 9)	intron (NM_028872, intron 9 of 9)	-2923	NM_001329610
chr16	89884501	89885000	2.98527e-14	2.53856e-12	-18.5836	exon (NM_001145886, exon 5 of 28)	exon (NM_001145886, exon 5 of 28)	-66399	NM_009384
chr18	47189001	47189500	3.01754e-14	2.56443e-12	-20.4502	Intergenic	L1Md_A|LINE|L1	179617	NM_018744
chr3	121419001	121419500	3.05175e-14	2.59109e-12	-33.2221	Intergenic	Intergenic	-7290	NM_028044
chr16	52281001	52281500	3.0822e-14	2.61559e-12	-24.3932	intron (NM_009655, intron 8 of 15)	L1Md_A|LINE|L1	171830	NM_009655
chr6	143157501	143158000	3.17001e-14	2.68597e-12	-32.0045	Intergenic	Intergenic	-3820	NR_153819
chrX	47424501	47425000	3.17648e-14	2.69007e-12	-23.1121	Intergenic	L1Md_A|LINE|L1	467862	NM_053123
chr19	18357501	18358000	3.36735e-14	2.84441e-12	-16.9416	Intergenic	Intergenic	274062	NM_017375
chr10	24019501	24020000	3.41878e-14	2.8849e-12	-41.7391	Intergenic	ETnERV-int|LTR|ERVK	-7471	NM_001010838
chr15	82494001	82494500	3.44767e-14	2.90779e-12	-16.6408	Intergenic	L1Md_F3|LINE|L1	41874	NM_010006
chr16	82918501	82919000	3.62621e-14	3.05369e-12	-16.0497	Intergenic	L1Md_T|LINE|L1	-1452392	NR_040567
chr1	84850001	84850500	3.94039e-14	3.3115e-12	-23.791	intron (NM_025386, intron 1 of 3)	B1_Mus1|SINE|Alu	10410	NM_025386
chr12	71596001	71596500	4.12294e-14	3.45787e-12	-17.7166	Intergenic	L1Md_T|LINE|L1	55644	NR_045941
chr11	62887501	62888000	4.16069e-14	3.48776e-12	-16.0653	intron (NM_026210, intron 5 of 6)	RLTR31_Mm|LTR|ERVK	8296	NM_026210
chr6	14546501	14547000	4.21432e-14	3.52913e-12	-20.351	Intergenic	L1Md_T|LINE|L1	208523	NM_080464
chr15	79970001	79970500	4.70115e-14	3.92485e-12	-15.6178	Intergenic	Intergenic	28775	NR_106072
chr14	123695001	123695500	4.72728e-14	3.94467e-12	-32.6055	intron (NM_145467, intron 2 of 10)	L1Md_A|LINE|L1	35111	NM_145467
chr4	141475001	141475500	4.7612e-14	3.97097e-12	-17.162	exon (NM_019763, exon 12 of 16)	exon (NM_019763, exon 12 of 16)	30578	NM_009541
chr11	43304001	43304500	4.83462e-14	4.02813e-12	-22.8536	Intergenic	L1Md_T|LINE|L1	70210	NR_029558
chr14	91807001	91807500	4.94575e-14	4.11656e-12	-28.2905	Intergenic	Intergenic	1680360	NR_045712
chr1	63211001	63211500	4.95375e-14	4.11932e-12	-25.5521	promoter-TSS (NM_001357045)	promoter-TSS (NM_001357045)	-535	NM_146250
chr10	106391001	106391500	5.20937e-14	4.32507e-12	-18.7502	Intergenic	L1Md_Gf|LINE|L1	-79059	NM_177373
chr7	62418501	62419000	5.38552e-14	4.46233e-12	-29.5238	exon (NM_011746, exon 1 of 1)	exon (NM_011746, exon 1 of 1)	1388	NM_011746
chr15	102212501	102213000	5.51174e-14	4.55782e-12	-37.0202	3' UTR (NM_001289695, exon 7 of 7)	3' UTR (NM_001289695, exon 7 of 7)	-7699	NM_144942
chr17	82464001	82464500	5.51181e-14	4.55782e-12	-17.2755	Intergenic	L1Md_T|LINE|L1	613974	NR_045094
chr15	77504501	77505000	5.79611e-14	4.77616e-12	-19.967	Intergenic	L1Md_A|LINE|L1	-3520	NM_001177533
chr12	116404001	116404500	5.87936e-14	4.83751e-12	-20.0327	non-coding (NR_028421, exon 2 of 2)	non-coding (NR_028421, exon 2 of 2)	910	NR_028421
chr9	73094501	73095000	5.96225e-14	4.90326e-12	-16.3921	intron (NM_001301230, intron 6 of 6)	intron (NM_001301230, intron 6 of 6)	-7647	NM_025890
chr15	88709001	88709500	6.29028e-14	5.16274e-12	-19.9681	intron (NM_001033274, intron 6 of 12)	ORR1A2-int|LTR|ERVL-MaLR	24968	NM_001033274
chr6	67009001	67009500	6.59325e-14	5.40602e-12	-19.0751	intron (NM_001177560, intron 3 of 4)	L1Md_A|LINE|L1	-27348	NR_040278
chr2	35526501	35527000	6.67519e-14	5.47049e-12	-22.49	Intergenic	RLTR14_RN|LTR|ERV1	-31707	NM_001001602
chr8	129147001	129147500	6.71729e-14	5.49953e-12	-19.2406	intron (NM_029292, intron 6 of 10)	L1Md_F3|LINE|L1	80117	NM_029292
chr2	53455001	53455500	6.82396e-14	5.57855e-12	-24.537	Intergenic	L1Md_A|LINE|L1	263167	NM_022989
chr11	113869501	113870000	6.89961e-14	5.6376e-12	-16.4621	exon (NM_172800, exon 9 of 45)	exon (NM_172800, exon 9 of 45)	-117936	NM_020006
chr4	127342501	127343000	6.92403e-14	5.65113e-12	-24.1384	Intergenic	Intergenic	11330	NM_008127
chr15	23729001	23729500	6.92645e-14	5.65113e-12	-20.5637	Intergenic	L1Md_A|LINE|L1	692788	NM_001081299
chr12	55420001	55420500	6.93547e-14	5.6557e-12	-18.8818	Intergenic	Intergenic	21426	NM_011968
chr8	40613501	40614000	6.99647e-14	5.70262e-12	-21.0466	intron (NM_001040699, intron 1 of 13)	intron (NM_001040699, intron 1 of 13)	21041	NM_019433
chr19	24833001	24833500	7.33798e-14	5.94865e-12	-21.7478	intron (NM_175013, intron 2 of 10)	L1Md_A|LINE|L1	28591	NM_175013
chr1	16953501	16954000	7.36192e-14	5.96513e-12	-16.7832	Intergenic	L1Md_T|LINE|L1	144138	NM_020604
chr16	33834001	33834500	7.60432e-14	6.14945e-12	-17.5533	intron (NM_001145884, intron 1 of 14)	intron (NM_001145884, intron 1 of 14)	4586	NM_010580
chr17	81244501	81245000	8.05631e-14	6.48319e-12	-19.7193	Intergenic	L1Md_T|LINE|L1	-179666	NM_028138
chr11	114152501	114153000	8.26061e-14	6.6282e-12	-23.0788	Intergenic	Intergenic	-45507	NR_045930
chr17	56257501	56258000	8.64287e-14	6.92817e-12	-18.2954	exon (NM_010192, exon 1 of 1)	exon (NM_010192, exon 1 of 1)	958	NM_010192
chr5	133468501	133469000	9.0941e-14	7.27574e-12	-21.1684	Intergenic	L1Md_A|LINE|L1	-630997	NM_030719
chr14	17321001	17321500	9.1586e-14	7.32188e-12	-28.5898	Intergenic	L1Md_F2|LINE|L1	215693	NR_144493
chr14	72916001	72916500	9.77145e-14	7.79121e-12	-18.8492	Intergenic	L1Md_T|LINE|L1	-109352	NR_027860
chrX	61266001	61266500	9.92268e-14	7.90796e-12	-20.1161	Intergenic	L1Md_T|LINE|L1	74958	NR_033502
chr2	78013501	78014000	9.95472e-14	7.91438e-12	-28.27	Intergenic	L1Md_A|LINE|L1	-37426	NR_108098
chr10	48831501	48832000	9.95028e-14	7.91438e-12	-20.7889	Intergenic	L1Md_A|LINE|L1	956186	NM_010349
chr11	119937501	119938000	1.00108e-13	7.95516e-12	-20.5485	Intergenic	Intergenic	-5341	NM_130862
chr16	3384501	3385000	1.02321e-13	8.12318e-12	-20.0369	Intergenic	L1Md_T|LINE|L1	-207647	NM_146860
chr6	113038501	113039000	1.02759e-13	8.14616e-12	-27.0925	Intergenic	Intergenic	-7551	NM_008188
chrY	43710001	43710500	1.03245e-13	8.17682e-12	-21.2812	Intergenic	L1Md_A|LINE|L1	-241921	NR_038299
chr3	53135001	53135500	1.03348e-13	8.18105e-12	-23.9714	intron (NM_175386, intron 2 of 3)	L1Md_A|LINE|L1	93704	NM_175386
chrX	44204001	44204500	1.03402e-13	8.18144e-12	-16.2098	Intergenic	L1Md_A|LINE|L1	164086	NM_175539
chr12	95618001	95618500	1.04401e-13	8.25257e-12	-20.2398	Intergenic	Intergenic	-73975	NM_201518
chr10	122159001	122159500	1.04959e-13	8.28871e-12	-47.8886	Intergenic	Intergenic	39554	NR_027637
chr4	135578501	135579000	1.05952e-13	8.35115e-12	-19.5411	Intergenic	Intergenic	-5131	NM_001013756
chr10	108298501	108299000	1.06537e-13	8.38927e-12	-25.5455	Intergenic	B1_Mm|SINE|Alu	-33438	NM_054056
chr3	44247001	44247500	1.07056e-13	8.42611e-12	-19.2887	Intergenic	L1Md_A|LINE|L1	1131009	NR_045172
chr1	45205501	45206000	1.0772e-13	8.47025e-12	-20.5429	Intergenic	L1Md_A|LINE|L1	-105787	NM_009930
chr16	39091001	39091500	1.08357e-13	8.51633e-12	-19.4041	Intergenic	MIRb|SINE|MIR	97699	NR_153800
chr15	25943501	25944000	1.09179e-13	8.57681e-12	-17.5539	intron (NM_001277317, intron 1 of 6)	intron (NM_001277317, intron 1 of 6)	1072	NM_025459
chr2	107139501	107140000	1.13384e-13	8.88946e-12	-36.5952	Intergenic	L1Md_A|LINE|L1	-80100	NM_008045
chrX	18301501	18302000	1.16306e-13	9.11063e-12	-25.1671	Intergenic	RMER16-int|LTR|ERVK	139176	NM_009483
chr9	48395001	48395500	1.17039e-13	9.16371e-12	-51.9594	intron (NM_172921, intron 7 of 8)	intron (NM_172921, intron 7 of 8)	33210	NM_172921
chr5	104810001	104810500	1.21133e-13	9.4663e-12	-18.3659	intron (NR_155269, intron 1 of 2)	IAP1-MM_LTR|LTR|ERVK	49776	NM_001039231
chr7	104833501	104834000	1.24302e-13	9.70016e-12	-18.0501	Intergenic	L1Md_A|LINE|L1	8832	NM_201409
chr3	64245001	64245500	1.24961e-13	9.74701e-12	-20.3708	Intergenic	L1Md_A|LINE|L1	42166	NM_001104614
chr15	75974501	75975000	1.34568e-13	1.04765e-11	-17.5715	exon (NM_001347040, exon 4 of 4)	exon (NM_001347040, exon 4 of 4)	5628	NM_001081065
chr4	43558501	43559000	1.35624e-13	1.05488e-11	-31.5686	intron (NM_011602, intron 1 of 56)	intron (NM_011602, intron 1 of 56)	3832	NM_011602
chr1	192522501	192523000	1.36042e-13	1.05763e-11	-38.2309	intron (NM_144881, intron 11 of 11)	intron (NM_144881, intron 11 of 11)	248468	NM_144881
chr1	57070001	57070500	1.37349e-13	1.06729e-11	-17.8051	Intergenic	L1Md_T|LINE|L1	-90003	NM_139146
chr17	35555001	35555500	1.38317e-13	1.07431e-11	-25.2455	exon (NM_001355275, exon 2 of 2)	exon (NM_001355275, exon 2 of 2)	3123	NM_001008424
chr17	83477001	83477500	1.38548e-13	1.07559e-11	-23.3416	exon (NM_001286567, exon 23 of 24)	exon (NM_001286567, exon 23 of 24)	37082	NM_009187
chr2	13950001	13950500	1.38876e-13	1.07763e-11	-15.6775	Intergenic	L1Md_T|LINE|L1	105784	NM_013935
chr15	36127001	36127500	1.41924e-13	1.10025e-11	-27.1171	intron (NM_001195748, intron 2 of 27)	RLTR41|LTR|ERV1	13149	NM_001195748
chrX	80597001	80597500	1.42562e-13	1.10413e-11	-22.3092	Intergenic	L1Md_A|LINE|L1	-473393	NM_138751
chr8	126591001	126591500	1.47326e-13	1.13945e-11	-18.878	exon (NM_001164598, exon 2 of 2)	exon (NM_001164598, exon 2 of 2)	2185	NM_001164598
chr11	30073501	30074000	1.49439e-13	1.15471e-11	-18.4067	Intergenic	L1Md_F2|LINE|L1	-47718	NM_146016
chr10	99739001	99739500	1.50614e-13	1.16324e-11	-19.3319	Intergenic	L1Md_T|LINE|L1	20407	NM_027945
chr14	30530501	30531000	1.51121e-13	1.16607e-11	-32.8366	Intergenic	Intergenic	-18380	NM_009388
chr3	43012501	43013000	1.51439e-13	1.16797e-11	-22.5798	Intergenic	Intergenic	1270133	NM_027271
chr6	67006501	67007000	1.54231e-13	1.18839e-11	-25.1547	intron (NM_001177560, intron 3 of 4)	L1Md_A|LINE|L1	-29848	NR_040278
chr5	123376501	123377000	1.55175e-13	1.19511e-11	-26.7005	Intergenic	Intergenic	-18047	NM_133917
chr2	157029001	157029500	1.5549e-13	1.19698e-11	-17.1676	intron (NM_001164663, intron 10 of 14)	MLTR11A|LTR|ERVK	-22176	NM_025853
chr11	101766501	101767000	1.56743e-13	1.20606e-11	-15.4147	exon (NM_144831, exon 23 of 23)	exon (NM_144831, exon 23 of 23)	18559	NM_008815
chrX	16440501	16441000	1.57666e-13	1.21203e-11	-26.0819	Intergenic	L1Md_A|LINE|L1	-82118	NM_025738
chrX	156661501	156662000	1.57604e-13	1.21203e-11	-24.1826	Intergenic	L1Md_A|LINE|L1	122268	NR_033598
chr8	84021501	84022000	1.60627e-13	1.23365e-11	-17.8336	intron (NM_028877, intron 1 of 6)	intron (NM_028877, intron 1 of 6)	277	NM_028877
chr11	59891001	59891500	1.63044e-13	1.25163e-11	-31.7814	Intergenic	RSINE1|SINE|B4	-30248	NR_130986
chr10	106391501	106392000	1.63775e-13	1.25665e-11	-20.6143	Intergenic	L1Md_Gf|LINE|L1	-78559	NM_177373
chr4	50197001	50197500	1.64123e-13	1.25815e-11	-17.8234	Intergenic	L1Md_A|LINE|L1	-351482	NM_001033351
chr4	105625001	105625500	1.65993e-13	1.2719e-11	-18.0222	Intergenic	L1Md_T|LINE|L1	467904	NM_080555
chr15	79088001	79088500	1.69496e-13	1.29754e-11	-19.9005	intron (NM_145139, intron 10 of 12)	Lx8|LINE|L1	13028	NM_145139
chr2	81157501	81158000	1.71333e-13	1.31038e-11	-18.3188	Intergenic	L1Md_A|LINE|L1	518487	NM_027091
chr13	83186501	83187000	1.78029e-13	1.3597e-11	-19.5076	Intergenic	L1Md_A|LINE|L1	-317283	NM_025282
chr7	126872001	126872500	1.82072e-13	1.38801e-11	-16.9829	exon (NM_001163775, exon 14 of 16)	exon (NM_001163775, exon 14 of 16)	10279	NM_172746
chr15	93679001	93679500	1.84331e-13	1.40328e-11	-19.5202	Intergenic	Intergenic	-83360	NM_001033217
chr18	4010001	4010500	1.87738e-13	1.4279e-11	-20.3646	Intergenic	Intergenic	-155581	NM_026092
chr8	111043001	111043500	1.89063e-13	1.43732e-11	-18.1914	exon (NM_146217, exon 8 of 21)	exon (NM_146217, exon 8 of 21)	9409	NM_146217
chr10	46586501	46587000	1.91755e-13	1.4551e-11	-30.2045	Intergenic	L1Md_A|LINE|L1	342002	NR_028276
chr10	27825501	27826000	1.93418e-13	1.46637e-11	-22.4311	Intergenic	L1Md_A|LINE|L1	-208809	NM_008481
chr5	123157001	123157500	1.93802e-13	1.46861e-11	-16.9727	intron (NM_001040398, intron 8 of 16)	intron (NM_001040398, intron 8 of 16)	15058	NM_177581
chr14	92921001	92921500	1.93908e-13	1.46874e-11	-15.3587	Intergenic	L1Md_T|LINE|L1	969418	NM_001081377
chr5	68221501	68222000	1.96048e-13	1.4829e-11	-18.2702	Intergenic	L1Md_A|LINE|L1	189916	NM_001018019
chr9	21457001	21457500	1.96188e-13	1.48328e-11	-24.0132	intron (NM_001357721, intron 1 of 19)	intron (NM_001357721, intron 1 of 19)	32343	NM_007871
chr5	145218001	145218500	1.98734e-13	1.50047e-11	-16.9017	intron (NM_001359191, intron 4 of 5)	intron (NM_001359191, intron 4 of 5)	-13464	NM_028298
chr9	22731501	22732000	2.14009e-13	1.61063e-11	-18.7829	intron (NM_001360259, intron 19 of 22)	L1Md_T|LINE|L1	256036	NM_178415
chr8	122892001	122892500	2.15152e-13	1.6185e-11	-25.0126	non-coding (NR_037865, exon 10 of 14)	non-coding (NR_037865, exon 10 of 14)	43877	NM_007662
chr14	120649501	120650000	2.21048e-13	1.65982e-11	-32.1111	Intergenic	L1_Mus3|LINE|L1	171290	NM_029519
chr11	96713001	96713500	2.21923e-13	1.66564e-11	-18.2026	intron (NM_001177898, intron 9 of 10)	intron (NM_001177898, intron 9 of 10)	64304	NM_028965
chr11	68279501	68280000	2.22243e-13	1.66728e-11	-38.1384	intron (NM_008744, intron 2 of 6)	intron (NM_008744, intron 2 of 6)	58859	NR_105833
chr5	96021001	96021500	2.26202e-13	1.69621e-11	-27.4327	Intergenic	L1Md_A|LINE|L1	64312	NM_018866
chr6	73106001	73106500	2.29468e-13	1.71992e-11	-41.4971	intron (NM_001164669, intron 42 of 76)	L1Md_A|LINE|L1	115380	NM_001164669
chr15	102502501	102503000	2.31246e-13	1.73246e-11	-27.3658	intron (NM_001358844, intron 8 of 15)	intron (NM_001358844, intron 8 of 15)	7949	NM_009582
chr3	89237501	89238000	2.34887e-13	1.75814e-11	-15.7101	exon (NM_183037, exon 8 of 10)	exon (NM_183037, exon 8 of 10)	7262	NM_183037
chr2	97733501	97734000	2.35283e-13	1.76031e-11	-23.8289	Intergenic	L1Md_Gf|LINE|L1	266094	NM_178725
chr2	165969501	165970000	2.36338e-13	1.7674e-11	-15.6123	Intergenic	Intergenic	-22886	NM_008679
chr6	131857001	131857500	2.49895e-13	1.8654e-11	-19.5933	Intergenic	Lx2B2|LINE|L1	-167188	NM_207019
chr10	128544501	128545000	2.50261e-13	1.86729e-11	-18.7572	exon (NM_134003, exon 3 of 3)	exon (NM_134003, exon 3 of 3)	2993	NM_134003
chr13	26441001	26441500	2.53505e-13	1.89064e-11	-22.6319	Intergenic	L1Md_T|LINE|L1	-128845	NR_045933
chr3	95140001	95140500	2.60093e-13	1.93714e-11	-17.0259	TTS (NM_153121)	TTS (NM_153121)	-1065	NR_106201
chr13	110394001	110394500	2.63946e-13	1.96495e-11	-24.6939	promoter-TSS (NM_152804)	promoter-TSS (NM_152804)	-793	NM_152804
chr7	109695501	109696000	2.67631e-13	1.99011e-11	-25.3269	Intergenic	B1_Mur2|SINE|Alu	-7986	NM_020616
chr11	74900001	74900500	2.67999e-13	1.99153e-11	-21.7155	exon (NM_177325, exon 5 of 15)	exon (NM_177325, exon 5 of 15)	2171	NM_177325
chr16	41060001	41060500	2.69228e-13	1.99886e-11	-17.4914	intron (NM_001361281, intron 2 of 8)	L1Md_T|LINE|L1	-472575	NM_175548
chr8	65836501	65837000	2.70034e-13	2.00394e-11	-17.3284	intron (NM_175188, intron 1 of 7)	L1Md_A|LINE|L1	218226	NM_175188
chr2	21300001	21300500	2.7201e-13	2.0177e-11	-17.6956	Intergenic	L1Md_A|LINE|L1	-67316	NM_175706
chr1	15761001	15761500	2.7305e-13	2.0245e-11	-16.1988	Intergenic	L1Md_F2|LINE|L1	-44395	NM_009352
chrX	22037001	22037500	2.73991e-13	2.03057e-11	-25.5872	Intergenic	L1Md_T|LINE|L1	322351	NM_020049
chr9	81614501	81615000	2.77318e-13	2.05154e-11	-24.1035	Intergenic	L1Md_A|LINE|L1	-17179	NR_040393
chr15	88881501	88882000	2.87518e-13	2.12128e-11	-17.5495	Intergenic	Intergenic	19557	NM_145478
chr19	53178501	53179000	2.9099e-13	2.14594e-11	-17.2071	intron (NM_013758, intron 1 of 15)	RMER6A|LTR|ERVK	34754	NM_013758
chr12	47865501	47866000	2.95842e-13	2.18075e-11	-23.9029	Intergenic	L1Md_A|LINE|L1	-1046976	NM_021361
chr12	33346001	33346500	3.04811e-13	2.24086e-11	-26.255	intron (NM_001033436, intron 5 of 7)	intron (NM_001033436, intron 5 of 7)	43736	NM_028139
chr3	81259001	81259500	3.06479e-13	2.25212e-11	-19.942	Intergenic	L1Md_A|LINE|L1	222835	NM_019971
chr7	20059001	20059500	3.09449e-13	2.27293e-11	-22.4684	intron (NM_194058, intron 9 of 9)	L1Md_A|LINE|L1	-41907	NM_001166736
chr3	76762501	76763000	3.10672e-13	2.27988e-11	-15.1766	Intergenic	L1Md_T|LINE|L1	687168	NM_178673
chr4	68290001	68290500	3.11625e-13	2.28484e-11	-23.3485	Intergenic	L1Md_A|LINE|L1	31710	NR_151548
chr5	31489001	31489500	3.13031e-13	2.29413e-11	-27.6839	TTS (NM_026296)	TTS (NM_026296)	3392	NM_026296
chr7	28458501	28459000	3.23487e-13	2.36971e-11	-15.0524	exon (NM_030562, exon 4 of 5)	exon (NM_030562, exon 4 of 5)	6513	NM_030562
chr16	90291001	90291500	3.23652e-13	2.36986e-11	-17.3749	Intergenic	Intergenic	-6748	NM_178923
chr11	109667001	109667500	3.26557e-13	2.39007e-11	-25.79	intron (NM_001313976, intron 10 of 10)	B1F|SINE|Alu	16330	NM_021880
chr10	87180001	87180500	3.33611e-13	2.4363e-11	-30.8494	intron (NM_029685, intron 4 of 5)	L1Md_A|LINE|L1	122205	NM_029685
chr10	51991001	51991500	3.37259e-13	2.46185e-11	-25.1878	Intergenic	L1Md_T|LINE|L1	-31251	NM_153786
chr5	113596001	113596500	3.64635e-13	2.64996e-11	-17.6988	Intergenic	MTC|LTR|ERVL-MaLR	45831	NM_177292
chr9	83460501	83461000	3.82444e-13	2.77449e-11	-17.2612	Intergenic	L1Md_T|LINE|L1	-19624	NM_027448
chr3	46936001	46936500	3.95429e-13	2.8624e-11	-22.6787	Intergenic	L1Md_A|LINE|L1	-35469	NR_105800
chr16	48656001	48656500	4.03358e-13	2.91596e-11	-15.3897	Intergenic	L1Md_A|LINE|L1	115705	NM_198297
chr10	127741501	127742000	4.03555e-13	2.91611e-11	-16.9067	exon (NM_198035, exon 2 of 2)	exon (NM_198035, exon 2 of 2)	2213	NM_198035
chr2	170517501	170518000	4.04613e-13	2.92119e-11	-19.9411	intron (NM_001199902, intron 3 of 3)	RLTR16C_MM|LTR|ERVK	-5824	NR_040367
chr4	156237501	156238000	4.13483e-13	2.98226e-11	-17.1158	intron (NM_021303, intron 4 of 18)	intron (NM_021303, intron 4 of 18)	1741	NM_021303
chr11	97949501	97950000	4.21549e-13	3.03417e-11	-16.4735	intron (NM_001163608, intron 7 of 13)	B4A|SINE|B4	36695	NM_028199
chr5	134029001	134029500	4.26343e-13	3.06733e-11	-24.1646	Intergenic	L1Md_A|LINE|L1	-70497	NM_030719
chr4	66743001	66743500	4.34288e-13	3.11906e-11	-23.8302	Intergenic	L1Md_F|LINE|L1	-84300	NM_021297
chr15	45667001	45667500	4.44455e-13	3.19069e-11	-16.6723	Intergenic	IAPEY_LTR|LTR|ERVK	-552317	NM_026200
chr11	20635501	20636000	4.46697e-13	3.20539e-11	-33.7299	intron (NM_001038625, intron 1 of 1)	intron (NM_001038625, intron 1 of 1)	3774	NM_021372
chr7	19267001	19267500	4.52678e-13	3.24407e-11	-20.6582	intron (NM_009499, intron 1 of 12)	PB1D10|SINE|Alu	4603	NM_009499
chr10	127520001	127520500	4.5477e-13	3.25765e-11	-16.3248	intron (NM_028230, intron 3 of 11)	intron (NM_028230, intron 3 of 11)	2193	NM_028230
chr17	56999501	57000000	4.63496e-13	3.31296e-11	-15.7507	TTS (NM_025538)	TTS (NM_025538)	354	NM_008954
chr8	111821501	111822000	4.76786e-13	3.40501e-11	-15.8424	intron (NM_011801, intron 5 of 6)	intron (NM_011801, intron 5 of 6)	32559	NM_011801
chr18	10157501	10158000	5.18085e-13	3.68717e-11	-22.2128	intron (NM_009071, intron 1 of 32)	L1_Mus1|LINE|L1	24041	NM_009071
chr3	32240501	32241000	5.33808e-13	3.7958e-11	-26.7737	Intergenic	L1Md_A|LINE|L1	-124738	NR_027966
chr8	27154001	27154500	5.37151e-13	3.81628e-11	-22.0346	exon (NM_001080813, exon 3 of 6)	exon (NM_001080813, exon 3 of 6)	11341	NR_045840
chr9	73597501	73598000	5.39396e-13	3.83058e-11	-15.6001	intron (NM_001081153, intron 17 of 30)	L1Md_T|LINE|L1	335816	NM_001081153
chr3	15307001	15307500	5.6917e-13	4.03855e-11	-30.8068	intron (NM_001076679, intron 2 of 2)	L1Md_A|LINE|L1	25051	NM_001076679
chr4	131022501	131023000	5.77752e-13	4.09591e-11	-22.3677	Intergenic	Intergenic	-12277	NR_130167
chr11	101666501	101667000	5.85346e-13	4.14797e-11	-17.3164	exon (NM_025404, exon 2 of 2)	exon (NM_025404, exon 2 of 2)	1210	NM_025404
chr16	41575001	41575500	5.94752e-13	4.21281e-11	-32.0446	intron (NM_001361281, intron 3 of 8)	L1Md_T|LINE|L1	41909	NM_175548
chr17	40697001	40697500	5.95835e-13	4.21868e-11	-21.8326	Intergenic	L1Md_A|LINE|L1	-29869	NM_001038500
chr12	67950501	67951000	5.97505e-13	4.22868e-11	-16.9035	Intergenic	L1Md_A|LINE|L1	-728202	NM_207010
chr3	91882001	91882500	6.22138e-13	4.39172e-11	-19.7171	Intergenic	L1Md_A|LINE|L1	-132332	NM_207247
chr3	45579001	45579500	6.61625e-13	4.65452e-11	-21.6169	Intergenic	L1Md_T|LINE|L1	-139942	NR_040594
chr11	75625501	75626000	6.74678e-13	4.73875e-11	-28.0789	intron (NM_008850, intron 11 of 11)	intron (NM_008850, intron 11 of 11)	-5269	NM_008916
chr4	88721501	88722000	6.74746e-13	4.73875e-11	-21.9123	exon (NM_172871, exon 1 of 1)	exon (NM_172871, exon 1 of 1)	757	NM_172871
chr4	49731501	49732000	6.91281e-13	4.84662e-11	-23.0611	intron (NM_001033351, intron 3 of 8)	L1Md_A|LINE|L1	-49768	NM_001004025
chr10	105925001	105925500	6.9502e-13	4.87076e-11	-35.3035	Intergenic	L1Md_A|LINE|L1	83772	NM_025602
chr11	115945001	115945500	6.98844e-13	4.89133e-11	-23.95	intron (NM_020483, intron 3 of 10)	intron (NM_020483, intron 3 of 10)	11592	NM_020483
chr1	18078501	18079000	7.63566e-13	5.3398e-11	-24.1277	Intergenic	L1Md_Gf|LINE|L1	67151	NM_030033
chr5	134942001	134942500	7.67554e-13	5.36541e-11	-26.381	3' UTR (NM_024479, exon 6 of 6)	3' UTR (NM_024479, exon 6 of 6)	4683	NM_009903
chr13	113850501	113851000	8.14671e-13	5.68514e-11	-29.8208	intron (NM_172595, intron 1 of 4)	intron (NM_172595, intron 1 of 4)	56243	NM_172595
chr2	168761001	168761500	8.34338e-13	5.81254e-11	-22.3377	intron (NM_201395, intron 1 of 3)	intron (NM_201395, intron 1 of 3)	5950	NM_175303
chrX	84136001	84136500	8.35259e-13	5.8165e-11	-16.3156	intron (NM_007868, intron 44 of 78)	L1Md_A|LINE|L1	-648327	NM_021898
chr15	55684001	55684500	8.39795e-13	5.84562e-11	-21.7161	intron (NM_016667, intron 3 of 6)	L1Md_T|LINE|L1	126843	NM_134092
chr13	85470501	85471000	8.44733e-13	5.87752e-11	-24.239	Intergenic	Lx9|LINE|L1	-181265	NM_145452
chr9	78522001	78522500	8.56377e-13	5.95352e-11	-25.5842	Intergenic	B2_Mm1a|SINE|B2	-40527	NM_010106
chrX	11145001	11145500	8.58722e-13	5.9673e-11	-31.1868	Intergenic	L1Md_A|LINE|L1	-154006	NM_001111037
chr10	29959001	29959500	8.76852e-13	6.08304e-11	-19.5938	Intergenic	L1Md_A|LINE|L1	241289	NM_001109747
chr13	103996001	103996500	9.00553e-13	6.24484e-11	-19.7997	Intergenic	L1Md_A|LINE|L1	-75665	NM_021563
chr11	120754501	120755000	9.0261e-13	6.25384e-11	-22.7065	Intergenic	MuRRS-int|LTR|ERV1	-22730	NM_007621
chr16	26262501	26263000	9.09025e-13	6.29301e-11	-22.1424	Intergenic	L1Md_A|LINE|L1	109088	NM_016674
chr1	132634501	132635000	9.33624e-13	6.45246e-11	-16.7157	exon (NM_001160316, exon 3 of 27)	exon (NM_001160316, exon 3 of 27)	8107	NM_182716
chr6	122390501	122391000	9.45861e-13	6.5261e-11	-21.1418	promoter-TSS (NR_152109)	promoter-TSS (NR_152109)	-628	NR_152109
chr6	43743501	43744000	9.76949e-13	6.73496e-11	-16.2486	Intergenic	L1Md_T|LINE|L1	-77473	NM_013861
chr1	121203501	121204000	9.88338e-13	6.80495e-11	-19.4289	Intergenic	L1Md_A|LINE|L1	116346	NR_038008
chr4	51299501	51300000	1.02104e-12	7.01252e-11	-15.2022	Intergenic	L1Md_A|LINE|L1	83073	NM_001162865
chr12	83525001	83525500	1.03058e-12	7.07499e-11	-37.9817	promoter-TSS (NM_001165256)	promoter-TSS (NM_001165256)	-798	NM_030246
chr6	78484501	78485000	1.06557e-12	7.29709e-11	-25.5647	Intergenic	L1Md_A|LINE|L1	-15877	NM_011260
chr14	27675001	27675500	1.07827e-12	7.37795e-11	-26.7642	intron (NM_177814, intron 2 of 15)	intron (NM_177814, intron 2 of 15)	52844	NM_177814
chr16	77918501	77919000	1.08787e-12	7.44055e-11	-21.6714	Intergenic	L1Md_A|LINE|L1	272478	NR_029540
chr13	77569501	77570000	1.10147e-12	7.52737e-11	-24.3781	intron (NM_001145676, intron 19 of 19)	L1Md_Gf|LINE|L1	-138939	NM_138312
chr2	80815001	80815500	1.10771e-12	7.56683e-11	-22.8629	Intergenic	L1Md_A|LINE|L1	175987	NM_027091
chr12	71595501	71596000	1.1119e-12	7.59234e-11	-21.0465	Intergenic	L1Md_T|LINE|L1	55144	NR_045941
chr11	69667501	69668000	1.11286e-12	7.59573e-11	-22.3975	exon (NM_144958, exon 10 of 11)	exon (NM_144958, exon 10 of 11)	-1581	NM_009853
chr5	30048001	30048500	1.13363e-12	7.72793e-11	-18.9873	Intergenic	MMERVK9E_I-int|LTR|ERVK	25374	NM_021288
chr10	15626501	15627000	1.13591e-12	7.74022e-11	-23.5843	Intergenic	L1Md_A|LINE|L1	-165026	NR_131087
chr8	106668501	106669000	1.15705e-12	7.88108e-11	-15.2205	3' UTR (NM_009864, exon 16 of 16)	3' UTR (NM_009864, exon 16 of 16)	-14317	NM_173037
chr2	143433501	143434000	1.17713e-12	8.01118e-11	-23.4774	Intergenic	L1MCa|LINE|L1	-112382	NM_008792
chr7	127236501	127237000	1.18834e-12	8.08415e-11	-24.5191	exon (NM_001360912, exon 2 of 2)	exon (NM_001360912, exon 2 of 2)	-3621	NR_030674
chr13	29071001	29071500	1.19793e-12	8.14604e-11	-19.9468	Intergenic	L1Md_T|LINE|L1	54996	NR_045073
chr16	73011001	73011500	1.20692e-12	8.20045e-11	-40.6861	intron (NM_019413, intron 23 of 28)	intron (NM_019413, intron 23 of 28)	348102	NM_019413
chrX	104639001	104639500	1.21541e-12	8.25129e-11	-27.2703	intron (NM_175358, intron 1 of 11)	L1Md_A|LINE|L1	31813	NM_175358
chr2	165002001	165002500	1.275e-12	8.64874e-11	-31.6353	intron (NM_144892, intron 7 of 7)	intron (NM_144892, intron 7 of 7)	32528	NM_144892
chr2	14296001	14296500	1.30205e-12	8.82136e-11	-34.9087	intron (NM_008625, intron 15 of 29)	L1Md_T|LINE|L1	35248	NR_030609
chr16	69893001	69893500	1.31658e-12	8.91248e-11	-17.0361	Intergenic	L1Md_T|LINE|L1	-29507	NM_173069
chr9	24328001	24328500	1.33652e-12	9.04002e-11	-19.722	Intergenic	L1Md_T|LINE|L1	174889	NM_172920
chr11	105166001	105166500	1.35934e-12	9.18686e-11	-18.7724	Intergenic	CpG	-12556	NM_011903
chr4	91353001	91353500	1.36156e-12	9.19807e-11	-28.7804	intron (NM_001347149, intron 1 of 7)	intron (NM_001347149, intron 1 of 7)	18804	NM_010486
chr12	86881501	86882000	1.36921e-12	9.24595e-11	-15.8966	exon (NM_145836, exon 1 of 1)	exon (NM_145836, exon 1 of 1)	3063	NM_145836
chr14	54571501	54572000	1.37344e-12	9.27072e-11	-21.6978	intron (NM_010590, intron 3 of 7)	intron (NM_010590, intron 3 of 7)	5910	NM_010590
chr16	20281001	20281500	1.41145e-12	9.51955e-11	-25.2689	intron (NM_001005767, intron 9 of 9)	intron (NM_001005767, intron 9 of 9)	21111	NM_001005767
chr11	75609501	75610000	1.42632e-12	9.61197e-11	-30.6144	intron (NM_008850, intron 6 of 11)	B1_Mur2|SINE|Alu	-9520	NR_110477
chr8	52426501	52427000	1.43427e-12	9.66156e-11	-24.8197	Intergenic	Intergenic	70140	NR_151738
chr11	117309001	117309500	1.446e-12	9.7366e-11	-20.2811	intron (NM_001113486, intron 3 of 11)	intron (NM_001113486, intron 3 of 11)	-22464	NM_017380
chr15	79620501	79621000	1.48605e-12	9.99815e-11	-17.57	exon (NM_029407, exon 15 of 18)	exon (NM_029407, exon 15 of 18)	-15642	NM_010059
chr19	53058001	53058500	1.5316e-12	1.02795e-10	-19.5279	Intergenic	Intergenic	-18001	NR_045320
chr7	39659001	39659500	1.5352e-12	1.02994e-10	-35.9888	Intergenic	RMER20B|LTR|ERVK	141485	NM_001004139
chr7	51329501	51330000	1.5728e-12	1.05431e-10	-15.6417	Intergenic	L1Md_A|LINE|L1	-181278	NM_177694
chr5	88409501	88410000	1.61914e-12	1.08361e-10	-17.4866	Intergenic	L1Md_A|LINE|L1	33643	NM_027793
chr17	22703501	22704000	1.66447e-12	1.11304e-10	-18.8289	Intergenic	L1Md_A|LINE|L1	29353	NM_001362121
chr13	62419001	62419500	1.66992e-12	1.11624e-10	-24.9417	Intergenic	L1Md_T|LINE|L1	-36077	NM_001162910
chr11	115227501	115228000	1.71837e-12	1.14769e-10	-16.9354	intron (NM_001033393, intron 8 of 9)	intron (NM_001033393, intron 8 of 9)	39492	NM_010350
chr7	144457501	144458000	1.72531e-12	1.15187e-10	-19.3783	exon (NM_007803, exon 6 of 18)	exon (NM_007803, exon 6 of 18)	13184	NM_007803
chr5	142964501	142965000	1.74125e-12	1.16156e-10	-19.8821	intron (NM_007984, intron 1 of 4)	intron (NM_007984, intron 1 of 4)	4396	NM_007984
chr7	12673501	12674000	1.75575e-12	1.16982e-10	-15.1502	intron (NM_001104645, intron 1 of 4)	L1Md_A|LINE|L1	11240	NM_001104645
chr3	40352001	40352500	1.75753e-12	1.17053e-10	-17.6477	Intergenic	L1Md_A|LINE|L1	170661	NR_040445
chr9	33040501	33041000	1.76181e-12	1.17291e-10	-23.7196	Intergenic	L1Md_A|LINE|L1	-111785	NR_131058
chr2	71719001	71719500	1.78146e-12	1.18551e-10	-27.2279	promoter-TSS (NR_037979)	promoter-TSS (NR_037979)	-166	NM_201366
chr8	111806001	111806500	1.80187e-12	1.19813e-10	-43.612	intron (NM_011801, intron 5 of 6)	L1MC5|LINE|L1	48059	NM_011801
chr17	45495501	45496000	1.90517e-12	1.26274e-10	-27.5632	Intergenic	Intergenic	-11081	NM_198608
chrX	60624501	60625000	1.91326e-12	1.26658e-10	-21.4124	Intergenic	L1Md_T|LINE|L1	76743	NM_001271548
chr11	52340501	52341000	1.91563e-12	1.26713e-10	-18.5774	Intergenic	Intergenic	-20111	NM_011694
chr2	152829501	152830000	1.91505e-12	1.26713e-10	-15.2376	exon (NM_001289717, exon 2 of 3)	exon (NM_001289717, exon 2 of 3)	966	NM_009743
chr10	101567001	101567500	1.99905e-12	1.32019e-10	-32.6637	Intergenic	L1Md_A|LINE|L1	-114236	NM_026243
chr6	26960501	26961000	2.09077e-12	1.37966e-10	-18.7663	Intergenic	L1Md_A|LINE|L1	975999	NR_030420
chr9	75393001	75393500	2.13169e-12	1.40386e-10	-27.792	intron (NM_015806, intron 4 of 5)	intron (NM_015806, intron 4 of 5)	16108	NM_015806
chr1	153009501	153010000	2.20139e-12	1.44745e-10	-21.053	intron (NM_175460, intron 1 of 10)	RLTR41|LTR|ERV1	54650	NM_175460
chr10	104765001	104765500	2.21336e-12	1.45358e-10	-23.7987	Intergenic	L1Md_T|LINE|L1	477982	NR_105838
chr3	25479001	25479500	2.22509e-12	1.4607e-10	-26.7937	intron (NM_001357095, intron 4 of 6)	L1Md_A|LINE|L1	674735	NM_138666
chr11	121925501	121926000	2.23074e-12	1.46325e-10	-20.5438	Intergenic	Intergenic	95533	NM_029049
chr5	5467001	5467500	2.27263e-12	1.48895e-10	-27.1885	intron (NM_001200025, intron 1 of 6)	intron (NM_001200025, intron 1 of 6)	11892	NM_001200025
chr3	125214501	125215000	2.27513e-12	1.48999e-10	-26.7792	Intergenic	L1Md_A|LINE|L1	-189340	NM_022565
chr6	144827001	144827500	2.28552e-12	1.49502e-10	-20.2476	Intergenic	L1Md_A|LINE|L1	154383	NR_040519
chr11	115621501	115622000	2.34396e-12	1.53263e-10	-21.0372	intron (NM_001252396, intron 2 of 5)	B1_Mm|SINE|Alu	6544	NM_026071
chr4	106177001	106177500	2.34508e-12	1.53276e-10	-19.0309	Intergenic	L1Md_A|LINE|L1	-63962	NR_151521
chr1	122772501	122773000	2.3684e-12	1.54739e-10	-29.3751	Intergenic	L1Md_A|LINE|L1	567606	NR_151524
chr1	97513001	97513500	2.41587e-12	1.57688e-10	-17.6539	Intergenic	L1Md_A|LINE|L1	148425	NM_133825
chr8	102148001	102148500	2.42223e-12	1.58006e-10	-19.4564	Intergenic	L1Md_T|LINE|L1	636860	NM_009866
chr11	100626001	100626500	2.43395e-12	1.58645e-10	-30.0298	TTS (NM_177790)	TTS (NM_177790)	3296	NM_028024
chr11	97673001	97673500	2.44143e-12	1.59069e-10	-30.2171	intron (NM_139311, intron 9 of 19)	PB1D7|SINE|Alu	-3809	NR_105892
chr14	45463501	45464000	2.45264e-12	1.59674e-10	-18.0252	intron (NM_001360526, intron 12 of 15)	intron (NM_001360526, intron 12 of 15)	66314	NM_146054
chr5	91417501	91418000	2.46644e-12	1.60445e-10	-23.2337	Intergenic	L1Md_A|LINE|L1	-14757	NM_007568
chr8	19060001	19060500	2.47692e-12	1.61064e-10	-16.4309	intron (NM_183038, intron 1 of 1)	L1Md_T|LINE|L1	4559	NM_183038
chr5	117403001	117403500	2.49842e-12	1.62398e-10	-16.174	Intergenic	ORR1F|LTR|ERVL-MaLR	-10751	NM_001034873
chr6	86445501	86446000	2.54916e-12	1.6537e-10	-15.2759	exon (NM_146170, exon 3 of 10)	exon (NM_146170, exon 3 of 10)	7105	NM_146170
chr1	171284501	171285000	2.55103e-12	1.65426e-10	-32.9594	intron (NM_013919, intron 5 of 12)	intron (NM_013919, intron 5 of 12)	3210	NM_013919
chr2	166143501	166144000	2.57036e-12	1.66418e-10	-24.4607	intron (NM_001355619, intron 1 of 21)	B1_Mus1|SINE|Alu	11534	NM_028072
chr14	55712501	55713000	2.63114e-12	1.70153e-10	-18.5071	5' UTR (NM_001161715, exon 2 of 15)	5' UTR (NM_001161715, exon 2 of 15)	337	NM_019984
chrX	80466501	80467000	2.68188e-12	1.73298e-10	-16.4264	Intergenic	L1Md_A|LINE|L1	-603893	NM_138751
chr19	46619001	46619500	2.7091e-12	1.74989e-10	-18.0282	intron (NM_001177812, intron 2 of 4)	intron (NM_001177812, intron 2 of 4)	-4150	NM_146099
chr15	56989001	56989500	2.74827e-12	1.7745e-10	-17.9047	Intergenic	L1_Mur2|LINE|L1	275910	NM_172378
chr11	8557001	8557500	2.79177e-12	1.79977e-10	-28.2846	intron (NM_001083587, intron 4 of 30)	intron (NM_001083587, intron 4 of 30)	107284	NM_001083587
chr11	88743001	88743500	2.7992e-12	1.80385e-10	-21.4125	Intergenic	RSINE1|SINE|B4	24608	NR_038058
chr11	60366501	60367000	2.86029e-12	1.84249e-10	-18.5933	intron (NM_029044, intron 5 of 13)	intron (NM_029044, intron 5 of 13)	13371	NM_029044
chr10	38772501	38773000	2.88847e-12	1.8592e-10	-23.2813	Intergenic	L1Md_T|LINE|L1	49028	NM_001177783
chr3	95232001	95232500	2.89184e-12	1.86064e-10	-24.0319	intron (NM_001038708, intron 2 of 4)	intron (NM_001038708, intron 2 of 4)	3308	NM_172395
chr4	62718001	62718500	2.90761e-12	1.87006e-10	-31.7462	Intergenic	L1Md_A|LINE|L1	44277	NM_019492
chr3	14869501	14870000	2.9422e-12	1.89083e-10	-30.2158	intron (NM_007606, intron 5 of 6)	intron (NM_007606, intron 5 of 6)	6213	NM_007606
chr11	104596001	104596500	3.16443e-12	2.02812e-10	-24.9457	Intergenic	Intergenic	-11749	NM_016780
chr8	36579501	36580000	3.17066e-12	2.03132e-10	-21.9369	intron (NM_001194940, intron 10 of 17)	intron (NM_001194940, intron 10 of 17)	34192	NM_015802
chr10	67048001	67048500	3.24341e-12	2.07551e-10	-30.0521	intron (NM_178606, intron 2 of 7)	B4|SINE|B4	43176	NR_110511
chr2	165380001	165380500	3.28491e-12	2.10125e-10	-23.0076	exon (NM_178411, exon 5 of 5)	exon (NM_178411, exon 5 of 5)	8008	NM_178411
chr14	17320501	17321000	3.47845e-12	2.21903e-10	-22.9212	Intergenic	L1Md_A|LINE|L1	215193	NR_144493
chr1	42334501	42335000	3.4808e-12	2.21967e-10	-17.874	Intergenic	L1Md_T|LINE|L1	360074	NM_183252
chr8	77891501	77892000	3.49468e-12	2.22679e-10	-22.1245	Intergenic	L1Md_A|LINE|L1	-167299	NM_010332
chr4	117154001	117154500	3.51241e-12	2.2355e-10	-18.0846	TTS (NR_028524)	TTS (NR_028524)	323	NR_028524
chr7	24927501	24928000	3.5503e-12	2.25701e-10	-19.5492	Intergenic	Intergenic	23405	NM_008488
chr14	92596001	92596500	3.56781e-12	2.26727e-10	-19.6807	Intergenic	L1Md_A|LINE|L1	1294418	NM_001081377
chr15	84184501	84185000	3.58471e-12	2.27625e-10	-29.2693	intron (NM_054088, intron 7 of 7)	intron (NM_054088, intron 7 of 7)	-7482	NM_178614
chr11	88498501	88499000	3.66826e-12	2.32662e-10	-26.2892	intron (NM_054043, intron 6 of 13)	intron (NM_054043, intron 6 of 13)	-120500	NR_131025
chr1	132982501	132983000	3.69602e-12	2.34333e-10	-39.9334	Intergenic	Intergenic	42665	NM_008575
chr2	134660501	134661000	3.72302e-12	2.35954e-10	-33.2993	Intergenic	L1Md_A|LINE|L1	-16630	NM_029148
chr1	61499001	61499500	3.85059e-12	2.43571e-10	-18.2986	Intergenic	L1Md_T|LINE|L1	120819	NR_040483
chr2	32455001	32455500	4.00959e-12	2.53337e-10	-25.3023	exon (NM_194335, exon 2 of 2)	exon (NM_194335, exon 2 of 2)	-3781	NM_146118
chr15	69396501	69397000	4.11446e-12	2.59665e-10	-19.4852	Intergenic	Intergenic	126218	NR_130983
chr9	20972001	20972500	4.1411e-12	2.61146e-10	-16.8544	intron (NM_010333, intron 1 of 1)	intron (NM_010333, intron 1 of 1)	4542	NM_010333
chr3	53421501	53422000	4.20019e-12	2.6467e-10	-28.8495	Intergenic	Intergenic	41507	NM_172501
chr11	97669001	97669500	4.54399e-12	2.86007e-10	-18.5829	intron (NM_139311, intron 6 of 19)	intron (NM_139311, intron 6 of 19)	5839	NM_139311
chr8	120570501	120571000	4.66823e-12	2.93491e-10	-22.6725	exon (NM_198671, exon 9 of 16)	exon (NM_198671, exon 9 of 16)	18324	NM_178856
chrX	162178001	162178500	4.69742e-12	2.95214e-10	-16.2513	Intergenic	L1Md_A|LINE|L1	-18810	NM_001081052
chr3	93922001	93922500	4.73784e-12	2.97527e-10	-20.6937	Intergenic	L1Md_A|LINE|L1	21292	NM_001163730
chr3	144829501	144830000	4.82614e-12	3.02726e-10	-22.9776	intron (NM_139148, intron 9 of 13)	L1Md_T|LINE|L1	-10257	NM_030601
chr16	71482001	71482500	4.91421e-12	3.07782e-10	-20.6329	Intergenic	L1Md_A|LINE|L1	232347	NR_040576
chr18	74219001	74219500	5.06293e-12	3.16736e-10	-22.9249	intron (NM_028868, intron 8 of 14)	intron (NM_028868, intron 8 of 14)	3039	NM_028868
chr10	110628001	110628500	5.3093e-12	3.31189e-10	-35.3774	Intergenic	L1Md_A|LINE|L1	27601	NR_028438
chr16	65032501	65033000	5.33493e-12	3.32618e-10	-19.6514	intron (NM_008310, intron 2 of 2)	RLTR10-int|LTR|ERVK	73033	NM_008310
chr11	109794001	109794500	5.94284e-12	3.69541e-10	-22.6257	exon (NM_001162428, exon 4 of 6)	exon (NM_001162428, exon 4 of 6)	33795	NM_027038
chr8	46892501	46893000	5.97686e-12	3.71517e-10	-22.0857	Intergenic	LTR33A|LTR|ERVL	-94136	NM_177304
chr3	38125001	38125500	5.99724e-12	3.72578e-10	-25.6259	Intergenic	L1Md_A|LINE|L1	82868	NR_040541
chr8	95545501	95546000	5.99845e-12	3.72578e-10	-20.1826	intron (NM_172914, intron 5 of 8)	intron (NM_172914, intron 5 of 8)	11651	NM_172914
chr7	30198001	30198500	6.2283e-12	3.86128e-10	-16.0561	Intergenic	B1_Mur2|SINE|Alu	-3098	NM_009795
chr2	129125501	129126000	6.36551e-12	3.94189e-10	-25.1382	exon (NM_009086, exon 15 of 15)	exon (NM_009086, exon 15 of 15)	-3949	NM_025395
chr8	33625001	33625500	6.40405e-12	3.96427e-10	-27.9925	intron (NM_178648, intron 6 of 7)	intron (NM_178648, intron 6 of 7)	16725	NM_178648
chrY	3914501	3915000	6.429e-12	3.97822e-10	-19.769	Intergenic	L1Md_A|LINE|L1	143078	NM_001270516
chr5	36239501	36240000	6.49806e-12	4.01795e-10	-22.4166	intron (NM_030889, intron 1 of 26)	L1Md_T|LINE|L1	35730	NM_175249
chr5	42704501	42705000	6.51494e-12	4.02687e-10	-17.4706	Intergenic	L1Md_A|LINE|L1	-528712	NM_175937
chr6	126025501	126026000	6.62674e-12	4.08679e-10	-22.8708	intron (NM_153589, intron 24 of 25)	L1Md_A|LINE|L1	139209	NM_008742
chr5	129155501	129156000	6.66049e-12	4.10607e-10	-24.0397	intron (NM_001081342, intron 14 of 25)	intron (NM_001081342, intron 14 of 25)	59001	NM_177734
chrX	22506501	22507000	6.66413e-12	4.10678e-10	-17.0096	Intergenic	L1Md_A|LINE|L1	45155	NM_029707
chr6	78485501	78486000	6.71905e-12	4.13753e-10	-22.2486	Intergenic	L1Md_A|LINE|L1	-16877	NM_011260
chr11	69567001	69567500	6.79582e-12	4.18169e-10	-48.8089	intron (NM_144824, intron 3 of 9)	intron (NM_144824, intron 3 of 9)	-7014	NM_007911
chr16	84942501	84943000	6.80327e-12	4.1847e-10	-29.6069	Intergenic	L1Md_T|LINE|L1	-29460	NR_045889
chr1	84701001	84701500	7.00493e-12	4.30233e-10	-15.1401	Intergenic	L1Md_A|LINE|L1	-5030	NM_152915
chr2	19581501	19582000	7.04832e-12	4.32737e-10	-15.4005	Intergenic	L1Md_T|LINE|L1	-27841	NM_027600
chr18	7274001	7274500	7.11664e-12	4.36607e-10	-18.4091	intron (NM_001357492, intron 7 of 20)	RMER4A|LTR|ERVK	23685	NM_001081393
chr1	48546001	48546500	7.33601e-12	4.49564e-10	-22.8142	Intergenic	L1Md_T|LINE|L1	-698365	NM_001002792
chr10	12609501	12610000	7.46363e-12	4.56875e-10	-29.0999	intron (NM_011682, intron 50 of 73)	B1_Mus1|SINE|Alu	251984	NM_011682
chr12	62976001	62976500	7.48252e-12	4.57862e-10	-31.2373	Intergenic	RSINE1|SINE|B4	288464	NR_131949
chr10	101567501	101568000	8.12532e-12	4.95357e-10	-33.4682	Intergenic	L1Md_A|LINE|L1	-113736	NM_026243
chr11	31981501	31982000	8.16914e-12	4.97746e-10	-29.6029	Intergenic	Intergenic	16118	NM_026262
chr7	48913501	48914000	8.18326e-12	4.98337e-10	-33.7989	Intergenic	Intergenic	-32155	NM_001013368
chr8	22823001	22823500	8.43159e-12	5.13081e-10	-26.3406	Intergenic	RLTR41A2|LTR|ERV1	-17597	NM_029505
chr11	68388001	68388500	8.47822e-12	5.15538e-10	-25.0575	Intergenic	Intergenic	-1425	NM_008744
chrX	117855001	117855500	8.60148e-12	5.22648e-10	-33.9742	Intergenic	L1Md_A|LINE|L1	-571976	NM_001142750
chr2	164145001	164145500	8.72635e-12	5.29651e-10	-25.5043	intron (NM_021420, intron 10 of 10)	intron (NM_021420, intron 10 of 10)	25862	NM_008435
chr8	86859501	86860000	8.90768e-12	5.4006e-10	-24.5084	intron (NM_030563, intron 2 of 6)	RLTR20B3A_MM|LTR|ERVK	25507	NM_030563
chr11	97826501	97827000	9.03268e-12	5.47438e-10	-19.2635	intron (NM_010688, intron 4 of 6)	intron (NM_010688, intron 4 of 6)	-14029	NM_001080935
chr7	24922501	24923000	9.10839e-12	5.51621e-10	-16.1256	intron (NM_001130151, intron 18 of 29)	intron (NM_001130151, intron 18 of 29)	18405	NM_008488
chrX	68427001	68427500	9.16999e-12	5.55148e-10	-21.8996	Intergenic	L1Md_A|LINE|L1	251148	NR_033481
chr4	149160501	149161000	9.21625e-12	5.57744e-10	-18.4263	intron (NM_001081274, intron 5 of 12)	intron (NM_001081274, intron 5 of 12)	5331	NM_025801
chr3	144434001	144434500	9.40234e-12	5.67963e-10	-27.7537	3' UTR (NM_011828, exon 7 of 7)	3' UTR (NM_011828, exon 7 of 7)	135965	NM_011828
chr17	85454501	85455000	9.61466e-12	5.80151e-10	-19.8371	intron (NM_028576, intron 10 of 10)	intron (NM_028576, intron 10 of 10)	163645	NR_015385
chr17	6794001	6794500	9.64049e-12	5.81498e-10	-42.0204	Intergenic	Intergenic	-11471	NM_009510
chr8	57602001	57602500	9.93594e-12	5.98225e-10	-26.6415	intron (NM_001167981, intron 1 of 11)	intron (NM_001167981, intron 1 of 11)	-49502	NR_040698
chr11	6526001	6526500	1.00231e-11	6.03036e-10	-36.8129	intron (NR_045893, intron 3 of 3)	ID_B1|SINE|B4	2509	NR_045893
chr5	78128001	78128500	1.00732e-11	6.05604e-10	-22.1504	Intergenic	MYSERV16_I-int|LTR|ERVK	662763	NR_131050
chr11	40249001	40249500	1.01012e-11	6.06844e-10	-24.2175	Intergenic	L1Md_T|LINE|L1	443431	NM_134017
chr15	3920501	3921000	1.03072e-11	6.18549e-10	-18.6525	Intergenic	L1Md_T|LINE|L1	58822	NM_134099
chr4	140704501	140705000	1.05546e-11	6.3293e-10	-28.8839	intron (NM_173867, intron 2 of 12)	intron (NM_173867, intron 2 of 12)	3278	NM_173867
chr11	29278001	29278500	1.06391e-11	6.37538e-10	-34.6215	Intergenic	Intergenic	-30979	NM_025740
chr6	75065001	75065500	1.06658e-11	6.38904e-10	-18.6333	Intergenic	L1Md_A|LINE|L1	-1594230	NR_108032
chr11	107417001	107417500	1.07718e-11	6.45018e-10	-21.3374	intron (NR_153311, intron 1 of 9)	intron (NR_153311, intron 1 of 9)	53469	NM_145823
chr1	95239001	95239500	1.10163e-11	6.58705e-10	-21.9754	Intergenic	L1Md_A|LINE|L1	-74377	NM_026321
chr4	53059001	53059500	1.10734e-11	6.61399e-10	-18.7743	intron (NM_013454, intron 34 of 49)	intron (NM_013454, intron 34 of 49)	47371	NM_025623
chr5	145780501	145781000	1.12191e-11	6.68891e-10	-20.9952	intron (NM_177380, intron 10 of 12)	L1Md_A|LINE|L1	25123	NM_177380
chr5	135736001	135736500	1.15386e-11	6.8645e-10	-15.5946	promoter-TSS (NR_106001)	promoter-TSS (NR_106001)	-362	NR_106001
chr7	84475001	84475500	1.164e-11	6.91734e-10	-23.5129	Intergenic	L1Md_A|LINE|L1	-53703	NR_045098
chr4	10165001	10165500	1.174e-11	6.97174e-10	-19.8072	Intergenic	L1Md_T|LINE|L1	-247854	NR_004448
chr19	6820501	6821000	1.18386e-11	7.02523e-10	-30.5505	Intergenic	Intergenic	9193	NR_039555
chr18	65632501	65633000	1.2278e-11	7.27551e-10	-27.3157	intron (NM_207255, intron 3 of 5)	intron (NM_207255, intron 3 of 5)	-13136	NR_105742
chr14	54423001	54423500	1.24578e-11	7.37678e-10	-43.6497	Intergenic	Intergenic	-3658	NM_026851
chr11	6166501	6167000	1.26111e-11	7.45682e-10	-16.3962	intron (NM_173748, intron 2 of 5)	RMER13B|LTR|ERVK	6580	NR_029471
chr4	129884001	129884500	1.26612e-11	7.48108e-10	-18.3311	Intergenic	Intergenic	-21975	NR_045190
chr6	82625501	82626000	1.26888e-11	7.49475e-10	-20.6171	Intergenic	L1Md_T|LINE|L1	27114	NM_025882
chr4	105063001	105063500	1.2822e-11	7.56796e-10	-24.0614	intron (NM_001356568, intron 1 of 7)	intron (NM_001356568, intron 1 of 7)	46647	NM_178143
chr2	111650001	111650500	1.29296e-11	7.62334e-10	-22.6579	Intergenic	L1Md_A|LINE|L1	-4256	NM_146886
chr14	79836001	79836500	1.30876e-11	7.70546e-10	-20.8525	Intergenic	L1Md_T|LINE|L1	32925	NR_033535
chrX	165410501	165411000	1.32998e-11	7.81921e-10	-26.0375	Intergenic	L1Md_A|LINE|L1	-82884	NM_183427
chr9	7961501	7962000	1.33485e-11	7.83668e-10	-18.4825	intron (NM_009534, intron 4 of 7)	intron (NM_009534, intron 4 of 7)	42845	NM_009534
chr4	28746501	28747000	1.34372e-11	7.88595e-10	-19.0733	Intergenic	L1Md_T|LINE|L1	-66380	NM_010141
chr11	5506001	5506500	1.34515e-11	7.89155e-10	-18.585	Intergenic	Intergenic	-14390	NM_013842
chr3	35131001	35131500	1.36929e-11	8.03031e-10	-18.8235	Intergenic	L1Md_T|LINE|L1	-208600	NR_105799
chr13	99612001	99612500	1.44574e-11	8.44265e-10	-19.222	Intergenic	Intergenic	-95649	NM_008634
chr12	76230001	76230500	1.48305e-11	8.64518e-10	-20.1687	intron (NM_001159532, intron 3 of 8)	MLTR11B|LTR|ERVK	16495	NM_019784
chr11	106265001	106265500	1.50408e-11	8.76472e-10	-20.6482	exon (NM_031878, exon 7 of 12)	exon (NM_031878, exon 7 of 12)	2381	NM_031878
chr14	43669001	43669500	1.50468e-11	8.76509e-10	-22.317	Intergenic	Intergenic	-61238	NM_001098269
chr3	59286501	59287000	1.51023e-11	8.79434e-10	-19.2399	intron (NM_177855, intron 38 of 43)	L1Md_A|LINE|L1	-23766	NM_027571
chr5	136140501	136141000	1.52118e-11	8.85494e-10	-18.5858	exon (NM_028070, exon 3 of 3)	exon (NM_028070, exon 3 of 3)	1970	NM_028070
chr13	102387501	102388000	1.53354e-11	8.9175e-10	-22.5927	Intergenic	L1Md_A|LINE|L1	-305796	NM_008533
chr19	27702501	27703000	1.53317e-11	8.9175e-10	-21.0333	Intergenic	RMER1A|Other|Other	272714	NM_175354
chr5	148511501	148512000	1.53934e-11	8.94175e-10	-23.5826	intron (NM_001359199, intron 4 of 6)	intron (NM_001359199, intron 4 of 6)	39922	NM_011908
chr11	71384501	71385000	1.5592e-11	9.03487e-10	-17.7177	Intergenic	L1Md_A|LINE|L1	-99519	NM_001039234
chr17	29057001	29057500	1.56284e-11	9.05276e-10	-40.6466	TTS (NR_036469)	TTS (NR_036469)	21875	NR_036469
chr11	40348001	40348500	1.57383e-11	9.11263e-10	-24.8003	Intergenic	L1Md_A|LINE|L1	344431	NM_134017
chr13	15027001	15027500	1.57428e-11	9.11263e-10	-20.7855	Intergenic	L1Md_T|LINE|L1	396993	NM_134067
chr2	167299001	167299500	1.58616e-11	9.17815e-10	-19.6723	3' UTR (NM_019835, exon 9 of 9)	3' UTR (NM_019835, exon 9 of 9)	49927	NM_019835
chr11	107365501	107366000	1.59087e-11	9.2022e-10	-26.4069	intron (NR_153311, intron 1 of 9)	intron (NR_153311, intron 1 of 9)	104969	NM_145823
chr11	6396501	6397000	1.64317e-11	9.49804e-10	-23.0568	exon (NM_028601, exon 5 of 19)	exon (NM_028601, exon 5 of 19)	1626	NM_028601
chr3	24968501	24969000	1.6678e-11	9.63369e-10	-15.3546	Intergenic	L1Md_T|LINE|L1	-184745	NM_001326288
chr11	60189501	60190000	1.69352e-11	9.77196e-10	-16.988	exon (NM_009021, exon 3 of 6)	exon (NM_009021, exon 3 of 6)	10866	NR_105886
chr11	51646501	51647000	1.6972e-11	9.78976e-10	-30.2419	intron (NM_145974, intron 1 of 4)	intron (NM_145974, intron 1 of 4)	-4203	NM_175289
chr15	68633001	68633500	1.71169e-11	9.86993e-10	-31.0489	Intergenic	L1Md_A|LINE|L1	-245064	NR_155443
chr11	107098501	107099000	1.72978e-11	9.97077e-10	-16.9593	intron (NM_001359590, intron 3 of 27)	intron (NM_001359590, intron 3 of 27)	33171	NM_176850
chr8	95447001	95447500	1.75044e-11	1.00828e-09	-23.4194	3' UTR (NM_009974, exon 12 of 12)	3' UTR (NM_009974, exon 12 of 12)	-12382	NM_008187
chr15	44867001	44867500	1.76881e-11	1.01815e-09	-18.2074	Intergenic	L1Md_A|LINE|L1	-14143	NR_033609
chr9	120929501	120930000	1.82215e-11	1.04812e-09	-28.8379	intron (NR_040753, intron 2 of 2)	intron (NR_040753, intron 2 of 2)	1051	NR_040753
chr13	72392001	72392500	1.86922e-11	1.07333e-09	-24.4584	Intergenic	L1Md_T|LINE|L1	236313	NR_030701
chr13	99514001	99514500	1.88335e-11	1.08106e-09	-27.1249	intron (NM_008634, intron 1 of 6)	intron (NM_008634, intron 1 of 6)	2351	NM_008634
chr10	41467001	41467500	1.96577e-11	1.12485e-09	-35.1079	Intergenic	Intergenic	-9063	NM_138315
chr11	117135001	117135500	1.97147e-11	1.12772e-09	-16.6776	intron (NM_001166507, intron 2 of 16)	intron (NM_001166507, intron 2 of 16)	20079	NM_028777
chr18	75579501	75580000	1.99601e-11	1.14057e-09	-27.3892	intron (NM_201354, intron 6 of 11)	intron (NM_201354, intron 6 of 11)	65106	NR_045879
chr16	23165001	23165500	2.06565e-11	1.17832e-09	-16.5346	Intergenic	Lx8|LINE|L1	-10029	NR_155420
chr6	134781501	134782000	2.07229e-11	1.1817e-09	-37.2881	intron (NM_130447, intron 1 of 6)	RMER19B|LTR|ERVK	-10609	NR_151454
chr11	88404501	88405000	2.08492e-11	1.18849e-09	-28.9525	intron (NM_054043, intron 8 of 13)	intron (NM_054043, intron 8 of 13)	51978	NR_039545
chr2	71073001	71073500	2.09664e-11	1.19475e-09	-25.6325	intron (NM_001165981, intron 5 of 14)	intron (NM_001165981, intron 5 of 14)	17507	NM_198005
chr11	88842501	88843000	2.09735e-11	1.19475e-09	-24.6073	intron (NM_001042541, intron 2 of 10)	intron (NM_001042541, intron 2 of 10)	8752	NM_009648
chr17	93289501	93290000	2.10881e-11	1.20087e-09	-17.2857	Intergenic	L1_Mus4|LINE|L1	90583	NM_009625
chr11	6762001	6762500	2.12088e-11	1.20732e-09	-24.7971	Intergenic	Intergenic	-42214	NR_046025
chrX	41705001	41705500	2.14049e-11	1.21765e-09	-15.5585	Intergenic	L1Md_T|LINE|L1	206650	NM_001033422
chr8	97428001	97428500	2.16691e-11	1.23182e-09	-22.8966	Intergenic	Intergenic	-1539886	NM_010325
chr6	125470501	125471000	2.24693e-11	1.27468e-09	-22.8042	intron (NM_007657, intron 2 of 7)	intron (NM_007657, intron 2 of 7)	24009	NM_007657
chr13	50690001	50690500	2.26168e-11	1.28129e-09	-18.061	Intergenic	L1Md_A|LINE|L1	-8078	NM_001244649
chr13	13340001	13340500	2.27365e-11	1.28762e-09	-20.8006	Intergenic	RLTR10-int|LTR|ERVK	53373	NM_031999
chr3	44400501	44401000	2.29243e-11	1.29737e-09	-16.6844	Intergenic	L1Md_A|LINE|L1	977509	NR_045172
chr10	81404501	81405000	2.2968e-11	1.2994e-09	-16.6121	intron (NM_008688, intron 8 of 9)	intron (NM_008688, intron 8 of 9)	-4824	NR_152732
chr11	75515501	75516000	2.32769e-11	1.31597e-09	-21.9626	intron (NM_001004157, intron 4 of 10)	B1_Mm|SINE|Alu	2210	NM_001004157
chr15	97053001	97053500	2.34296e-11	1.32415e-09	-21.1463	intron (NM_027052, intron 1 of 15)	intron (NM_027052, intron 1 of 15)	2705	NM_027052
chr1	71085501	71086000	2.34865e-11	1.32646e-09	-23.4965	intron (NM_007525, intron 3 of 10)	L1Md_A|LINE|L1	17221	NM_007525
chr5	42012001	42012500	2.35472e-11	1.32943e-09	-20.3314	Intergenic	L1Md_T|LINE|L1	-55709	NR_131130
chr2	172619001	172619500	2.36091e-11	1.33184e-09	-39.3358	Intergenic	RLTR12C|LTR|ERVK	68260	NM_009335
chr11	78009501	78010000	2.36042e-11	1.33184e-09	-15.9724	exon (NM_174852, exon 4 of 15)	exon (NM_174852, exon 4 of 15)	-22562	NM_183286
chr9	53786501	53787000	2.36336e-11	1.33248e-09	-24.5284	intron (NM_028060, intron 1 of 7)	intron (NM_028060, intron 1 of 7)	15216	NM_028060
chr12	63351001	63351500	2.39991e-11	1.35217e-09	-23.4195	Intergenic	L1Md_A|LINE|L1	663464	NR_131949
chr18	59731501	59732000	2.46956e-11	1.39093e-09	-22.3256	Intergenic	L1Md_T|LINE|L1	152121	NR_105773
chr9	8320001	8320500	2.52142e-11	1.41869e-09	-19.5689	Intergenic	L1Md_A|LINE|L1	73465	NR_035437
chr13	100108501	100109000	2.52666e-11	1.42116e-09	-40.4696	intron (NM_011353, intron 1 of 2)	B1_Mur4|SINE|Alu	732	NM_011353
chr7	27328001	27328500	2.54509e-11	1.42979e-09	-16.8173	exon (NM_175641, exon 10 of 33)	exon (NM_175641, exon 10 of 33)	5397	NM_175641
chr18	82750501	82751000	2.54782e-11	1.43062e-09	-23.165	Intergenic	Intergenic	8288	NR_045389
chr11	77885001	77885500	2.57211e-11	1.44278e-09	-20.1656	intron (NM_008952, intron 2 of 7)	intron (NM_008952, intron 2 of 7)	8621	NM_008952
chr14	106722501	106723000	2.59955e-11	1.45669e-09	-22.0627	Intergenic	L1Md_A|LINE|L1	-236231	NR_045938
chr12	93559001	93559500	2.65167e-11	1.48489e-09	-16.7001	Intergenic	L1Md_T|LINE|L1	-114428	NR_126436
chr11	97807501	97808000	2.67267e-11	1.49563e-09	-34.0688	intron (NM_010688, intron 2 of 6)	intron (NM_010688, intron 2 of 6)	8186	NM_010688
chr2	39003501	39004000	2.69164e-11	1.50515e-09	-20.7665	intron (NM_025592, intron 3 of 3)	intron (NM_025592, intron 3 of 3)	1380	NM_025592
chr11	95541001	95541500	2.69243e-11	1.50515e-09	-15.6385	Intergenic	Intergenic	-26686	NM_130858
chr11	116403001	116403500	2.71624e-11	1.51795e-09	-17.6744	intron (NM_027258, intron 1 of 18)	B1F1|SINE|Alu	9781	NM_027258
chr15	83653501	83654000	2.74642e-11	1.5343e-09	-19.0476	intron (NM_001271472, intron 6 of 22)	intron (NM_001271472, intron 6 of 22)	-58594	NM_183017
chr12	100447501	100448000	2.82203e-11	1.576e-09	-19.5769	intron (NM_001033213, intron 4 of 19)	intron (NM_001033213, intron 4 of 19)	73071	NM_001033213
chr17	46345001	46345500	2.8509e-11	1.59051e-09	-15.6849	Intergenic	MMERGLN-int|LTR|ERV1	-17228	NM_145140
chr4	34443001	34443500	2.99713e-11	1.66871e-09	-17.6623	Intergenic	L1Md_A|LINE|L1	-107364	NM_026019
chr1	119077001	119077500	3.00402e-11	1.67198e-09	-16.7759	Intergenic	Intergenic	-23632	NM_001081125
chr1	36982501	36983000	3.01455e-11	1.67671e-09	-24.2349	Intergenic	Intergenic	-43224	NM_018872
chr10	77251001	77251500	3.03711e-11	1.68812e-09	-23.9638	Intergenic	Intergenic	7972	NR_026944
chr8	70912501	70913000	3.06266e-11	1.70118e-09	-25.4799	intron (NM_173013, intron 4 of 6)	intron (NM_173013, intron 4 of 6)	6777	NM_173013
chr7	12289501	12290000	3.07054e-11	1.70498e-09	-15.229	Intergenic	L1Md_T|LINE|L1	-15054	NM_134234
chr17	89154001	89154500	3.15777e-11	1.75164e-09	-19.6457	intron (NM_013523, intron 1 of 9)	L1Md_T|LINE|L1	46424	NM_013523
chr5	146947501	146948000	3.21882e-11	1.78491e-09	-30.5736	promoter-TSS (NM_025652)	promoter-TSS (NM_025652)	-906	NM_025652
chr8	36579001	36579500	3.27647e-11	1.81443e-09	-31.3665	exon (NM_015802, exon 8 of 14)	exon (NM_015802, exon 8 of 14)	34692	NM_015802
chr13	6674001	6674500	3.30687e-11	1.83066e-09	-25.5548	Intergenic	L1Md_T|LINE|L1	-25480	NM_019703
chr16	16917501	16918000	3.33137e-11	1.8436e-09	-15.561	exon (NM_176833, exon 6 of 8)	exon (NM_176833, exon 6 of 8)	21282	NM_176833
chr8	45025001	45025500	3.3575e-11	1.85619e-09	-15.866	exon (NM_001081286, exon 9 of 26)	exon (NM_001081286, exon 9 of 26)	40167	NR_033588
chr11	92694501	92695000	3.40705e-11	1.88169e-09	-15.1856	Intergenic	L1Md_T|LINE|L1	-403615	NM_028296
chr6	66766001	66766500	3.41754e-11	1.88686e-09	-19.3202	Intergenic	L1Md_T|LINE|L1	10879	NM_134168
chr3	19015501	19016000	3.50797e-11	1.93614e-09	-20.5398	Intergenic	Intergenic	147344	NM_028840
chr8	121734501	121735000	3.56807e-11	1.96733e-09	-20.4706	intron (NM_020605, intron 1 of 4)	(CA)n|Simple_repeat|Simple_repeat	4192	NM_020605
chr8	9551001	9551500	3.59097e-11	1.97864e-09	-15.2383	intron (NM_001347127, intron 1 of 3)	L1Md_Gf|LINE|L1	219772	NM_173446
chr11	76346501	76347000	3.60978e-11	1.98834e-09	-21.1676	intron (NM_008750, intron 1 of 7)	B3A|SINE|B2	52390	NM_008750
chrX	61265501	61266000	3.72193e-11	2.04669e-09	-15.6153	Intergenic	L1Md_T|LINE|L1	74458	NR_033502
chr2	85062001	85062500	3.83347e-11	2.10522e-09	-23.3939	exon (NM_001081260, exon 6 of 12)	exon (NM_001081260, exon 6 of 12)	11791	NM_001081260
chr18	63474501	63475000	3.87994e-11	2.12862e-09	-23.3691	Intergenic	Intergenic	-87568	NM_172629
chr7	99481501	99482000	3.88704e-11	2.13039e-09	-22.926	exon (NM_012052, exon 4 of 7)	exon (NM_012052, exon 4 of 7)	1181	NR_002172
chr9	112984001	112984500	3.88629e-11	2.13039e-09	-21.4123	Intergenic	Intergenic	602901	NR_040760
chr17	22877001	22877500	3.90965e-11	2.14207e-09	-20.4629	Intergenic	MMERGLN_LTR|LTR|ERV1	-10117	NM_177358
chr14	96195001	96195500	3.9245e-11	2.14949e-09	-16.5299	intron (NM_053105, intron 7 of 10)	L1Md_A|LINE|L1	313985	NM_025733
chr18	15192501	15193000	3.97633e-11	2.17499e-09	-22.6107	Intergenic	L1M3|LINE|L1	-41305	NM_134112
chrX	77343501	77344000	3.98314e-11	2.17799e-09	-16.5671	Intergenic	L1Md_F3|LINE|L1	-167476	NM_020601
chrX	101716001	101716500	3.98543e-11	2.17852e-09	-18.2376	Intergenic	L1Md_T|LINE|L1	17896	NM_009910
chr15	59070501	59071000	4.06789e-11	2.22212e-09	-17.4446	intron (NM_144800, intron 1 of 14)	intron (NM_144800, intron 1 of 14)	11275	NM_144800
chr1	71645501	71646000	4.08665e-11	2.23163e-09	-21.5885	intron (NM_001276412, intron 5 of 44)	intron (NM_001276412, intron 5 of 44)	7483	NM_010233
chr15	60065001	60065500	4.1238e-11	2.25118e-09	-20.1781	Intergenic	L1Md_A|LINE|L1	-48633	NM_027668
chr3	93290501	93291000	4.12796e-11	2.2527e-09	-18.0238	Intergenic	Intergenic	-28998	NM_133698
chr14	102845001	102845500	4.17634e-11	2.27835e-09	-19.3312	Intergenic	L1Md_A|LINE|L1	137381	NR_039592
chr10	39030501	39031000	4.21592e-11	2.29884e-09	-18.9864	intron (NM_010681, intron 7 of 37)	intron (NM_010681, intron 7 of 37)	65236	NM_010681
chr7	73586001	73586500	4.21669e-11	2.29884e-09	-18.1033	Intergenic	RSINE1|SINE|B4	-27856	NR_037569
chr1	191958001	191958500	4.22518e-11	2.30271e-09	-39.5354	Intergenic	Intergenic	-19119	NM_023727
chr3	138341501	138342000	4.22978e-11	2.30445e-09	-16.7505	Intergenic	RMER15|LTR|ERVL	28465	NM_026945
chr11	51643501	51644000	4.2424e-11	2.3098e-09	-29.8266	exon (NM_145974, exon 5 of 5)	exon (NM_145974, exon 5 of 5)	-7203	NM_175289
chr15	10720001	10720500	4.27932e-11	2.32837e-09	-28.7994	intron (NR_045065, intron 3 of 3)	intron (NR_045065, intron 3 of 3)	5351	NR_045063
chr8	43595001	43595500	4.31373e-11	2.34477e-09	-18.3274	Intergenic	L1Md_A|LINE|L1	-18544	NM_010085
chr1	79381001	79381500	4.36137e-11	2.36911e-09	-23.0267	Intergenic	L1Md_T|LINE|L1	58839	NM_009129
chr9	20889501	20890000	4.36324e-11	2.36934e-09	-18.3476	intron (NM_145610, intron 4 of 10)	intron (NM_145610, intron 4 of 10)	1576	NM_145610
chr14	69109501	69110000	4.57916e-11	2.48169e-09	-17.6082	Intergenic	L1Md_A|LINE|L1	-62051	NM_010920
chr13	81694501	81695000	4.62844e-11	2.50757e-09	-20.3182	exon (NM_001081176, exon 3 of 8)	exon (NM_001081176, exon 3 of 8)	16262	NM_001081176
chr2	110435501	110436000	4.69103e-11	2.53731e-09	-16.6629	Intergenic	L1Md_T|LINE|L1	-72758	NM_026271
chr7	80005001	80005500	4.71944e-11	2.55101e-09	-23.8741	Intergenic	Intergenic	-19563	NM_175433
chr5	116803501	116804000	4.76869e-11	2.57341e-09	-16.6191	Intergenic	Intergenic	-211934	NM_026886
chr4	41712501	41713000	4.78694e-11	2.58157e-09	-17.3938	exon (NM_027278, exon 2 of 2)	exon (NM_027278, exon 2 of 2)	766	NM_027278
chr4	69428501	69429000	4.78984e-11	2.58229e-09	-43.1624	Intergenic	L1Md_F2|LINE|L1	-474354	NM_019967
chr7	68182001	68182500	4.85885e-11	2.61693e-09	-27.7205	intron (NM_010513, intron 5 of 20)	intron (NM_010513, intron 5 of 20)	81982	NM_030101
chr4	141275501	141276000	4.8992e-11	2.63609e-09	-20.8704	Intergenic	Intergenic	-2688	NR_151527
chr3	45585501	45586000	5.1254e-11	2.75241e-09	-19.5501	Intergenic	L1Md_A|LINE|L1	-146442	NR_040594
chr6	140835001	140835500	5.20291e-11	2.79312e-09	-18.2343	Intergenic	L1Md_A|LINE|L1	208366	NM_009637
chr6	100423501	100424000	5.37089e-11	2.87718e-09	-22.3851	Intergenic	B4|SINE|B4	-103649	NR_040525
chrX	61559001	61559500	5.3717e-11	2.87718e-09	-21.2804	Intergenic	L1Md_T|LINE|L1	-150365	NM_001018087
chr16	30039501	30040000	5.4178e-11	2.89905e-09	-19.6319	promoter-TSS (NR_045878)	promoter-TSS (NR_045878)	-272	NR_045878
chr11	119352501	119353000	5.489e-11	2.93239e-09	-21.8784	exon (NM_018822, exon 2 of 8)	exon (NM_018822, exon 2 of 8)	2759	NM_018822
chr4	68290501	68291000	5.63612e-11	3.01001e-09	-20.9604	Intergenic	L1Md_A|LINE|L1	31210	NR_151548
chr9	116987501	116988000	5.74814e-11	3.06488e-09	-19.0532	intron (NM_001172124, intron 3 of 13)	L1Md_A|LINE|L1	264732	NM_178660
chr2	62200001	62200500	5.78809e-11	3.08518e-09	-22.0049	intron (NM_001242381, intron 3 of 25)	L1Md_A|LINE|L1	153736	NM_033552
chr8	106637001	106637500	5.7918e-11	3.08616e-09	-28.0126	intron (NM_009864, intron 2 of 15)	intron (NM_009864, intron 2 of 15)	33901	NM_009864
chr18	22989001	22989500	5.88895e-11	3.13287e-09	-22.0341	intron (NM_001361224, intron 1 of 10)	L1Md_T|LINE|L1	49412	NM_199024
chrX	59728501	59729000	6.07197e-11	3.22503e-09	-24.0756	Intergenic	L1Md_A|LINE|L1	-143179	NM_010200
chr3	89382501	89383000	6.11763e-11	3.24824e-09	-28.8023	intron (NM_009565, intron 1 of 2)	B1_Mur2|SINE|Alu	4920	NM_009565
chr1	99183001	99183500	6.21531e-11	3.29586e-09	-18.4031	Intergenic	L1Md_A|LINE|L1	-589514	NM_172851
chr3	41493001	41493500	6.23526e-11	3.30432e-09	-19.3998	promoter-TSS (NR_040385)	promoter-TSS (NR_040385)	-52	NR_040385
chr2	90272501	90273000	6.30129e-11	3.33824e-09	-16.8443	Intergenic	L1Md_A|LINE|L1	-6323	NM_146793
chr11	67348501	67349000	6.35413e-11	3.36407e-09	-23.8155	intron (NM_001081250, intron 17 of 38)	intron (NM_001081250, intron 17 of 38)	21648	NM_001081250
chr9	21446001	21446500	6.37065e-11	3.37173e-09	-29.4837	intron (NM_001357721, intron 1 of 19)	ID_B1|SINE|B4	21343	NM_007871
chr10	91934501	91935000	6.38099e-11	3.37612e-09	-19.2412	intron (NR_152729, intron 7 of 8)	L1Md_A|LINE|L1	45922	NR_152729
chr19	45933501	45934000	6.38687e-11	3.37815e-09	-16.2742	intron (NM_198296, intron 18 of 25)	intron (NM_198296, intron 18 of 25)	-64386	NR_152221
chr11	120485501	120486000	6.43591e-11	3.403e-09	-26.2194	intron (NM_027204, intron 3 of 4)	intron (NM_027204, intron 3 of 4)	1114	NM_027204
chr11	98158001	98158500	6.54901e-11	3.45836e-09	-16.7897	exon (NM_013634, exon 17 of 17)	exon (NM_013634, exon 17 of 17)	-8635	NM_028149
chr5	122725001	122725500	6.71792e-11	3.54416e-09	-18.581	exon (NM_011026, exon 8 of 12)	exon (NM_011026, exon 8 of 12)	17707	NM_011026
chr4	129382001	129382500	6.73639e-11	3.55276e-09	-15.4633	promoter-TSS (NR_151530)	promoter-TSS (NR_151530)	-468	NR_151530
chr8	80847001	80847500	6.7785e-11	3.57383e-09	-26.128	intron (NM_021356, intron 1 of 9)	MER2|DNA|TcMar-Tigger	33228	NM_021356
chr1	73555001	73555500	6.81255e-11	3.59064e-09	-21.2892	Intergenic	L1Md_A|LINE|L1	-147682	NR_003202
chr1	86348501	86349000	6.88038e-11	3.62407e-09	-23.994	3' UTR (NM_010880, exon 14 of 14)	3' UTR (NM_010880, exon 14 of 14)	2534	NR_028478
chr18	75380001	75380500	7.09464e-11	3.73335e-09	-28.7424	intron (NM_001042660, intron 3 of 3)	intron (NM_001042660, intron 3 of 3)	12886	NM_008543
chr17	56603501	56604000	7.19905e-11	3.78588e-09	-15.201	exon (NM_001163300, exon 15 of 21)	exon (NM_001163300, exon 15 of 21)	6020	NM_153152
chr3	62991501	62992000	7.26767e-11	3.8171e-09	-21.4657	Intergenic	L1Md_A|LINE|L1	-303460	NM_008604
chr2	58648001	58648500	7.27767e-11	3.82113e-09	-21.6604	intron (NM_001289660, intron 1 of 7)	L1Md_T|LINE|L1	80917	NM_029692
chr11	117308501	117309000	7.41517e-11	3.89085e-09	-21.5372	intron (NM_001113486, intron 3 of 11)	intron (NM_001113486, intron 3 of 11)	-22964	NM_017380
chr12	101944501	101945000	7.42227e-11	3.89334e-09	-25.9208	intron (NM_029705, intron 5 of 10)	intron (NM_029705, intron 5 of 10)	13492	NM_029705
chr11	20513501	20514000	7.42534e-11	3.89371e-09	-17.8966	Intergenic	Intergenic	-29502	NM_021372
chr8	120674001	120674500	7.4358e-11	3.89796e-09	-16.1073	TTS (NM_001293559)	TTS (NM_001293559)	5931	NM_009941
chr15	89169501	89170000	7.51709e-11	3.93807e-09	-21.2438	intron (NM_001159521, intron 3 of 37)	intron (NM_001159521, intron 3 of 37)	4200	NM_138749
chr5	123355001	123355500	7.5329e-11	3.9451e-09	-34.3322	intron (NM_029850, intron 2 of 5)	intron (NM_029850, intron 2 of 5)	10803	NM_029850
chr5	8711001	8711500	7.58564e-11	3.97146e-09	-16.087	intron (NM_011076, intron 16 of 29)	L1Md_T|LINE|L1	-86896	NM_011075
chr6	64065501	64066000	7.66703e-11	4.00898e-09	-15.269	intron (NM_008167, intron 6 of 15)	L1Md_T|LINE|L1	-663374	NM_007500
chr10	44905501	44906000	7.75567e-11	4.05404e-09	-23.9559	Intergenic	L1Md_A|LINE|L1	-161463	NM_011156
chr5	134422501	134423000	7.76147e-11	4.05579e-09	-30.3509	intron (NM_001081462, intron 1 of 29)	ID_B1|SINE|B4	33511	NM_020331
chr11	33537501	33538000	7.84439e-11	4.09782e-09	-32.8587	Intergenic	Intergenic	-24005	NM_023146
chr8	27696001	27696500	7.93301e-11	4.1415e-09	-21.9603	Intergenic	L1Md_A|LINE|L1	248581	NM_026256
chr3	150085001	150085500	8.15389e-11	4.25008e-09	-18.2457	Intergenic	L1Md_T|LINE|L1	810514	NR_040591
chr11	4497501	4498000	8.17818e-11	4.2614e-09	-33.7537	intron (NM_028860, intron 10 of 17)	intron (NM_028860, intron 10 of 17)	-56669	NM_029458
chr2	83430501	83431000	8.29047e-11	4.31582e-09	-24.3111	Intergenic	L1Md_T|LINE|L1	-213827	NM_026934
chr12	112832501	112833000	8.41947e-11	4.37469e-09	-35.0507	Intergenic	ORR1B1|LTR|ERVL-MaLR	-3230	NM_028023
chr2	71741001	71741500	8.63578e-11	4.48002e-09	-29.889	intron (NR_039557, intron 2 of 3).2	intron (NR_039557, intron 2 of 3).2	21834	NM_201366
chr16	62204001	62204500	8.6919e-11	4.5063e-09	-21.5925	Intergenic	L1Md_A|LINE|L1	582465	NM_178925
chr3	6305501	6306000	8.72775e-11	4.52205e-09	-20.2419	Intergenic	L1Md_T|LINE|L1	314692	NM_027048
chr4	135032001	135032500	9.23625e-11	4.77053e-09	-16.3981	Intergenic	Intergenic	-88394	NM_019732
chr12	110804501	110805000	9.26736e-11	4.78211e-09	-21.1508	TTS (NM_001347428)	TTS (NM_001347428)	36188	NM_011973
chr4	89803001	89803500	9.34099e-11	4.8186e-09	-23.8917	Intergenic	L1Md_A|LINE|L1	115053	NM_175647
chr18	57014001	57014500	9.37848e-11	4.83643e-09	-24.3654	Intergenic	L1Md_A|LINE|L1	-38872	NM_029909
chr13	112412501	112413000	9.38398e-11	4.83775e-09	-37.0144	Intergenic	RLTR41|LTR|ERV1	-51319	NM_010560
chr18	77039501	77040000	9.48313e-11	4.88429e-09	-21.9609	intron (NM_027721, intron 1 of 13)	intron (NM_027721, intron 1 of 13)	7545	NM_027721
chr11	8569001	8569500	9.49609e-11	4.88943e-09	-23.875	intron (NM_001083587, intron 4 of 30)	intron (NM_001083587, intron 4 of 30)	95284	NM_001083587
chr17	14013501	14014000	9.51865e-11	4.89799e-09	-20.0631	Intergenic	RLTR10B|LTR|ERVK	65378	NM_001122977
chr10	78182501	78183000	9.53969e-11	4.90576e-09	-27.176	intron (NM_029546, intron 3 of 20)	intron (NM_029546, intron 3 of 20)	2398	NM_029546
chr19	5922501	5923000	9.68298e-11	4.97634e-09	-29.317	intron (NM_026772, intron 1 of 1)	intron (NM_026772, intron 1 of 1)	2065	NM_026772
chr17	34911501	34912000	9.80379e-11	5.03654e-09	-15.9101	intron (NM_001286575, intron 25 of 27)	intron (NM_001286575, intron 25 of 27)	-2715	NM_023557
chr10	33642501	33643000	1.00769e-10	5.16592e-09	-22.232	intron (NR_152723, intron 1 of 4)	L1Md_T|LINE|L1	-18067	NM_175448
chr9	95269501	95270000	1.01772e-10	5.21573e-09	-28.211	Intergenic	L1Md_A|LINE|L1	137519	NM_018763
chr1	44374501	44375000	1.02728e-10	5.26309e-09	-24.4354	Intergenic	L1Md_A|LINE|L1	-155820	NM_207281
chr7	43177501	43178000	1.02965e-10	5.27028e-09	-22.7273	intron (NM_001034893, intron 1 of 3)	intron (NM_001034893, intron 1 of 3)	163	NM_001034893
chr11	97815501	97816000	1.04008e-10	5.3204e-09	-18.3853	exon (NM_010688, exon 3 of 7)	exon (NM_010688, exon 3 of 7)	16186	NM_010688
chr11	32569001	32569500	1.04516e-10	5.34308e-09	-21.4286	intron (NM_009288, intron 2 of 18)	L1MB1|LINE|L1	35985	NM_009288
chr6	84714001	84714500	1.04616e-10	5.34651e-09	-18.0303	intron (NM_177077, intron 20 of 21)	L1Md_A|LINE|L1	-120343	NM_175475
chr8	123044501	123045000	1.04755e-10	5.35196e-09	-17.8729	TTS (NR_045268)	TTS (NR_045268)	2176	NR_045268
chr8	12481501	12482000	1.06428e-10	5.43408e-09	-26.6928	Intergenic	Intergenic	86232	NM_009233
chr6	78920001	78920500	1.06974e-10	5.46028e-09	-19.5014	Intergenic	L1Md_A|LINE|L1	-111791	NR_040301
chr2	165833501	165834000	1.07934e-10	5.50758e-09	-39.8595	intron (NM_001252587, intron 10 of 11)	MTD|LTR|ERVL-MaLR	24422	NM_027230
chr15	57817501	57818000	1.10014e-10	5.61195e-09	-21.5686	intron (NM_199449, intron 2 of 3)	MLTR73|LTR|ERV1	74667	NM_024207
chr3	105458501	105459000	1.11651e-10	5.68668e-09	-15.0487	promoter-TSS (NM_019931)	promoter-TSS (NM_019931)	-65	NM_019931
chr14	98238001	98238500	1.12235e-10	5.71288e-09	-18.5348	Intergenic	L1Md_A|LINE|L1	-68486	NM_007826
chr1	119527001	119527500	1.13323e-10	5.76294e-09	-18.4136	exon (NM_146103, exon 1 of 1)	exon (NM_146103, exon 1 of 1)	1097	NM_146103
chr10	69785501	69786000	1.15222e-10	5.85049e-09	-24.8244	intron (NM_170730, intron 1 of 17)	intron (NM_170730, intron 1 of 17)	-139781	NM_009670
chr13	97485001	97485500	1.1658e-10	5.91762e-09	-16.8029	intron (NR_110430, intron 2 of 2)	RMER13B|LTR|ERVK	2550	NR_110430
chr11	77989501	77990000	1.17329e-10	5.95014e-09	-37.2083	intron (NM_174852, intron 2 of 14)	intron (NM_174852, intron 2 of 14)	6935	NM_174852
chr17	29061001	29061500	1.17896e-10	5.97524e-09	-21.8963	intron (NR_036469, intron 1 of 1)	intron (NR_036469, intron 1 of 1)	17875	NR_036469
chr2	159788501	159789000	1.19348e-10	6.0451e-09	-21.1195	Intergenic	L1Md_A|LINE|L1	-158590	NR_040498
chr8	97802001	97802500	1.20455e-10	6.09928e-09	-20.1291	Intergenic	L1Md_T|LINE|L1	-1209636	NR_110579
chr11	107265001	107265500	1.22311e-10	6.19137e-09	-22.7191	intron (NR_153311, intron 5 of 9)	intron (NR_153311, intron 5 of 9)	-75870	NM_133702
chr15	102216001	102216500	1.23004e-10	6.22071e-09	-26.0413	TTS (NM_001289695)	TTS (NM_001289695)	-11199	NM_144942
chr6	124714001	124714500	1.24024e-10	6.26945e-09	-27.0403	intron (NM_007531, intron 4 of 8)	intron (NM_007531, intron 4 of 8)	1962	NM_007531
chr17	5975501	5976000	1.24315e-10	6.28125e-09	-26.2813	5' UTR (NM_001113351, exon 1 of 25)	5' UTR (NM_001113351, exon 1 of 25)	165	NM_011523
chr13	118522501	118523000	1.26556e-10	6.38664e-09	-16.7912	Intergenic	L1Md_A|LINE|L1	-33417	NR_045982
chrX	86822001	86822500	1.27467e-10	6.43067e-09	-21.7163	intron (NM_001160403, intron 6 of 10)	L1Md_A|LINE|L1	-467257	NR_036689
chr15	71649501	71650000	1.27718e-10	6.44134e-09	-24.6108	intron (NM_177819, intron 1 of 19)	L1Md_A|LINE|L1	78087	NM_177819
chr9	55220001	55220500	1.28058e-10	6.45654e-09	-26.1517	TTS (NM_032002)	TTS (NM_032002)	11316	NM_028049
chr11	5943001	5943500	1.28485e-10	6.47611e-09	-24.3208	intron (NM_010292, intron 1 of 9)	intron (NM_010292, intron 1 of 9)	6830	NM_010292
chr1	63836001	63836500	1.31978e-10	6.63996e-09	-19.0561	Intergenic	L1Md_A|LINE|L1	-66984	NM_001256158
chr6	91690501	91691000	1.33732e-10	6.72209e-09	-19.6196	intron (NM_009320, intron 1 of 14)	L2a|LINE|L2	6684	NM_009320
chr2	166571501	166572000	1.35663e-10	6.81706e-09	-20.6674	intron (NM_177782, intron 35 of 39)	intron (NM_177782, intron 35 of 39)	7229	NR_152154
chr4	5715001	5715500	1.40312e-10	7.03138e-09	-16.9059	intron (NM_173426, intron 1 of 2)	L1Md_T|LINE|L1	-9061	NM_173426
chr18	65626501	65627000	1.41379e-10	7.08057e-09	-21.556	intron (NM_207255, intron 3 of 5)	intron (NM_207255, intron 3 of 5)	-7136	NR_105742
chr4	23288501	23289000	1.41929e-10	7.10593e-09	-17.5902	Intergenic	L1Md_Gf|LINE|L1	798203	NR_131335
chr12	105040001	105040500	1.42109e-10	7.11279e-09	-19.5876	intron (NM_028419, intron 1 of 1)	intron (NM_028419, intron 1 of 1)	7633	NM_028419
chr3	129546001	129546500	1.42397e-10	7.12505e-09	-32.7786	intron (NM_130450, intron 2 of 4)	intron (NM_130450, intron 2 of 4)	-13863	NR_153368
chr17	35161501	35162000	1.42909e-10	7.14633e-09	-20.8681	intron (NM_001199044, intron 4 of 30)	intron (NM_001199044, intron 4 of 30)	3126	NM_020027
chr1	166160501	166161000	1.43354e-10	7.16641e-09	-16.0528	intron (NM_021610, intron 4 of 6)	intron (NM_021610, intron 4 of 6)	30530	NM_021610
chr19	57358501	57359000	1.45713e-10	7.27991e-09	-21.8691	intron (NR_040316, intron 1 of 2)	intron (NR_040316, intron 1 of 2)	2148	NR_040316
chr18	90374001	90374500	1.48042e-10	7.38733e-09	-16.5308	Intergenic	L1Md_T|LINE|L1	-135903	NM_198295
chr11	115615001	115615500	1.49861e-10	7.47131e-09	-23.7635	3' UTR (NM_026071, exon 7 of 7)	3' UTR (NM_026071, exon 7 of 7)	-2282	NM_027162
chr6	93376501	93377000	1.50009e-10	7.47647e-09	-21.6156	Intergenic	L1Md_Gf|LINE|L1	436169	NR_015530
chr3	158750501	158751000	1.52038e-10	7.57299e-09	-17.261	Intergenic	L1Md_A|LINE|L1	-188530	NM_001081358
chr8	93745001	93745500	1.52086e-10	7.57309e-09	-26.1268	Intergenic	Intergenic	-25276	NR_154559
chr4	133027501	133028000	1.52624e-10	7.59303e-09	-15.7621	intron (NM_146155, intron 2 of 6)	intron (NM_146155, intron 2 of 6)	16245	NM_146155
chr7	49055001	49055500	1.53808e-10	7.64042e-09	-18.2455	intron (NM_001111016, intron 2 of 38)	intron (NM_001111016, intron 2 of 38)	96178	NM_175272
chr14	21481501	21482000	1.54935e-10	7.69407e-09	-26.7162	Intergenic	Intergenic	-18019	NM_017479
chr2	36019001	36019500	1.55053e-10	7.69529e-09	-18.551	Intergenic	Intergenic	30041	NM_026703
chr5	126171501	126172000	1.5847e-10	7.85309e-09	-22.036	Intergenic	L1Md_A|LINE|L1	639333	NM_001190352
chr3	46141501	46142000	1.62057e-10	8.02602e-09	-24.6399	Intergenic	Lx|LINE|L1	306190	NM_001101479
chr8	95239501	95240000	1.63521e-10	8.09365e-09	-24.3382	3' UTR (NM_001195413, exon 33 of 33)	3' UTR (NM_001195413, exon 33 of 33)	66834	NM_145601
chr11	114655501	114656000	1.66157e-10	8.21675e-09	-17.696	Intergenic	Intergenic	-12792	NM_023372
chr17	47735501	47736000	1.67647e-10	8.28791e-09	-18.6023	Intergenic	Intergenic	-1286	NM_011549
chr17	12203501	12204000	1.7302e-10	8.53563e-09	-17.3539	intron (NM_026644, intron 3 of 8)	intron (NM_026644, intron 3 of 8)	84467	NM_026644
chr8	57499001	57499500	1.73662e-10	8.56218e-09	-29.3412	intron (NR_126553, intron 2 of 3)	intron (NR_126553, intron 2 of 3)	-6564	NR_126553
chr1	122443501	122444000	1.74389e-10	8.59547e-09	-23.2669	Intergenic	Intergenic	238606	NR_151524
chr17	56877501	56878000	1.76162e-10	8.67766e-09	-19.1795	intron (NM_030141, intron 3 of 13)	intron (NM_030141, intron 3 of 13)	2118	NM_030141
chr9	11140501	11141000	1.774e-10	8.73345e-09	-22.2454	Intergenic	L1Md_T|LINE|L1	-235976	NM_001033359
chr2	122065001	122065500	1.81116e-10	8.91374e-09	-22.9063	exon (NM_145531, exon 30 of 40)	exon (NM_145531, exon 30 of 40)	36668	NM_001256055
chrX	119508501	119509000	1.8278e-10	8.99026e-09	-16.3913	Intergenic	L1Md_T|LINE|L1	-418445	NM_053114
chr2	152674001	152674500	1.83482e-10	9.01942e-09	-24.0453	intron (NM_010376, intron 1 of 11)	intron (NM_010376, intron 1 of 11)	4790	NM_010376
chr8	70333001	70333500	1.86613e-10	9.16241e-09	-16.4978	intron (NM_030680, intron 21 of 23)	intron (NM_030680, intron 21 of 23)	3486	NM_008107
chr1	54265501	54266000	1.86789e-10	9.16471e-09	-17.334	intron (NM_030025, intron 4 of 27)	L1Md_A|LINE|L1	15068	NM_030025
chr2	32691001	32691500	1.88658e-10	9.24078e-09	-15.1428	exon (NM_010236, exon 4 of 15)	exon (NM_010236, exon 4 of 15)	2924	NM_010236
chr5	42013501	42014000	1.90019e-10	9.29917e-09	-21.2791	Intergenic	L1Md_T|LINE|L1	-54209	NR_131130
chr6	73702501	73703000	1.90902e-10	9.33687e-09	-24.1253	Intergenic	L1Md_A|LINE|L1	-231730	NR_108032
chr4	40205501	40206000	1.92518e-10	9.40752e-09	-19.5298	3' UTR (NM_172689, exon 18 of 18)	3' UTR (NM_172689, exon 18 of 18)	34074	NM_172689
chr1	156532501	156533000	1.93197e-10	9.4351e-09	-47.0917	Intergenic	ERVB7_1-LTR_MM|LTR|ERVK	-26036	NM_009595
chr1	106119501	106120000	1.93381e-10	9.43849e-09	-21.4177	Intergenic	Lx5b|LINE|L1	51773	NR_040630
chr19	15433001	15433500	1.94283e-10	9.47692e-09	-15.4085	Intergenic	Intergenic	491371	NM_177420
chr9	54357001	54357500	1.94547e-10	9.48224e-09	-17.1892	Intergenic	L1Md_A|LINE|L1	-55681	NM_001033169
chr4	154148001	154148500	1.95485e-10	9.5215e-09	-31.1621	intron (NM_021499, intron 3 of 11)	intron (NM_021499, intron 3 of 11)	5879	NM_021499
chr11	8576001	8576500	1.96646e-10	9.57519e-09	-26.1385	intron (NM_001083587, intron 4 of 30)	MLTR14|LTR|ERV1	88284	NM_001083587
chr18	65628501	65629000	1.96788e-10	9.57927e-09	-43.5472	intron (NM_207255, intron 3 of 5)	intron (NM_207255, intron 3 of 5)	-9136	NR_105742
chr11	96252501	96253000	1.97708e-10	9.6184e-09	-21.8294	intron (NR_037977, intron 1 of 2)	intron (NR_037977, intron 1 of 2)	1091	NR_037977
chr9	57145001	57145500	1.98285e-10	9.6436e-09	-28.4981	intron (NR_151685, intron 2 of 8)	intron (NR_151685, intron 2 of 8)	3054	NM_028347
chr3	102213001	102213500	1.99437e-10	9.69681e-09	-27.8529	Intergenic	Intergenic	-8558	NM_177545
chr13	97820501	97821000	2.00588e-10	9.7499e-09	-20.1575	Intergenic	Intergenic	69639	NR_152263
chr11	120370001	120370500	2.04172e-10	9.91534e-09	-22.6404	intron (NM_027980, intron 9 of 9)	intron (NM_027980, intron 9 of 9)	8495	NM_027980
chr8	46109501	46110000	2.06126e-10	1.00014e-08	-26.7372	intron (NM_207213, intron 2 of 17)	intron (NM_207213, intron 2 of 17)	14395	NM_207213
chr11	75670001	75670500	2.07404e-10	1.00575e-08	-20.1039	exon (NM_008659, exon 24 of 32)	exon (NM_008659, exon 24 of 32)	-9008	NM_133656
chr11	15864001	15864500	2.07715e-10	1.00696e-08	-17.332	Intergenic	Intergenic	-393473	NM_145967
chr8	34922501	34923000	2.08152e-10	1.00878e-08	-16.2586	intron (NM_175091, intron 2 of 26)	intron (NM_175091, intron 2 of 26)	42939	NM_175091
chr7	11645001	11645500	2.13976e-10	1.0361e-08	-21.2231	Intergenic	L1Md_A|LINE|L1	25268	NM_145843
chr11	24163501	24164000	2.14733e-10	1.03945e-08	-16.0937	exon (NM_001242934, exon 4 of 4)	exon (NM_001242934, exon 4 of 4)	83056	NM_016707
chrX	145780001	145780500	2.20534e-10	1.06691e-08	-19.4243	Intergenic	L1_Mur2|LINE|L1	-292612	NM_153319
chr4	44224001	44224500	2.20887e-10	1.0683e-08	-25.4392	Intergenic	Tigger19a|DNA|TcMar-Tigger	-2984	NR_039565
chr8	83862501	83863000	2.23919e-10	1.08202e-08	-18.6263	Intergenic	Intergenic	-37347	NM_181039
chr13	75171501	75172000	2.25002e-10	1.08661e-08	-22.8606	Intergenic	L1Md_T|LINE|L1	81894	NM_013628
chr9	108391501	108392000	2.26049e-10	1.09135e-08	-18.5447	exon (NM_001311157, exon 21 of 21)	exon (NM_001311157, exon 21 of 21)	-1083	NM_053216
chr11	88803501	88804000	2.26388e-10	1.09267e-08	-22.0615	Intergenic	Intergenic	47752	NM_009648
chr11	97805501	97806000	2.31956e-10	1.11758e-08	-24.1545	intron (NM_010688, intron 1 of 6)	intron (NM_010688, intron 1 of 6)	6186	NM_010688
chr19	43520501	43521000	2.32691e-10	1.12046e-08	-36.7445	intron (NM_010324, intron 1 of 8)	intron (NM_010324, intron 1 of 8)	3854	NM_010324
chr7	127237501	127238000	2.46193e-10	1.18306e-08	-17.4036	3' UTR (NM_001360912, exon 2 of 2)	3' UTR (NM_001360912, exon 2 of 2)	-4621	NR_030674
chr19	35339001	35339500	2.47744e-10	1.18948e-08	-20.5472	Intergenic	L1Md_A|LINE|L1	373855	NR_035473
chr9	41969501	41970000	2.48087e-10	1.19078e-08	-15.3699	exon (NM_011436, exon 47 of 48)	exon (NM_011436, exon 47 of 48)	107462	NM_011436
chr11	116973001	116973500	2.49895e-10	1.19911e-08	-17.7677	intron (NM_172948, intron 10 of 16)	intron (NM_172948, intron 10 of 16)	54388	NM_172948
chr11	75692501	75693000	2.51545e-10	1.20632e-08	-26.0353	intron (NM_133656, intron 2 of 2)	intron (NM_133656, intron 2 of 2)	13492	NM_133656
chr15	9542501	9543000	2.62587e-10	1.25708e-08	-21.1094	Intergenic	L1Md_A|LINE|L1	-12875	NM_008372
chr8	117503501	117504000	2.63956e-10	1.26327e-08	-23.2762	intron (NM_172285, intron 1 of 32)	intron (NM_172285, intron 1 of 32)	5476	NM_172285
chr6	60619501	60620000	2.7001e-10	1.29037e-08	-17.4587	Intergenic	L1Md_T|LINE|L1	209253	NM_009221
chr5	117588501	117589000	2.71511e-10	1.29642e-08	-19.233	intron (NM_001312914, intron 4 of 19)	PB1D10|SINE|Alu	174749	NM_001034873
chr18	85698001	85698500	2.74068e-10	1.30749e-08	-16.0676	Intergenic	LSU-rRNA_Hsa|rRNA|rRNA	-696701	NM_144946
chr9	41223501	41224000	2.78887e-10	1.32971e-08	-28.2202	Intergenic	Intergenic	17596	NR_040392
chr16	8631001	8631500	2.82505e-10	1.34463e-08	-17.3175	Intergenic	B1F|SINE|Alu	6450	NM_025708
chr1	85222501	85223000	2.84635e-10	1.3536e-08	-18.7415	Intergenic	L1Md_A|LINE|L1	23140	NM_001081746
chr1	20574501	20575000	2.85783e-10	1.35867e-08	-20.3255	intron (NM_153179, intron 11 of 66)	L1Md_A|LINE|L1	43306	NM_153179
chr8	104309501	104310000	2.88915e-10	1.37277e-08	-18.3232	exon (NM_181990, exon 1 of 4)	exon (NM_181990, exon 1 of 4)	394	NM_181990
chr8	109337501	109338000	2.98885e-10	1.41932e-08	-23.6503	Intergenic	Intergenic	3157	NR_002928
chr11	97281001	97281500	2.99165e-10	1.42024e-08	-21.1632	promoter-TSS (NM_008942)	promoter-TSS (NM_008942)	-675	NM_008942
chr11	77765501	77766000	3.02393e-10	1.43433e-08	-34.464	Intergenic	Intergenic	-11484	NM_011586
chr7	30442501	30443000	3.28599e-10	1.54883e-08	-21.1139	intron (NM_007467, intron 4 of 16)	intron (NM_007467, intron 4 of 16)	2831	NM_007467
chr11	107425501	107426000	3.3189e-10	1.56345e-08	-20.3038	intron (NR_153311, intron 1 of 9)	MTE2a|LTR|ERVL-MaLR	44969	NM_145823
chr8	18051501	18052000	3.35563e-10	1.5794e-08	-18.6693	Intergenic	L1Md_A|LINE|L1	-516366	NM_053171
chr8	65710001	65710500	3.49856e-10	1.64339e-08	-20.9143	intron (NM_175188, intron 1 of 7)	L1Md_T|LINE|L1	91726	NM_175188
chr11	88996001	88996500	3.55466e-10	1.66784e-08	-23.6524	Intergenic	Intergenic	-3152	NM_009546
chr15	77078001	77078500	3.57511e-10	1.67648e-08	-28.9	TTS (NM_001110830)	TTS (NM_001110830)	-6147	NR_108037
chr11	97476001	97476500	3.58314e-10	1.6793e-08	-16.3425	intron (NM_021493, intron 15 of 18)	intron (NM_021493, intron 15 of 18)	24089	NM_001289118
chr10	117230001	117230500	3.58273e-10	1.6793e-08	-15.09	Intergenic	Intergenic	-5744	NM_026570
chr1	166127001	166127500	3.59292e-10	1.68292e-08	-31.6671	intron (NM_001033344, intron 1 of 5)	intron (NM_001033344, intron 1 of 5)	647	NM_001033344
chr13	86349001	86349500	3.60505e-10	1.68765e-08	-29.0043	Intergenic	Intergenic	-302456	NM_007749
chr1	149297001	149297500	3.64479e-10	1.70383e-08	-22.5048	Intergenic	L1Md_A|LINE|L1	625188	NM_008869
chr15	86194501	86195000	3.65911e-10	1.70956e-08	-20.0035	Intergenic	RLTR10A|LTR|ERVK	-8610	NM_145475
chr10	13893501	13894000	3.66681e-10	1.71267e-08	-22.0757	Intergenic	L1Md_Gf|LINE|L1	22471	NR_152745
chr5	25671501	25672000	3.68398e-10	1.7202e-08	-15.2092	Intergenic	Intergenic	34046	NM_020570
chr13	119217501	119218000	3.83306e-10	1.78477e-08	-22.0779	Intergenic	RLTR17|LTR|ERVK	191260	NM_008710
chr6	116480501	116481000	3.90206e-10	1.81382e-08	-17.243	Intergenic	L1Md_T|LINE|L1	-12860	NM_146912
chr9	20909001	20909500	3.92224e-10	1.82166e-08	-18.4642	exon (NM_001199431, exon 36 of 39)	exon (NM_001199431, exon 36 of 39)	4913	NR_106049
chr13	95328001	95328500	3.94096e-10	1.82932e-08	-28.7015	intron (NM_001302539, intron 1 of 1)	intron (NM_001302539, intron 1 of 1)	1484	NM_028106
chr3	22074501	22075000	4.00433e-10	1.85717e-08	-18.2527	Intergenic	Intergenic	-1901	NM_030732
chr16	90137501	90138000	4.00854e-10	1.85808e-08	-19.8724	Intergenic	PB1D7|SINE|Alu	-4486	NR_033476
chr13	6728501	6729000	4.01701e-10	1.85992e-08	-27.047	Intergenic	L1Md_A|LINE|L1	-79980	NM_019703
chr1	72211001	72211500	4.01679e-10	1.85992e-08	-22.8136	intron (NM_001357488, intron 1 of 5)	intron (NM_001357488, intron 1 of 5)	1056	NM_001005423
chr2	118760001	118760500	4.04281e-10	1.87029e-08	-37.515	intron (NM_001001982, intron 5 of 10)	intron (NM_001001982, intron 5 of 10)	2410	NM_001001982
chr13	90604501	90605000	4.05226e-10	1.87361e-08	-18.7734	Intergenic	L1Md_T|LINE|L1	300604	NM_001145879
chr3	9552501	9553000	4.07798e-10	1.88444e-08	-27.3632	intron (NM_133218, intron 2 of 8)	MTD|LTR|ERVL-MaLR	57334	NM_133218
chr11	60051501	60052000	4.10112e-10	1.89408e-08	-20.2054	Intergenic	Intergenic	-5262	NM_008819
chr11	5477501	5478000	4.15043e-10	1.91631e-08	-34.0673	Intergenic	Intergenic	-32904	NM_001080924
chr17	66379001	66379500	4.16079e-10	1.92002e-08	-18.9883	exon (NM_001114098, exon 5 of 15)	exon (NM_001114098, exon 5 of 15)	70499	NM_172963
chr2	70249501	70250000	4.17036e-10	1.92337e-08	-16.6618	intron (NM_177376, intron 17 of 34)	intron (NM_177376, intron 17 of 34)	210625	NM_177376
chr15	80929001	80929500	4.24659e-10	1.95524e-08	-21.4305	exon (NM_144812, exon 25 of 25)	exon (NM_144812, exon 25 of 25)	-10788	NR_039573
chr19	13999501	14000000	4.26445e-10	1.96291e-08	-17.6353	Intergenic	L1Md_A|LINE|L1	80729	NM_001011850
chr17	46816001	46816500	4.30446e-10	1.98023e-08	-25.795	intron (NM_001100452, intron 4 of 10)	intron (NM_001100452, intron 4 of 10)	15162	NM_001100452
chr7	133883001	133883500	4.40155e-10	2.02376e-08	-22.887	TTS (NM_007400)	TTS (NM_007400)	-100466	NM_133941
chr8	105545501	105546000	4.46225e-10	2.04939e-08	-24.8447	intron (NM_013477, intron 1 of 7)	intron (NM_013477, intron 1 of 7)	20313	NM_013477
chr11	82820501	82821000	4.47735e-10	2.05575e-08	-17.4726	intron (NM_001007465, intron 1 of 6)	ID_B1|SINE|B4	8292	NM_026097
chr7	126429501	126430000	4.48235e-10	2.05747e-08	-20.8951	exon (NM_030566, exon 2 of 13)	exon (NM_030566, exon 2 of 13)	984	NM_030566
chr10	46974001	46974500	4.53291e-10	2.07952e-08	-21.8356	Intergenic	L1Md_A|LINE|L1	729502	NR_028276
chr2	83041001	83041500	4.6089e-10	2.11379e-08	-23.9481	Intergenic	L1Md_T|LINE|L1	-603327	NM_026934
chr11	95088001	95088500	4.8312e-10	2.21329e-08	-25.1945	Intergenic	Intergenic	-11440	NM_013565
chr3	88643501	88644000	4.86665e-10	2.22767e-08	-16.2323	intron (NM_001198913, intron 19 of 21)	intron (NM_001198913, intron 19 of 21)	9391	NM_181817
chr12	76278501	76279000	4.8969e-10	2.23966e-08	-17.9892	intron (NM_138745, intron 2 of 27)	intron (NM_138745, intron 2 of 27)	23519	NM_138745
chr7	10315001	10315500	4.90105e-10	2.24093e-08	-17.5967	Intergenic	L1Md_A|LINE|L1	-39900	NM_134230
chr9	20908501	20909000	4.98166e-10	2.27275e-08	-15.8267	exon (NM_001199431, exon 37 of 39)	exon (NM_001199431, exon 37 of 39)	5413	NR_106049
chr9	78378501	78379000	4.99444e-10	2.27766e-08	-19.0859	promoter-TSS (NM_026480)	promoter-TSS (NM_026480)	-163	NM_026480
chr7	20058501	20059000	5.01037e-10	2.28395e-08	-21.1588	intron (NM_194058, intron 9 of 9)	L1Md_A|LINE|L1	-42407	NM_001166736
chr5	64410501	64411000	5.01682e-10	2.28626e-08	-28.5232	Intergenic	Intergenic	57191	NR_040681
chr6	125137001	125137500	5.09934e-10	2.32259e-08	-16.6217	intron (NM_138747, intron 7 of 15)	intron (NM_138747, intron 7 of 15)	5368	NM_138747
chr2	108614501	108615000	5.17483e-10	2.35388e-08	-23.0342	Intergenic	Intergenic	663539	NM_029790
chr8	114655501	114656000	5.19847e-10	2.36382e-08	-20.206	intron (NM_019573, intron 5 of 8)	intron (NM_019573, intron 5 of 8)	216099	NM_019573
chr18	20610001	20610500	5.20128e-10	2.36445e-08	-23.4811	intron (NR_155534, intron 1 of 2)	intron (NR_155534, intron 1 of 2)	52177	NM_007883
chr7	126692001	126692500	5.23995e-10	2.38006e-08	-25.7718	intron (NR_033446, intron 2 of 4)	intron (NR_033446, intron 2 of 4)	3532	NM_029420
chr11	95000001	95000500	5.26771e-10	2.39135e-08	-15.6296	exon (NM_172261, exon 4 of 10)	exon (NM_172261, exon 4 of 10)	9039	NM_172261
chr10	32499001	32499500	5.31925e-10	2.41276e-08	-17.4598	intron (NM_001025286, intron 1 of 3)	L1Md_Gf|LINE|L1	390664	NM_001013411
chr11	94138001	94138500	5.34881e-10	2.4255e-08	-29.7949	Intergenic	Intergenic	-73203	NM_009427
chr2	10554501	10555000	5.36471e-10	2.43137e-08	-16.2689	intron (NM_177386, intron 15 of 22)	L1Md_A|LINE|L1	36596	NR_035418
chr16	48309001	48309500	5.37411e-10	2.43496e-08	-21.0366	Intergenic	B1_Mus2|SINE|Alu	-1023	NM_028615
chr11	84050501	84051000	5.39017e-10	2.4409e-08	-20.4719	intron (NM_019819, intron 2 of 2)	intron (NM_019819, intron 2 of 2)	17606	NM_019819
chr2	163463001	163463500	5.42041e-10	2.45392e-08	-17.1842	Intergenic	Intergenic	-9294	NR_028122
chr13	47049001	47049500	5.50127e-10	2.48847e-08	-21.7645	exon (NM_172262, exon 3 of 21)	exon (NM_172262, exon 3 of 21)	5752	NM_172262
chr15	93873001	93873500	5.55536e-10	2.51156e-08	-17.6299	Intergenic	L1Md_T|LINE|L1	53860	NR_045737
chr4	79720501	79721000	5.56249e-10	2.5141e-08	-16.1972	Intergenic	L1Md_F2|LINE|L1	-1113462	NM_031202
chrX	47424001	47424500	5.58229e-10	2.52236e-08	-26.7278	Intergenic	L1Md_A|LINE|L1	468362	NM_053123
chr2	6458501	6459000	5.64149e-10	2.54562e-08	-22.3378	Intergenic	B4A|SINE|B4	106015	NM_181399
chr12	114330501	114331000	5.69309e-10	2.5661e-08	-16.2945	Intergenic	L1Md_A|LINE|L1	138715	NR_106062
chr11	85794001	85794500	5.73026e-10	2.58215e-08	-36.5303	intron (NR_077059, intron 4 of 4)	B4A|SINE|B4	-18571	NR_046194
chr8	57627501	57628000	5.95506e-10	2.67832e-08	-18.6895	intron (NM_001167981, intron 1 of 11)	intron (NM_001167981, intron 1 of 11)	-24002	NR_040698
chr8	110372501	110373000	6.02718e-10	2.70839e-08	-21.2815	intron (NM_172916, intron 10 of 86)	intron (NM_172916, intron 10 of 86)	105774	NM_172916
chr5	115523001	115523500	6.02849e-10	2.70839e-08	-17.9786	intron (NM_011223, intron 1 of 10)	RLTR11A2|LTR|ERVK	16575	NM_011223
chr8	113570501	113571000	6.10488e-10	2.74047e-08	-19.0245	Intergenic	L1Md_A|LINE|L1	53469	NR_110476
chr13	115504001	115504500	6.3287e-10	2.83324e-08	-15.1468	Intergenic	L1Md_A|LINE|L1	-402287	NM_001033228
chr17	30969001	30969500	6.38267e-10	2.85499e-08	-18.8988	intron (NM_177465, intron 4 of 21)	intron (NM_177465, intron 4 of 21)	14568	NM_177465
chr15	10496001	10496500	6.52361e-10	2.91575e-08	-21.7574	3' UTR (NM_001289448, exon 6 of 6)	3' UTR (NM_001289448, exon 6 of 6)	10213	NM_011232
chr10	106535501	106536000	6.70348e-10	2.99128e-08	-21.6916	intron (NM_001359676, intron 2 of 30)	L1Md_A|LINE|L1	65304	NR_131026
chr5	61288501	61289000	6.83519e-10	3.0484e-08	-25.256	Intergenic	L1VL1|LINE|L1	-520092	NM_019468
chr12	102707001	102707500	6.84198e-10	3.05061e-08	-18.632	Intergenic	Intergenic	-2382	NM_172584
chr6	70088001	70088500	6.89162e-10	3.07108e-08	-19.2667	Intergenic	L1Md_F3|LINE|L1	703924	NM_009075
chr15	100580001	100580500	6.93655e-10	3.09027e-08	-21.1067	intron (NM_001304965, intron 9 of 10)	intron (NM_001304965, intron 9 of 10)	6114	NM_010127
chr9	118927001	118927500	6.94418e-10	3.09283e-08	-24.7997	intron (NM_133710, intron 1 of 7)	intron (NM_133710, intron 1 of 7)	715	NM_133710
chrX	44566501	44567000	7.16719e-10	3.18871e-08	-22.9042	Intergenic	L1Md_A|LINE|L1	-198414	NM_175539
chr3	48434501	48435000	7.19041e-10	3.19732e-08	-20.3036	Intergenic	L1Md_A|LINE|L1	174349	NM_025493
chr17	27178501	27179000	7.21148e-10	3.20551e-08	-20.0643	Intergenic	Intergenic	-10987	NM_173027
chr11	100912501	100913000	7.25991e-10	3.22214e-08	-16.045	intron (NM_213660, intron 1 of 23)	AT_rich|Low_complexity|Low_complexity	26789	NM_011486
chr2	16108501	16109000	7.32507e-10	3.24844e-08	-16.7888	intron (NM_001310455, intron 32 of 38)	L1Md_A|LINE|L1	-247553	NM_026162
chr10	63179501	63180000	7.33383e-10	3.25145e-08	-18.3926	intron (NM_182992, intron 2 of 19)	intron (NM_182992, intron 2 of 19)	24201	NM_182992
chr7	79313501	79314000	7.46947e-10	3.30892e-08	-25.3304	intron (NM_018811, intron 3 of 10)	intron (NM_018811, intron 3 of 10)	40485	NM_018811
chr12	52381501	52382000	7.53124e-10	3.33449e-08	-20.1928	Intergenic	Intergenic	98858	NR_136881
chr6	66655001	66655500	7.59705e-10	3.36093e-08	-17.2201	Intergenic	L1Md_A|LINE|L1	-17499	NM_001166719
chr4	22463501	22464000	7.5957e-10	3.36093e-08	-16.463	Intergenic	L1Md_A|LINE|L1	24615	NM_008899
chr13	119386501	119387000	7.68982e-10	3.39832e-08	-15.7456	intron (NM_001308506, intron 5 of 16)	intron (NM_001308506, intron 5 of 16)	22260	NM_008710
chr9	3469501	3470000	7.91884e-10	3.48739e-08	-16.7784	intron (NM_027545, intron 16 of 17)	L1_Mus1|LINE|L1	-62598	NM_001033322
chr2	93191501	93192000	7.95588e-10	3.50183e-08	-33.6575	intron (NM_001356537, intron 2 of 8)	intron (NM_001356537, intron 2 of 8)	4203	NM_001025246
chr11	98581001	98581500	7.96598e-10	3.50534e-08	-24.4393	TTS (NM_025661)	TTS (NM_025661)	5994	NM_025661
chr10	102315501	102316000	8.00251e-10	3.5186e-08	-16.5364	intron (NM_001162369, intron 1 of 5)	L1Md_A|LINE|L1	-58686	NM_026243
chr3	106267001	106267500	8.21733e-10	3.6092e-08	-23.497	Intergenic	L1Md_A|LINE|L1	-47772	NM_145126
chr8	48199001	48199500	8.2321e-10	3.61473e-08	-15.3205	Intergenic	MER89|LTR|ERV1	89238	NM_178788
chr1	82820001	82820500	8.25353e-10	3.62317e-08	-18.2596	Intergenic	Intergenic	-19209	NM_010472
chr7	80456501	80457000	8.41791e-10	3.68846e-08	-15.4598	intron (NM_001042527, intron 21 of 21)	intron (NM_001042527, intron 21 of 21)	-51315	NM_011046
chr18	38596501	38597000	8.55719e-10	3.74558e-08	-37.3841	intron (NM_011898, intron 1 of 1)	intron (NM_011898, intron 1 of 1)	4517	NM_011898
chr4	117153501	117154000	8.55404e-10	3.74558e-08	-23.9214	TTS (NM_009098)	TTS (NM_009098)	823	NR_028524
chr18	73589501	73590000	8.67162e-10	3.79459e-08	-19.5816	exon (NM_001039214, exon 2 of 2)	exon (NM_001039214, exon 2 of 2)	17046	NM_001039214
chr15	93500001	93500500	8.88534e-10	3.88296e-08	-16.3806	3' UTR (NM_001033217, exon 8 of 8)	3' UTR (NM_001033217, exon 8 of 8)	95640	NM_001033217
chr16	30171501	30172000	9.17495e-10	4.00316e-08	-18.9055	Intergenic	Intergenic	95781	NM_027904
chr4	119439501	119440000	9.19128e-10	4.00923e-08	-17.2408	intron (NM_001014900, intron 3 of 7)	intron (NM_001014900, intron 3 of 7)	17067	NM_001014900
chr11	116764501	116765000	9.24913e-10	4.0334e-08	-21.8579	TTS (NM_011371)	TTS (NM_011371)	10756	NM_011371
chr18	20363501	20364000	9.26641e-10	4.0388e-08	-18.1406	Intergenic	L1_Mus1|LINE|L1	-12978	NM_181682
chr5	63984501	63985000	9.36472e-10	4.07841e-08	-28.6314	Intergenic	RMER19B|LTR|ERVK	-15854	NM_145923
chr4	132960501	132961000	9.36837e-10	4.07892e-08	-29.7224	Intergenic	Intergenic	-13344	NM_010208
chr6	104362501	104363000	9.48772e-10	4.12762e-08	-32.4745	Intergenic	Intergenic	-130293	NM_017383
chr9	88135501	88136000	9.56025e-10	4.15698e-08	-15.0102	Intergenic	L1Md_T|LINE|L1	-191858	NM_011851
chr2	108553001	108553500	9.76947e-10	4.24572e-08	-21.2404	Intergenic	L1Md_A|LINE|L1	725039	NM_029790
chr14	26450001	26450500	9.82106e-10	4.26477e-08	-19.5458	intron (NM_001347494, intron 10 of 19)	MURVY-LTR|LTR|ERV1	84373	NM_032008
chr11	10330501	10331000	9.92171e-10	4.30621e-08	-17.734	Intergenic	Intergenic	-783265	NM_177033
chrX	82268501	82269000	9.99645e-10	4.3375e-08	-28.9826	Intergenic	L1Md_A|LINE|L1	-680119	NM_007868
chr13	85732501	85733000	1.00436e-09	4.35452e-08	-15.3328	Intergenic	L1Md_A|LINE|L1	314044	NM_007749
chr11	115447501	115448000	1.00916e-09	4.37419e-08	-18.7579	TTS (NR_039549)	TTS (NR_039549)	309	NR_039549
chr2	113729501	113730000	1.01754e-09	4.40933e-08	-20.1087	Intergenic	L1Md_A|LINE|L1	-21201	NR_040614
chr6	86559501	86560000	1.02777e-09	4.449e-08	-16.3359	intron (NR_037961, intron 3 of 4)	intron (NR_037961, intron 3 of 4)	32350	NR_037960
chr18	59730001	59730500	1.0388e-09	4.49438e-08	-15.5426	Intergenic	L1Md_T|LINE|L1	150621	NR_105773
chr4	79555001	79555500	1.04397e-09	4.51438e-08	-23.2663	Intergenic	L1Md_A|LINE|L1	961204	NR_131142
chr18	65624501	65625000	1.0586e-09	4.57404e-08	-17.0642	exon (NM_207255, exon 3 of 6)	exon (NM_207255, exon 3 of 6)	-5136	NR_105742
chr4	119136001	119136500	1.06541e-09	4.60109e-08	-16.3754	exon (NM_011400, exon 10 of 10)	exon (NM_011400, exon 10 of 10)	27506	NM_011400
chr4	132537001	132537500	1.07428e-09	4.63815e-08	-23.6845	intron (NM_172400, intron 1 of 8)	ID_B1|SINE|B4	1692	NM_172400
chr5	104465501	104466000	1.08709e-09	4.69103e-08	-33.3614	intron (NM_008861, intron 1 of 14)	intron (NM_008861, intron 1 of 14)	6294	NM_008861
chr11	54997501	54998000	1.09458e-09	4.72085e-08	-18.0514	intron (NR_138556, intron 13 of 24)	intron (NR_138556, intron 13 of 24)	-34811	NM_021327
chr12	102696501	102697000	1.09895e-09	4.73723e-08	-26.1478	intron (NM_172584, intron 1 of 9)	intron (NM_172584, intron 1 of 9)	8118	NM_172584
chr13	106380001	106380500	1.10218e-09	4.74994e-08	-18.1228	Intergenic	Intergenic	556707	NM_029665
chr11	98069001	98069500	1.1076e-09	4.77081e-08	-16.5155	Intergenic	MMERVK10C-int|LTR|ERVK	-15789	NM_146028
chr10	62385501	62386000	1.123e-09	4.83335e-08	-15.2384	exon (NM_145419, exon 17 of 18)	exon (NM_145419, exon 17 of 18)	-5843	NM_010438
chr18	66881001	66881500	1.12937e-09	4.85822e-08	-19.126	Intergenic	L1Md_T|LINE|L1	-20764	NM_016977
chr14	113974501	113975000	1.14341e-09	4.91476e-08	-28.5122	Intergenic	Intergenic	-857214	NR_045661
chr4	12212001	12212500	1.16271e-09	4.98733e-08	-23.7667	Intergenic	Lx6|LINE|L1	-40236	NM_026558
chr2	32861001	32861500	1.16381e-09	4.99076e-08	-21.0426	Intergenic	Intergenic	-14014	NM_009295
chr18	18823501	18824000	1.16894e-09	5.01015e-08	-17.0044	Intergenic	L1Md_T|LINE|L1	1178346	NM_007882
chr13	78050001	78050500	1.18503e-09	5.07385e-08	-18.7102	intron (NM_001163420, intron 8 of 8)	L1Md_A|LINE|L1	25349	NM_029315
chr3	88592001	88592500	1.19987e-09	5.13472e-08	-28.55	Intergenic	Intergenic	12643	NM_025448
chr3	129558001	129558500	1.21973e-09	5.21293e-08	-22.9372	intron (NM_130450, intron 2 of 4)	intron (NM_130450, intron 2 of 4)	-25863	NR_153368
chr2	150412501	150413000	1.21922e-09	5.21293e-08	-17.0044	intron (NM_001310645, intron 1 of 3)	L1Md_T|LINE|L1	38750	NM_001177550
chr11	19962501	19963000	1.24355e-09	5.31335e-08	-25.7788	intron (NM_033523, intron 1 of 5)	intron (NM_033523, intron 1 of 5)	38309	NM_033523
chrX	21260501	21261000	1.24997e-09	5.33942e-08	-17.7241	Intergenic	L1Md_T|LINE|L1	-39086	NM_001252013
chr19	6376001	6376500	1.25968e-09	5.37673e-08	-15.8059	non-coding (NR_122118, exon 12 of 12)	non-coding (NR_122118, exon 12 of 12)	-8157	NM_011224
chr1	5820501	5821000	1.2645e-09	5.39452e-08	-19.0961	Intergenic	L1Md_A|LINE|L1	96647	NM_010342
chr11	88674001	88674500	1.26867e-09	5.4109e-08	-21.8258	intron (NM_054043, intron 5 of 13)	intron (NM_054043, intron 5 of 13)	43978	NM_054043
chr4	133879001	133879500	1.27338e-09	5.42817e-08	-21.0797	intron (NM_009097, intron 2 of 21)	intron (NM_009097, intron 2 of 21)	-4520	NM_009097
chr13	77538001	77538500	1.31517e-09	5.59762e-08	-18.4274	intron (NM_001145676, intron 19 of 19)	L1Md_T|LINE|L1	-170439	NM_138312
chr7	25670501	25671000	1.32635e-09	5.64083e-08	-37.5	intron (NM_177102, intron 2 of 3)	intron (NM_177102, intron 2 of 3)	4415	NM_177102
chrX	101794001	101794500	1.33342e-09	5.66945e-08	-19.9161	promoter-TSS (NM_001359671)	promoter-TSS (NM_001359671)	-405	NM_001359671
chr8	78734501	78735000	1.35742e-09	5.76407e-08	-27.4647	TTS (NM_029736)	TTS (NM_029736)	86401	NM_030145
chr15	44475501	44476000	1.35913e-09	5.76985e-08	-18.9172	intron (NM_138674, intron 4 of 76)	L1Md_A|LINE|L1	18198	NM_138674
chr4	151100501	151101000	1.36885e-09	5.80663e-08	-15.56	intron (NM_001081557, intron 11 of 23)	intron (NM_001081557, intron 11 of 23)	11181	NM_001308446
chr3	20623501	20624000	1.38089e-09	5.85169e-08	-25.9737	Intergenic	L1Md_A|LINE|L1	-256574	NM_175086
[truncated: 6,594 more rows]

## Sheet: hyper_in_W796A_vs_WT_methylkit
Supplementary Data 3. Lists of DMRs, called by methylkit, that show the significantly altered CpG methylation levels in 1KO-ESCs post-transduction of a BAH1-mutated (W796A) form of DNMT1, relative to WT controls.
This sub-table shows hypo-DMRs associated with W796A, compared to WT
DMR calling was carried out using methylkit, with a cutoff of padj<=0.05 and difference in overall methylations at least 15%, for CpG sites with at least 5 coverages in each one of the three replicated samples. P-value is calculated using logistic regression and then adjusted to padj (q) value using sliding linear model (SLIM) method.
chr	start	end	pvalue	qvalue	diff_Methy (W796A-vs-WT) in %	Annotation	Detailed Annotation	Distance to nearest TSS	Nearest Refseq
chr14	68124501	68125000	1.42828e-198	2.35624e-193	41.5243	exon (NM_008691, exon 1 of 3)	exon (NM_008691, exon 1 of 3)	253	NM_008691
chr14	68124001	68124500	7.75292e-112	7.10557e-108	34.5354	exon (NM_008691, exon 1 of 3)	exon (NM_008691, exon 1 of 3)	499	NR_045897
chr11	119058001	119058500	2.60528e-93	1.53498e-89	39.1774	Intergenic	Intergenic	-17338	NM_013926
chr14	4110501	4111000	9.30332e-79	3.00936e-75	17.5021	Intergenic	CpG	86810	NM_001029930
chr14	88470501	88471000	5.95008e-71	1.44351e-67	48.4588	intron (NM_178685, intron 2 of 2)	intron (NM_178685, intron 2 of 2)	645	NM_178685
chr7	19118001	19118500	1.10142e-67	2.27126e-64	19.6299	Intergenic	CpG	-1608	NM_175530
chr7	19176501	19177000	8.20164e-66	1.63015e-62	50.3526	exon (NM_001347582, exon 1 of 22)	exon (NM_001347582, exon 1 of 22)	330	NM_028153
chr12	82470501	82471000	9.98511e-66	1.96101e-62	59.189	Intergenic	Intergenic	-146174	NM_015812
chr9	4260501	4261000	1.22243e-65	2.37254e-62	42.9782	Intergenic	CpG	48743	NM_026276
chr6	84586501	84587000	2.11984e-65	4.06641e-62	41.9797	intron (NM_001177713, intron 2 of 6)	intron (NM_001177713, intron 2 of 6)	7059	NM_175475
chr14	67236001	67236500	1.60293e-62	2.78354e-59	31.463	intron (NM_001360202, intron 1 of 15)	CpG	1607	NM_010095
chr8	83668501	83669000	2.4087e-62	4.13921e-59	18.8453	exon (NM_013641, exon 2 of 3)	exon (NM_013641, exon 2 of 3)	2107	NM_013641
chr17	44188501	44189000	1.19602e-61	1.99302e-58	19.3466	5' UTR (NM_172621, exon 1 of 6)	5' UTR (NM_172621, exon 1 of 6)	179	NM_172621
chr1	74857001	74857500	1.74427e-59	2.74051e-56	33.2828	3' UTR (NM_009872, exon 1 of 1)	3' UTR (NM_009872, exon 1 of 1)	2222	NM_009872
chr5	92675001	92675500	2.44824e-58	3.70539e-55	17.227	promoter-TSS (NM_177230)	promoter-TSS (NM_177230)	20	NM_177230
chr3	31149501	31150000	4.69162e-57	6.6152e-54	26.5356	promoter-TSS (NM_008770)	promoter-TSS (NM_008770)	-169	NM_008770
chr7	127614501	127615000	4.65179e-53	5.29246e-50	22.1078	promoter-TSS (NM_177226)	promoter-TSS (NM_177226)	116	NM_177226
chr14	4335001	4335500	1.38123e-52	1.52928e-49	21.2028	intron (NM_001309398, intron 1 of 5)	CpG	488	NM_001309398
chr11	119042501	119043000	9.99165e-52	1.07034e-48	24.0593	Intergenic	CpG-2901	-1838	NM_013926
chr19	59460501	59461000	5.1493e-51	5.30927e-48	32.6305	intron (NM_010132, intron 1 of 2)	intron (NM_010132, intron 1 of 2)	2061	NM_010132
chr7	45644001	45644500	2.36138e-50	2.34674e-47	33.0229	exon (NM_172418, exon 8 of 10)	exon (NM_172418, exon 8 of 10)	4274	NM_172418
chr6	126643001	126643500	1.56277e-49	1.46484e-46	20.5125	exon (NM_010595, exon 2 of 2)	exon (NM_010595, exon 2 of 2)	2550	NM_010595
chr5	57720001	57720500	2.01307e-48	1.84498e-45	20.1884	exon (NM_018764, exon 1 of 2)	exon (NM_018764, exon 1 of 2)	2170	NM_018764
chr6	85186501	85187000	4.5077e-48	4.04151e-45	30.6307	Intergenic	Intergenic	-1180	NM_010131
chr18	7297501	7298000	2.92493e-47	2.4745e-44	33.5124	intron (NM_001357492, intron 1 of 20)	intron (NM_001357492, intron 1 of 20)	185	NM_001081393
chr5	98189501	98190000	5.37171e-46	4.21988e-43	33.2017	Intergenic	Intergenic	-3767	NR_153823
chr5	137574501	137575000	3.11803e-45	2.30665e-42	22.7013	non-coding (NR_152864, exon 1 of 13)	non-coding (NR_152864, exon 1 of 13)	216	NM_015799
chr7	49633501	49634000	1.50029e-44	1.0808e-41	17.4718	intron (NM_001005232, intron 2 of 3)	intron (NM_001005232, intron 2 of 3)	3084	NM_001005232
chr5	37893501	37894000	1.19682e-43	8.40173e-41	32.4843	promoter-TSS (NR_153822)	promoter-TSS (NR_153822)	-21	NR_153822
chr5	139535501	139536000	1.76597e-43	1.22409e-40	21.6883	intron (NR_040701, intron 2 of 3)	intron (NR_040701, intron 2 of 3)	-8147	NM_013702
chr11	103102001	103102500	1.89303e-43	1.30123e-40	17.2914	promoter-TSS (NM_152813)	promoter-TSS (NM_152813)	563	NM_025988
chr12	104617001	104617500	1.93008e-43	1.31573e-40	40.9319	Intergenic	Intergenic	134701	NM_148948
chr2	158614501	158615000	4.97861e-43	3.35234e-40	17.9921	exon (NM_009508, exon 2 of 2)	exon (NM_009508, exon 2 of 2)	3993	NM_009508
chr12	72441501	72442000	3.42726e-42	2.19999e-39	19.1381	promoter-TSS (NM_001142728)	promoter-TSS (NM_001142728)	-115	NM_030070
chr6	57535501	57536000	3.51879e-42	2.24999e-39	27.5763	promoter-TSS (NM_175523)	promoter-TSS (NM_175523)	-325	NM_175523
chr9	99875001	99875500	3.19416e-41	1.97356e-38	20.0188	exon (NM_011440, exon 1 of 1)	exon (NM_011440, exon 1 of 1)	919	NM_011440
chr5	107723501	107724000	8.60523e-41	5.25781e-38	33.418	exon (NM_010278, exon 1 of 6)	exon (NM_010278, exon 1 of 6)	592	NM_010278
chr2	33641501	33642000	3.51259e-40	2.08444e-37	23.6541	intron (NR_046275, intron 2 of 2)	intron (NR_046275, intron 2 of 2)	558	NM_177842
chr8	123612501	123613000	3.62369e-39	2.0196e-36	15.7614	Intergenic	(CA)n|Simple_repeat|Simple_repeat	-41178	NM_133955
chr2	25578001	25578500	4.86513e-39	2.67534e-36	25.0034	exon (NM_001005424, exon 1 of 1)	exon (NM_001005424, exon 1 of 1)	1848	NM_001005424
chr9	66806001	66806500	1.10031e-38	5.89345e-36	28.2788	Intergenic	Intergenic	-10828	NM_177583
chr7	4547001	4547500	2.1309e-38	1.13034e-35	15.7339	intron (NM_001360421, intron 1 of 8)	intron (NM_001360421, intron 1 of 8)	290	NM_016908
chr8	84706501	84707000	3.34087e-38	1.74413e-35	18.6242	3' UTR (NM_001081981, exon 11 of 11)	3' UTR (NM_001081981, exon 11 of 11)	5294	NM_008535
chr18	76858501	76859000	4.12594e-38	2.13373e-35	15.9844	exon (NM_001109743, exon 2 of 9)	exon (NM_001109743, exon 2 of 9)	2346	NM_001109743
chr8	105374501	105375000	1.07621e-37	5.46285e-35	15.9001	promoter-TSS (NM_001081333)	promoter-TSS (NM_001081333)	-630	NM_175321
chr13	120029001	120029500	2.35098e-37	1.17173e-34	34.7587	Intergenic	Intergenic	22953	NM_001302966
chr2	91921501	91922000	7.21054e-36	3.36024e-33	20.5925	promoter-TSS (NM_007699)	promoter-TSS (NM_007699)	-438	NM_007699
chr13	71960001	71960500	7.57535e-36	3.52031e-33	26.6942	exon (NM_010573, exon 2 of 4)	exon (NM_010573, exon 2 of 4)	3472	NM_010573
chr18	37144501	37145000	7.85094e-36	3.63813e-33	31.3427	exon (NM_001003672, exon 1 of 4)	exon (NM_001003672, exon 1 of 4)	782	NM_001003672
chr5	37823001	37823500	8.73664e-36	4.03722e-33	33.7545	TTS (NR_027920)	TTS (NR_027920)	1334	NM_010835
chr14	4019001	4019500	6.21798e-35	2.7799e-32	19.5667	Intergenic	Intergenic	-4690	NM_001029930
chr8	61928001	61928500	6.31409e-35	2.81524e-32	24.9521	5' UTR (NM_001293783, exon 1 of 38)	5' UTR (NM_001293783, exon 1 of 38)	164	NM_144928
chr7	27257001	27257500	2.04636e-34	8.76856e-32	22.4371	exon (NM_133770, exon 15 of 15)	exon (NM_133770, exon 15 of 15)	-1510	NM_010950
chr7	31208001	31208500	1.59062e-33	6.64316e-31	20.2655	Intergenic	Intergenic	45893	NR_046062
chr6	136518501	136519000	4.04533e-33	1.66424e-30	18.0815	promoter-TSS (NM_019426)	promoter-TSS (NM_019426)	-100	NM_019426
chr13	48659001	48659500	4.32262e-33	1.76949e-30	22.7507	Intergenic	Intergenic	-3785	NM_007526
chr3	94412501	94413000	5.78479e-33	2.36218e-30	16.6939	promoter-TSS (NM_001357713)	promoter-TSS (NM_001357713)	204	NR_152121
chr11	119087001	119087500	7.51188e-33	3.03735e-30	32.1628	Intergenic	Intergenic	-1014	NM_007625
chr6	6864501	6865000	8.54737e-33	3.43918e-30	28.5548	non-coding (NR_002839, exon 1 of 1)	non-coding (NR_002839, exon 1 of 1)	399	NR_002839
chr5	81022001	81022500	1.44091e-32	5.70043e-30	26.7261	intron (NM_198702, intron 1 of 27)	intron (NM_198702, intron 1 of 27)	658	NM_198702
chr13	68597001	68597500	5.99517e-32	2.31081e-29	38.0557	promoter-TSS (NM_027035)	promoter-TSS (NM_027035)	-188	NM_027035
chr12	54068501	54069000	1.95471e-31	7.19798e-29	18.9517	exon (NM_013780, exon 12 of 12)	exon (NM_013780, exon 12 of 12)	135123	NM_028133
chr18	36932501	36933000	2.07829e-31	7.636e-29	32.6358	intron (NM_054072, intron 1 of 3)	intron (NM_054072, intron 1 of 3)	2466	NM_054072
chr6	51170001	51170500	1.29997e-30	4.60208e-28	42.9328	Intergenic	Intergenic	99659	NR_029719
chr1	78203501	78204000	2.02313e-30	7.02646e-28	36.9982	Intergenic	Intergenic	-6615	NM_008781
chr19	61226501	61227000	2.25179e-30	7.77153e-28	15.0732	intron (NM_009970, intron 4 of 11)	CpG-7695	1667	NM_009970
chr7	4532001	4532500	2.30983e-30	7.95519e-28	35.7744	exon (NM_001033548, exon 2 of 12)	exon (NM_001033548, exon 2 of 12)	191	NM_001033548
chr12	33379501	33380000	3.83804e-30	1.29481e-27	51.8128	intron (NR_131031, intron 2 of 3)	intron (NR_131031, intron 2 of 3)	15009	NR_131031
chr8	92359501	92360000	4.2295e-30	1.42106e-27	23.5939	exon (NM_018826, exon 2 of 3)	exon (NM_018826, exon 2 of 3)	1955	NM_018826
chr2	174075001	174075500	2.80979e-29	9.03571e-27	20.4183	Intergenic	Intergenic	-1800	NM_172675
chr2	131055001	131055500	2.88483e-29	9.25899e-27	19.7638	intron (NM_033615, intron 10 of 20)	intron (NM_033615, intron 10 of 20)	8563	NM_033615
chr6	88196501	88197000	6.20189e-29	1.9268e-26	16.4038	intron (NM_001355253, intron 1 of 5)	CpG	-1913	NM_008090
chr2	74659501	74660000	7.64325e-29	2.35684e-26	27.7316	promoter-TSS (NM_007967)	promoter-TSS (NM_007967)	-194	NM_007967
chr13	71957001	71957500	1.31802e-28	4.00433e-26	27.0892	TTS (NM_010573)	TTS (NM_010573)	6472	NM_010573
chr11	33204001	33204500	1.73257e-28	5.19678e-26	17.004	promoter-TSS (NM_019916)	promoter-TSS (NM_019916)	-663	NM_019916
chr2	122298501	122299000	1.80813e-28	5.41358e-26	32.5711	promoter-TSS (NM_025777)	promoter-TSS (NM_025777)	-149	NM_025777
chr17	84676001	84676500	1.83185e-28	5.47465e-26	20.768	promoter-TSS (NM_001286005)	promoter-TSS (NM_001286005)	-51	NM_026180
chr6	90605001	90605500	1.92835e-28	5.75265e-26	45.8108	intron (NM_027868, intron 1 of 10)	intron (NM_027868, intron 1 of 10)	371	NM_027868
chr4	22478501	22479000	2.04887e-28	6.0792e-26	28.4668	Intergenic	Intergenic	9615	NM_008899
chr7	137319501	137320000	2.46928e-28	7.26129e-26	21.8449	Intergenic	Intergenic	-5306	NM_010096
chr7	49635001	49635500	6.23708e-28	1.77402e-25	17.7517	intron (NM_001005232, intron 2 of 3)	intron (NM_001005232, intron 2 of 3)	1584	NM_001005232
chr9	74863001	74863500	6.46136e-28	1.83465e-25	19.5893	exon (NM_008262, exon 1 of 2)	exon (NM_008262, exon 1 of 2)	1330	NM_008262
chr11	119044501	119045000	7.58256e-28	2.14931e-25	28.0259	Intergenic	Intergenic	-3838	NM_013926
chr11	119227501	119228000	1.41877e-27	3.96702e-25	24.1436	promoter-TSS (NM_175430)	promoter-TSS (NM_175430)	748	NM_172443
chr1	112416501	112417000	3.0859e-27	8.4007e-25	19.328	Intergenic	CpG	-551833	NM_001081316
chr1	37218501	37219000	3.32222e-27	9.01429e-25	29.5156	promoter-TSS (NM_009918)	promoter-TSS (NM_009918)	-454	NM_009918
chr7	49637001	49637500	3.77411e-27	1.01957e-24	32.5578	promoter-TSS (NM_001005232)	promoter-TSS (NM_001005232)	-416	NM_001005232
chr8	123600501	123601000	6.15367e-27	1.63738e-24	17.2467	Intergenic	Intergenic	-34664	NR_046127
chr1	56980501	56981000	1.07893e-26	2.82976e-24	34.2235	promoter-TSS (NM_001358580)	promoter-TSS (NM_001358580)	-503	NM_139146
chr5	125534501	125535000	2.28718e-26	5.89557e-24	27.4057	intron (NM_001190352, intron 1 of 8)	intron (NM_001190352, intron 1 of 8)	2333	NM_001190352
chr18	72350501	72351000	2.45952e-26	6.32008e-24	33.5255	5' UTR (NM_007831, exon 1 of 29)	5' UTR (NM_007831, exon 1 of 29)	318	NM_007831
chr4	81178501	81179000	2.94136e-26	7.51141e-24	28.7339	Intergenic	Intergenic	264064	NM_010820
chr8	108696501	108697000	3.38231e-26	8.59756e-24	29.8153	Intergenic	Intergenic	-17893	NM_007496
chr10	50892501	50893000	4.07912e-26	1.03053e-23	41.0839	Intergenic	Intergenic	-2900	NM_011376
chr2	170496001	170496500	6.4426e-26	1.6128e-23	15.2945	promoter-TSS (NM_001013369)	promoter-TSS (NM_001013369)	-177	NM_001013369
chr18	36930501	36931000	6.69688e-26	1.66635e-23	20.7315	exon (NM_054072, exon 1 of 4)	exon (NM_054072, exon 1 of 4)	466	NM_054072
chr1	189342501	189343000	7.58185e-26	1.87243e-23	28.604	intron (NM_001281848, intron 1 of 5)	intron (NM_001281848, intron 1 of 5)	602	NM_010607
chr1	157450001	157450500	1.28516e-25	3.11328e-23	30.449	Intergenic	Intergenic	-8317	NM_001033284
chr7	144738001	144738500	1.61e-25	3.8605e-23	17.4122	intron (NM_178642, intron 1 of 25)	intron (NM_178642, intron 1 of 25)	341	NM_178642
chr1	138840001	138840500	2.82844e-25	6.69454e-23	36.3547	intron (NM_001025565, intron 1 of 4)	intron (NM_001025565, intron 1 of 4)	2193	NM_010714
chr14	63268501	63269000	5.3053e-25	1.23097e-22	33.9627	Intergenic	Intergenic	-23480	NM_008092
chr8	71660501	71661000	6.20094e-25	1.43273e-22	15.3481	intron (NM_001029873, intron 8 of 41)	intron (NM_001029873, intron 8 of 41)	11006	NM_001029873
chr15	82299001	82299500	8.37035e-25	1.92053e-22	19.2474	intron (NM_029066, intron 1 of 5)	intron (NM_029066, intron 1 of 5)	267	NM_029066
chr17	56148501	56149000	1.10849e-24	2.51539e-22	32.4921	Intergenic	Intergenic	-8408	NM_013662
chr17	27551501	27552000	1.46799e-24	3.28302e-22	26.1897	Intergenic	Intergenic	-4823	NM_016660
chr14	79301001	79301500	1.46867e-24	3.28302e-22	18.0756	intron (NM_025427, intron 1 of 4)	CpG	384	NM_025427
chr4	154141001	154141500	2.57875e-24	5.6576e-22	39.125	Intergenic	(TTCA)n|Simple_repeat|Simple_repeat	-1043	NM_011642
chr15	67175001	67175500	2.57896e-24	5.6576e-22	16.9143	intron (NM_009177, intron 1 of 8)	intron (NM_009177, intron 1 of 8)	1631	NM_009177
chr12	73040001	73040500	3.29708e-24	7.20425e-22	20.2804	Intergenic	Intergenic	6461	NM_009189
chr11	53457501	53458000	3.68441e-24	8.00814e-22	23.1227	intron (NM_027917, intron 1 of 7)	intron (NM_027917, intron 1 of 7)	546	NM_027917
chr11	3517001	3517500	3.91355e-24	8.495e-22	17.9844	TTS (NM_001284429)	TTS (NM_001284429)	2567	NM_053267
chr13	48666001	48666500	4.85085e-24	1.04607e-21	15.5117	3' UTR (NM_007526, exon 4 of 4)	3' UTR (NM_007526, exon 4 of 4)	3215	NM_007526
chr5	101666501	101667000	5.06896e-24	1.09168e-21	27.1727	Intergenic	Intergenic	-2040	NM_144955
chr19	34527001	34527500	5.17126e-24	1.11226e-21	19.9119	intron (NM_021460, intron 1 of 9)	intron (NM_021460, intron 1 of 9)	223	NM_021460
chr14	67236501	67237000	5.46983e-24	1.1719e-21	30.252	intron (NM_001360202, intron 1 of 15)	intron (NM_001360202, intron 1 of 15)	2107	NM_010095
chr5	28463001	28463500	7.36027e-24	1.56877e-21	15.9954	intron (NM_009170, intron 1 of 2)	intron (NM_009170, intron 1 of 2)	-3733	NR_015562
chr14	66635501	66636000	1.85969e-23	3.83014e-21	15.105	intron (NM_001271760, intron 1 of 3)	intron (NM_001271760, intron 1 of 3)	500	NM_013461
chr13	48658501	48659000	1.92938e-23	3.9687e-21	19.8832	Intergenic	Intergenic	-4285	NM_007526
chr16	94094001	94094500	2.22091e-23	4.55702e-21	21.0316	intron (NM_011377, intron 1 of 10)	intron (NM_011377, intron 1 of 10)	8991	NM_011377
chr17	93202501	93203000	2.41189e-23	4.91223e-21	27.8848	intron (NM_001315504, intron 3 of 5)	intron (NM_001315504, intron 3 of 5)	3583	NM_009625
chr9	55546501	55547000	2.52333e-23	5.13287e-21	21.7702	TTS (NM_027397)	TTS (NM_027397)	5602	NM_027397
chr5	101648001	101648500	2.86637e-23	5.79493e-21	25.0952	Intergenic	CpG	16460	NM_144955
chr4	141247001	141247500	3.67562e-23	7.34103e-21	30.6988	intron (NM_172520, intron 4 of 16)	intron (NM_172520, intron 4 of 16)	4367	NM_172520
chr6	116674001	116674500	3.84247e-23	7.6465e-21	23.5418	promoter-TSS (NM_178045)	promoter-TSS (NM_178045)	-415	NM_178045
chr6	48627001	48627500	3.86628e-23	7.68461e-21	18.0214	promoter-TSS (NR_027236)	promoter-TSS (NR_027236)	-916	NM_177737
chr7	51626501	51627000	4.53157e-23	8.97449e-21	37.6595	intron (NM_001355150, intron 2 of 11)	intron (NM_001355150, intron 2 of 11)	2114	NM_080853
chr3	88502501	88503000	5.2258e-23	1.02999e-20	17.7602	exon (NM_001111102, exon 1 of 10)	exon (NM_001111102, exon 1 of 10)	601	NM_019390
chr7	137315501	137316000	6.18143e-23	1.21255e-20	25.2138	Intergenic	Intergenic	-1306	NM_010096
chr12	109446001	109446500	7.78622e-23	1.52192e-20	23.2411	Intergenic	Intergenic	-6572	NM_010052
chr14	63248501	63249000	9.30603e-23	1.80589e-20	34.2708	Intergenic	Intergenic	-3480	NM_008092
chr16	23890501	23891000	1.10053e-22	2.12594e-20	15.59	promoter-TSS (NM_009215)	promoter-TSS (NM_009215)	93	NM_009215
chr1	104769001	104769500	1.25462e-22	2.41794e-20	31.555	intron (NM_011800, intron 1 of 11)	intron (NM_011800, intron 1 of 11)	731	NM_011800
chr7	121865001	121865500	1.43832e-22	2.76228e-20	16.7421	intron (NR_073548, intron 1 of 12)	intron (NR_073548, intron 1 of 12)	213	NM_011325
chr5	128953001	128953500	1.52004e-22	2.90908e-20	18.5184	5' UTR (NM_001081388, exon 1 of 22)	5' UTR (NM_001081388, exon 1 of 22)	235	NM_001081388
chr1	74950001	74950500	1.81615e-22	3.45971e-20	20.1727	intron (NM_010544, intron 1 of 2)	intron (NM_010544, intron 1 of 2)	1421	NM_010544
chr8	92673001	92673500	2.00276e-22	3.7933e-20	38.386	Intergenic	Intergenic	-1038	NM_022428
chr13	71956501	71957000	2.10206e-22	3.96771e-20	29.0327	Intergenic	Intergenic	6972	NM_010573
chr7	24736001	24736500	2.29619e-22	4.31932e-20	22.9059	Intergenic	Intergenic	-9343	NM_177593
chr19	45233001	45233500	2.64527e-22	4.96463e-20	25.2093	TTS (NM_010691)	TTS (NM_010691)	1985	NM_010691
chr1	86018501	86019000	3.4613e-22	6.41587e-20	21.5269	Intergenic	CpG	-3191	NM_027029
chr11	52642001	52642500	4.40333e-22	8.15286e-20	30.7332	Intergenic	Intergenic	-122455	NM_177059
chr7	24948501	24949000	6.17989e-22	1.12652e-19	15.8058	Intergenic	Intergenic	21324	NR_106013
chr1	84695001	84695500	7.13983e-22	1.2946e-19	26.7856	promoter-TSS (NR_039588)	promoter-TSS (NR_039588)	-588	NR_039588
chr7	142581001	142581500	9.69692e-22	1.73881e-19	36.7742	Intergenic	Intergenic	-3105	NR_001592
chr3	152106501	152107000	9.69591e-22	1.73881e-19	32.9289	intron (NM_016867, intron 4 of 5)	MTE2a|LTR|ERVL-MaLR	59149	NM_016867
chr11	21999501	22000000	1.08903e-21	1.94435e-19	21.638	intron (NM_011023, intron 2 of 4)	intron (NM_011023, intron 2 of 4)	1900	NM_011023
chr9	89738001	89738500	1.26239e-21	2.24658e-19	33.2653	5' UTR (NM_207260, exon 1 of 2)	5' UTR (NM_207260, exon 1 of 2)	224	NM_207260
chr6	131293001	131293500	1.35845e-21	2.40713e-19	20.0767	promoter-TSS (NM_025564)	promoter-TSS (NM_025564)	-7	NM_025564
chr5	75151501	75152000	1.51563e-21	2.6799e-19	26.7944	promoter-TSS (NM_001347718)	promoter-TSS (NM_001347718)	-500	NM_011058
chr11	115322501	115323000	1.61513e-21	2.84363e-19	20.153	promoter-TSS (NM_176847)	promoter-TSS (NM_176847)	221	NM_172801
chr18	21651501	21652000	1.67638e-21	2.94519e-19	15.3235	exon (NM_001081403, exon 1 of 8)	exon (NM_001081403, exon 1 of 8)	186	NM_001271580
chr17	34188001	34188500	2.05816e-21	3.60059e-19	16.9991	promoter-TSS (NM_013585)	promoter-TSS (NM_013585)	695	NM_013683
chr2	26206501	26207000	2.12214e-21	3.70858e-19	16.2682	promoter-TSS (NM_001039653)	promoter-TSS (NM_001039653)	-176	NM_010711
chr2	115852501	115853000	2.4561e-21	4.27409e-19	17.1646	Intergenic	Intergenic	211868	NM_010825
chr4	140869001	140869500	2.69838e-21	4.67106e-19	25.38	Intergenic	Intergenic	-3442	NR_040654
chr13	31802001	31802500	2.72475e-21	4.71178e-19	24.3481	Intergenic	Intergenic	-4395	NM_008592
chr6	52240001	52240500	2.94709e-21	5.08027e-19	20.1615	intron (NM_001122950, intron 1 of 1)	intron (NM_001122950, intron 1 of 1)	603	NM_008263
chr5	127243501	127244000	3.44477e-21	5.92581e-19	22.1223	intron (NM_175432, intron 1 of 8)	B4|SINE|B4	1925	NM_175432
chr5	41767501	41768000	3.50721e-21	6.02191e-19	22.6182	Intergenic	Intergenic	-3531	NM_007524
chr6	52226501	52227000	4.29212e-21	7.32994e-19	27.9345	5' UTR (NM_010456, exon 1 of 2)	5' UTR (NM_010456, exon 1 of 2)	619	NM_010456
chr6	121131001	121131500	5.25576e-21	8.89277e-19	44.1856	promoter-TSS (NM_001270475)	promoter-TSS (NM_001270475)	-229	NM_153396
chr6	13224501	13225000	6.41765e-21	1.07594e-18	27.5955	intron (NM_001013757, intron 1 of 11)	intron (NM_001013757, intron 1 of 11)	214	NM_001013757
chr11	84527501	84528000	8.43588e-21	1.40007e-18	28.1781	intron (NR_038057, intron 1 of 3)	intron (NR_038057, intron 1 of 3)	2091	NR_038057
chr9	104570001	104570500	8.49603e-21	1.40864e-18	41.3194	intron (NM_028719, intron 1 of 15)	intron (NM_028719, intron 1 of 15)	768	NM_028719
chr16	91271001	91271500	9.76955e-21	1.61492e-18	16.1086	3' UTR (NM_016968, exon 1 of 1)	3' UTR (NM_016968, exon 1 of 1)	1482	NM_016968
chr11	120068001	120068500	9.86995e-21	1.62988e-18	16.9596	intron (NM_009734, intron 17 of 25)	intron (NM_009734, intron 17 of 25)	18576	NM_009734
chr14	122462501	122463000	1.23761e-20	2.02607e-18	24.8545	intron (NM_022987, intron 1 of 1)	intron (NM_022987, intron 1 of 1)	2907	NM_022987
chr9	20385001	20385500	1.69712e-20	2.75565e-18	16.805	promoter-TSS (NM_001004190)	promoter-TSS (NM_001004190)	-93	NM_001004190
chr11	119088501	119089000	1.70886e-20	2.76927e-18	23.895	Intergenic	Intergenic	-2514	NM_007625
chr2	85198001	85198500	2.69078e-20	4.29718e-18	33.1946	Intergenic	Intergenic	-1552	NM_001033346
chr11	84958001	84958500	2.86486e-20	4.55754e-18	57.8539	intron (NM_007607, intron 1 of 7)	intron (NM_007607, intron 1 of 7)	497	NM_007607
chr4	147868501	147869000	2.94467e-20	4.67999e-18	21.5877	promoter-TSS (NM_010244)	promoter-TSS (NM_010244)	-32	NM_133873
chr10	22816001	22816500	3.19048e-20	5.0512e-18	30.9064	Intergenic	Intergenic	3877	NM_011545
chr10	37140501	37141000	3.53655e-20	5.58302e-18	16.8226	Intergenic	Intergenic	-1825	NM_008538
chr1	106712501	106713000	3.83296e-20	6.03364e-18	20.7935	exon (NM_177410, exon 1 of 1)	exon (NM_177410, exon 1 of 1)	1539	NM_009741
chr2	31640001	31640500	4.53311e-20	7.07501e-18	15.648	exon (NM_001123362, exon 1 of 5)	exon (NM_001123362, exon 1 of 5)	214	NM_001123362
chr7	28756001	28756500	4.56959e-20	7.11848e-18	18.7096	promoter-TSS (NM_001195091)	promoter-TSS (NM_001195091)	77	NM_001195091
chr19	47239501	47240000	4.89535e-20	7.61157e-18	25.7988	intron (NM_001163480, intron 1 of 5)	intron (NM_001163480, intron 1 of 5)	10908	NM_021360
chr1	87184501	87185000	5.69753e-20	8.80079e-18	21.6478	intron (NM_027084, intron 3 of 12)	intron (NM_027084, intron 3 of 12)	1437	NM_027084
chr2	57102501	57103000	6.67047e-20	1.02844e-17	20.931	Intergenic	CpG	12287	NM_013613
chr1	93825501	93826000	6.90215e-20	1.0602e-17	28.7438	intron (NM_001310767, intron 1 of 9)	intron (NM_001310767, intron 1 of 9)	511	NM_178882
chr8	119756001	119756500	7.37694e-20	1.12997e-17	29.5668	intron (NM_026922, intron 26 of 26)	intron (NM_026922, intron 26 of 26)	22165	NM_028883
chr7	141693501	141694000	7.63779e-20	1.16884e-17	17.6541	exon (NM_023566, exon 6 of 46)	exon (NM_023566, exon 6 of 46)	3411	NM_023566
chr11	115374001	115374500	7.84754e-20	1.19983e-17	17.8172	Intergenic	CpG	-6495	NM_175454
chr18	37747501	37748000	8.64258e-20	1.31894e-17	25.2135	exon (NM_033593, exon 1 of 4)	exon (NM_033593, exon 1 of 4)	563	NM_033593
chr9	89622501	89623000	1.03534e-19	1.56985e-17	15.8305	5' UTR (NM_153509, exon 1 of 4)	5' UTR (NM_153509, exon 1 of 4)	235	NM_153509
chr19	45229501	45230000	1.29323e-19	1.94481e-17	29.8853	Intergenic	Intergenic	5485	NM_010691
chr14	63248001	63248500	1.30794e-19	1.96514e-17	46.2543	Intergenic	Intergenic	-2980	NM_008092
chr3	94478501	94479000	1.3192e-19	1.98025e-17	32.1076	5' UTR (NM_001289613, exon 1 of 13)	5' UTR (NM_001289613, exon 1 of 13)	285	NM_172434
chr19	21777001	21777500	1.4693e-19	2.1916e-17	36.1985	Intergenic	Intergenic	-1089	NM_031997
chr1	78200501	78201000	1.55936e-19	2.3201e-17	32.8803	Intergenic	Intergenic	-3615	NM_008781
chr6	58906501	58907000	1.55967e-19	2.3201e-17	15.1599	exon (NM_021432, exon 1 of 1)	exon (NM_021432, exon 1 of 1)	375	NM_021432
chr11	84522001	84522500	1.6605e-19	2.46121e-17	22.3966	exon (NM_008498, exon 2 of 5)	exon (NM_008498, exon 2 of 5)	3283	NM_008498
chr2	91921001	91921500	1.95698e-19	2.88512e-17	18.8928	promoter-TSS (NM_007699)	promoter-TSS (NM_007699)	-938	NM_007699
chr19	47240501	47241000	2.02193e-19	2.9782e-17	20.962	intron (NM_001163480, intron 3 of 5)	intron (NM_001163480, intron 3 of 5)	11908	NM_021360
chr3	107597501	107598000	2.55202e-19	3.73234e-17	26.5564	intron (NM_007441, intron 1 of 3)	intron (NM_007441, intron 1 of 3)	2720	NM_007441
chr3	66970501	66971000	2.85477e-19	4.15669e-17	15.7738	TTS (NM_001302358)	TTS (NM_001302358)	8060	NM_013665
chr9	122570001	122570500	2.85806e-19	4.1578e-17	17.3492	Intergenic	Intergenic	-2250	NR_015610
chr19	3906501	3907000	2.92495e-19	4.24762e-17	22.1425	5' UTR (NM_001167784, exon 1 of 20)	5' UTR (NM_001167784, exon 1 of 20)	232	NM_016921
chr11	5058501	5059000	3.21403e-19	4.63884e-17	20.2754	intron (NM_145216, intron 1 of 2)	intron (NM_145216, intron 1 of 2)	623	NM_145216
chr14	5071001	5071500	3.54479e-19	5.08068e-17	16.385	Intergenic	CpG	20622	NM_175393
chr15	85131501	85132000	3.67713e-19	5.26578e-17	16.0847	promoter-TSS (NM_026357)	promoter-TSS (NM_026357)	206	NM_080470
chr4	150231001	150231500	3.73565e-19	5.34495e-17	37.25	Intergenic	Intergenic	-5946	NM_023119
chr19	7196001	7196500	4.33462e-19	6.16452e-17	20.3484	intron (NM_134147, intron 4 of 10)	MIR3|SINE|MIR	10033	NM_134150
chr18	37498501	37499000	4.34322e-19	6.17142e-17	17.5771	exon (NM_053144, exon 1 of 1)	exon (NM_053144, exon 1 of 1)	1753	NM_053144
chr1	169747501	169748000	5.02165e-19	7.12317e-17	33.2006	promoter-TSS (NM_009062)	promoter-TSS (NM_009062)	-109	NM_009062
chr3	118425501	118426000	5.65583e-19	7.9884e-17	23.1578	Intergenic	Intergenic	-8106	NR_029551
chr1	34678501	34679000	6.14301e-19	8.63952e-17	26.2153	Intergenic	Intergenic	-42541	NR_033627
chr7	110628001	110628500	6.26193e-19	8.79926e-17	16.1491	intron (NM_009627, intron 1 of 3)	intron (NM_009627, intron 1 of 3)	594	NM_009627
chr5	106460001	106460500	6.32406e-19	8.87901e-17	17.9106	Intergenic	Intergenic	-2085	NM_001005477
chr14	66635001	66635500	6.68011e-19	9.35502e-17	37.0725	promoter-TSS (NM_001271761)	promoter-TSS (NM_001271761)	0	NM_013461
chr2	92883501	92884000	7.10225e-19	9.90415e-17	26.7419	Intergenic	Intergenic	-31350	NM_030725
chr1	72872001	72872500	7.66832e-19	1.06575e-16	20.1576	intron (NM_010518, intron 1 of 3)	intron (NM_010518, intron 1 of 3)	2614	NM_010518
chr9	69768001	69768500	7.75016e-19	1.07622e-16	22.7148	intron (NR_040765, intron 1 of 4)	intron (NR_040765, intron 1 of 4)	7105	NR_040765
chr6	136519001	136519500	8.79042e-19	1.21556e-16	19.8851	intron (NM_019426, intron 1 of 14)	intron (NM_019426, intron 1 of 14)	400	NM_019426
chr11	69120501	69121000	9.66613e-19	1.33107e-16	24.1463	intron (NM_033041, intron 1 of 3)	intron (NM_033041, intron 1 of 3)	298	NM_033041
chr5	130449501	130450000	9.8487e-19	1.35508e-16	22.8543	intron (NM_021371, intron 1 of 5)	CpG	959	NM_021371
chr8	121114501	121115000	1.28329e-18	1.74962e-16	29.469	Intergenic	Intergenic	-1420	NM_013519
chr6	92942001	92942500	1.57296e-18	2.12698e-16	17.9184	intron (NR_015530, intron 1 of 2)	intron (NR_015530, intron 1 of 2)	1669	NR_015530
chr6	50455001	50455500	1.58271e-18	2.13842e-16	16.8348	intron (NM_001163645, intron 1 of 21)	intron (NM_001163645, intron 1 of 21)	919	NM_027881
chr13	92131001	92131500	1.81749e-18	2.44163e-16	20.0339	Intergenic	CpG	-143209	NM_009027
chr8	117673501	117674000	2.24187e-18	3.0044e-16	21.02	promoter-TSS (NM_001357272)	promoter-TSS (NM_001357272)	-62	NM_028725
chr5	124095001	124095500	2.35789e-18	3.15477e-16	22.7853	intron (NM_019875, intron 1 of 11)	intron (NM_019875, intron 1 of 11)	547	NM_019875
chr8	12390001	12390500	2.60232e-18	3.47054e-16	23.8796	intron (NR_027975, intron 1 of 7)	intron (NR_027975, intron 1 of 7)	4480	NM_001013812
chr1	78201501	78202000	3.3043e-18	4.36439e-16	23.604	Intergenic	Intergenic	-4615	NM_008781
chr9	40876001	40876500	3.72666e-18	4.89872e-16	17.0426	intron (NM_178245, intron 1 of 2)	CpG	2124	NM_178245
chr1	161958501	161959000	4.55254e-18	5.92299e-16	38.387	intron (NM_001204904, intron 3 of 6)	MLTR31F_MM|LTR|ERVK	10397	NM_001204904
chr7	101302501	101303000	4.80794e-18	6.2405e-16	24.2275	promoter-TSS (NM_001111111)	promoter-TSS (NM_001111111)	-663	NM_001111111
chr8	27175001	27175500	4.89248e-18	6.33992e-16	25.9448	promoter-TSS (NM_001080813)	promoter-TSS (NM_001080813)	-605	NM_029423
chr4	120288001	120288500	5.04066e-18	6.51693e-16	15.9642	promoter-TSS (NM_194060)	promoter-TSS (NM_194060)	-990	NM_194060
chr5	47984501	47985000	5.15372e-18	6.65789e-16	19.6686	non-coding (NR_111900, exon 1 of 36)	non-coding (NR_111900, exon 1 of 36)	1596	NM_178804
chr18	65937501	65938000	5.94232e-18	7.61108e-16	17.6767	intron (NM_013833, intron 2 of 2)	intron (NM_013833, intron 2 of 2)	1338	NM_013833
chr1	189343001	189343500	6.71668e-18	8.57626e-16	18.6728	5' UTR (NM_001159850, exon 1 of 7)	5' UTR (NM_001159850, exon 1 of 7)	102	NM_010607
chr6	55677001	55677500	7.24918e-18	9.22051e-16	18.4086	TTS (NM_009717)	TTS (NM_009717)	4012	NM_009717
chr8	45885501	45886000	7.37258e-18	9.37024e-16	19.8639	intron (NM_016798, intron 1 of 6)	intron (NM_016798, intron 1 of 6)	266	NM_016798
chr5	26070501	26071000	7.47628e-18	9.49473e-16	21.222	Intergenic	CpG	18513	NM_001177579
chr19	45229001	45229500	8.06389e-18	1.02017e-15	26.825	Intergenic	Intergenic	5985	NM_010691
chr18	60779001	60779500	8.9027e-18	1.12199e-15	19.0161	TTS (NM_020600)	TTS (NM_020600)	4655	NM_020600
chr5	139913001	139913500	1.0772e-17	1.34729e-15	16.6753	intron (NM_175522, intron 1 of 1)	intron (NM_175522, intron 1 of 1)	5308	NM_175522
chr13	55421001	55421500	1.34568e-17	1.67672e-15	20.1318	exon (NM_021489, exon 8 of 14)	exon (NM_021489, exon 8 of 14)	5553	NM_021489
chr4	115095501	115096000	1.47908e-17	1.83462e-15	17.0079	Intergenic	Intergenic	7043	NM_026018
chr17	48096001	48096500	1.51799e-17	1.87865e-15	24.3817	Intergenic	Intergenic	-5873	NR_110485
chr8	95589501	95590000	1.76521e-17	2.17157e-15	26.8129	Intergenic	Intergenic	-14144	NM_027640
chr16	91271501	91272000	1.94312e-17	2.37626e-15	16.4454	3' UTR (NM_016968, exon 1 of 1)	3' UTR (NM_016968, exon 1 of 1)	1982	NM_016968
chr11	84523001	84523500	1.96963e-17	2.40689e-15	16.1264	intron (NM_008498, intron 1 of 4)	intron (NM_008498, intron 1 of 4)	2283	NM_008498
chr8	109158501	109159000	2.15162e-17	2.61958e-15	60.5042	intron (NR_151498, intron 1 of 4)	B3|SINE|B2	83529	NR_126329
chr16	30309501	30310000	2.9746e-17	3.58714e-15	18.8717	exon (NM_008148, exon 2 of 2)	exon (NM_008148, exon 2 of 2)	1030	NM_008148
chr9	23254501	23255000	3.1989e-17	3.84919e-15	19.515	intron (NM_028472, intron 3 of 14)	intron (NM_028472, intron 3 of 14)	31675	NM_028472
chr15	74992501	74993000	4.29144e-17	5.12644e-15	36.8106	Intergenic	Intergenic	5280	NM_010738
chr4	121052501	121053000	4.48255e-17	5.34312e-15	24.2401	intron (NM_007741, intron 25 of 31)	intron (NM_007741, intron 25 of 31)	13185	NM_007741
chr11	114065501	114066000	4.50387e-17	5.36466e-15	22.0482	intron (NM_172800, intron 1 of 44)	intron (NM_172800, intron 1 of 44)	200	NM_172800
chr1	17145501	17146000	5.13732e-17	6.06228e-15	16.2944	intron (NM_010267, intron 1 of 5)	CpG	378	NM_010267
chr5	139551501	139552000	6.07266e-17	7.11008e-15	21.935	Intergenic	G-rich|Low_complexity|Low_complexity	7853	NM_013702
chr10	68724001	68724500	6.82469e-17	7.95108e-15	22.4617	intron (NM_177794, intron 1 of 5)	intron (NM_177794, intron 1 of 5)	505	NM_177794
chr15	75565501	75566000	6.86752e-17	7.99533e-15	19.8973	intron (NM_011837, intron 2 of 3)	intron (NM_011837, intron 2 of 3)	897	NM_011837
chr17	23661001	23661500	6.92099e-17	8.0519e-15	21.6794	intron (NM_153784, intron 1 of 9)	intron (NM_153784, intron 1 of 9)	745	NM_153784
chr2	122297501	122298000	7.01745e-17	8.15837e-15	24.9928	exon (NM_177610, exon 2 of 32)	exon (NM_177610, exon 2 of 32)	414	NM_177610
chr8	86560001	86560500	8.37709e-17	9.59703e-15	26.4096	intron (NM_172912, intron 4 of 28)	intron (NM_172912, intron 4 of 28)	6339	NM_172912
chr2	75589501	75590000	9.61869e-17	1.09965e-14	15.6677	Intergenic	Intergenic	-69508	NM_053263
chr10	103236001	103236500	1.08474e-16	1.23159e-14	16.8544	promoter-TSS (NM_001163559)	promoter-TSS (NM_001163559)	71	NM_029134
chr5	98181501	98182000	1.08868e-16	1.23521e-14	39.396	intron (NM_029947, intron 1 of 3)	intron (NM_029947, intron 1 of 3)	882	NM_029947
chr13	31618001	31618500	1.09596e-16	1.24176e-14	29.8048	Intergenic	Intergenic	-7565	NM_010225
chr2	70147001	70147500	1.19961e-16	1.35177e-14	30.6889	intron (NM_177376, intron 8 of 34)	MTD|LTR|ERVL-MaLR	108125	NM_177376
chr18	65272501	65273000	1.55434e-16	1.73531e-14	33.9803	intron (NM_001037294, intron 12 of 12)	intron (NM_001037294, intron 12 of 12)	23890	NR_029600
chr8	64941501	64942000	1.60699e-16	1.79125e-14	35.3571	Intergenic	Intergenic	-5434	NM_028427
chr17	93200501	93201000	1.6872e-16	1.87068e-14	21.3091	intron (NM_001315504, intron 2 of 5)	intron (NM_001315504, intron 2 of 5)	1583	NM_009625
chr5	107250501	107251000	1.68732e-16	1.87068e-14	20.7413	intron (NM_011578, intron 2 of 16)	intron (NM_011578, intron 2 of 16)	38878	NM_011578
chr1	5018501	5019000	1.85348e-16	2.04939e-14	21.9821	promoter-TSS (NM_001290372)	promoter-TSS (NM_001290372)	-17	NM_021374
chr3	73053501	73054000	1.94467e-16	2.13875e-14	24.8761	intron (NM_001357851, intron 1 of 1)	intron (NM_001357851, intron 1 of 1)	3315	NM_198864
chr17	34039501	34040000	2.01045e-16	2.20816e-14	18.8666	intron (NM_009926, intron 1 of 63)	intron (NM_009926, intron 1 of 63)	613	NM_009926
chr7	34849501	34850000	2.14494e-16	2.35274e-14	33.0009	Intergenic	Intergenic	-37040	NM_175140
chr12	9580001	9580500	3.07008e-16	3.31245e-14	20.8532	intron (NM_011859, intron 2 of 2)	intron (NM_011859, intron 2 of 2)	5809	NM_011859
chr11	103161001	103161500	3.20057e-16	3.44647e-14	35.6331	Intergenic	Intergenic	-9887	NM_019679
chr5	118373501	118374000	3.34143e-16	3.58412e-14	37.0238	Intergenic	(A)n|Simple_repeat|Simple_repeat	128524	NM_001081236
chr7	45340501	45341000	3.38731e-16	3.62861e-14	23.4688	intron (NM_029741, intron 27 of 29)	intron (NM_029741, intron 27 of 29)	5482	NM_010473
chr6	6856501	6857000	3.48428e-16	3.71801e-14	20.58	intron (NR_155496, intron 1 of 1)	intron (NR_155496, intron 1 of 1)	4932	NR_015388
chr1	56978001	56978500	3.61166e-16	3.84399e-14	29.2852	intron (NM_001358580, intron 1 of 11)	intron (NM_001358580, intron 1 of 11)	399	NM_139146
chr14	88471001	88471500	3.72353e-16	3.95285e-14	45.2269	intron (NM_178685, intron 1 of 2)	intron (NM_178685, intron 1 of 2)	145	NM_178685
chr19	7606501	7607000	3.89831e-16	4.12512e-14	20.9082	5' UTR (NM_019516, exon 1 of 9)	5' UTR (NM_019516, exon 1 of 9)	442	NM_019516
chr12	73953001	73953500	4.39529e-16	4.62431e-14	32.2636	Intergenic	Intergenic	-11279	NM_178392
chr6	88242501	88243000	4.58609e-16	4.80667e-14	18.7975	Intergenic	Intergenic	20483	NM_019964
chr3	107896001	107896500	5.60997e-16	5.86118e-14	18.5207	promoter-TSS (NR_015459)	promoter-TSS (NR_015459)	-38	NM_177858
chr5	120439001	120439500	5.79206e-16	6.04376e-14	19.6731	intron (NM_008499, intron 4 of 4)	intron (NM_008499, intron 4 of 4)	7365	NM_008499
chr6	128803001	128803500	5.91961e-16	6.17295e-14	23.2276	Intergenic	Intergenic	-14610	NM_008527
chr13	120037501	120038000	6.02254e-16	6.27397e-14	26.9635	intron (NM_001302966, intron 5 of 5)	intron (NM_001302966, intron 5 of 5)	14453	NM_001302966
chr14	12343001	12343500	6.51817e-16	6.76719e-14	19.4535	intron (NM_080433, intron 4 of 4)	intron (NM_080433, intron 4 of 4)	2614	NM_080433
chr9	112234501	112235000	6.68078e-16	6.93164e-14	20.627	promoter-TSS (NM_001177619)	promoter-TSS (NM_001177619)	90	NM_028755
chr4	97752001	97752500	7.30599e-16	7.55657e-14	24.1132	intron (NM_001122952, intron 1 of 10)	intron (NM_001122952, intron 1 of 10)	-25375	NM_010905
chr8	84701501	84702000	8.16457e-16	8.38555e-14	20.2844	5' UTR (NM_008535, exon 1 of 4)	5' UTR (NM_008535, exon 1 of 4)	294	NM_008535
chr5	75154001	75154500	8.38762e-16	8.59447e-14	19.1615	intron (NM_001347719, intron 1 of 15)	intron (NM_001347719, intron 1 of 15)	1315	NM_011058
chr10	94165501	94166000	9.30869e-16	9.51461e-14	22.2494	intron (NM_011629, intron 5 of 13)	ORR1D2|LTR|ERVL-MaLR	17820	NM_011629
chr17	12741001	12741500	1.01895e-15	1.03763e-13	22.4456	promoter-TSS (NR_027773)	promoter-TSS (NR_027773)	-60	NR_002853
chr3	53656001	53656500	1.03685e-15	1.05456e-13	19.0808	exon (NM_172862, exon 1 of 24)	exon (NM_172862, exon 1 of 24)	1104	NM_172862
chr19	59461501	59462000	1.05607e-15	1.07213e-13	27.4725	exon (NM_010132, exon 2 of 3)	exon (NM_010132, exon 2 of 3)	3061	NM_010132
chr18	42467501	42468000	1.07166e-15	1.08594e-13	37.6123	Intergenic	Intergenic	-43736	NM_001039474
chr1	75277501	75278000	1.19426e-15	1.20206e-13	44.0908	intron (NR_138251, intron 1 of 4)	intron (NR_138251, intron 1 of 4)	664	NM_009049
chr2	86020501	86021000	1.48387e-15	1.4827e-13	29.7222	intron (NM_146578, intron 1 of 2)	MMVL30-int|LTR|ERV1	111	NM_146578
chr7	114563001	114563500	1.55557e-15	1.54872e-13	19.0122	promoter-TSS (NM_177382)	promoter-TSS (NM_177382)	-279	NM_177382
chr1	13621501	13622000	1.59993e-15	1.59e-13	25.576	Intergenic	MMERVK9C_I-int|LTR|ERVK	-31841	NM_028173
chr3	88024001	88024500	1.62062e-15	1.60766e-13	18.7035	intron (NM_022031, intron 3 of 6)	intron (NM_022031, intron 3 of 6)	3260	NM_022031
chr3	31150001	31150500	1.74514e-15	1.72084e-13	38.831	exon (NM_008770, exon 1 of 3)	exon (NM_008770, exon 1 of 3)	331	NM_008770
chr8	46292001	46292500	1.74927e-15	1.72388e-13	24.7478	exon (NM_173789, exon 4 of 4)	exon (NM_173789, exon 4 of 4)	2420	NM_173789
chr7	34675001	34675500	1.77707e-15	1.74919e-13	18.3032	exon (NM_175140, exon 4 of 4)	exon (NM_175140, exon 4 of 4)	-19742	NM_146188
chr4	46339501	46340000	1.79945e-15	1.76806e-13	21.3361	Intergenic	Intergenic	-4443	NM_183298
chr6	97526001	97526500	1.97112e-15	1.92983e-13	35.743	intron (NM_145148, intron 2 of 23)	intron (NM_145148, intron 2 of 23)	-38431	NM_145148
chr4	46374501	46375000	2.01674e-15	1.96866e-13	36.0915	Intergenic	Intergenic	14672	NM_029086
chr8	64206501	64207000	2.10144e-15	2.04891e-13	25.7051	promoter-TSS (NM_009390)	promoter-TSS (NM_009390)	-743	NM_009390
chr5	117866001	117866500	2.2829e-15	2.21796e-13	25.1914	promoter-TSS (NM_008712)	promoter-TSS (NM_008712)	-588	NM_008712
chr4	148770501	148771000	2.47459e-15	2.39715e-13	27.7385	Intergenic	Intergenic	-33641	NM_027195
chr5	117842501	117843000	2.50822e-15	2.42404e-13	26.4572	Intergenic	Intergenic	-24088	NM_008712
chr8	70495501	70496000	2.91005e-15	2.796e-13	15.7402	intron (NM_018827, intron 1 of 8)	intron (NM_018827, intron 1 of 8)	2620	NM_018827
chr4	133213001	133213500	3.38889e-15	3.24661e-13	24.3857	promoter-TSS (NM_008154)	promoter-TSS (NM_008154)	-715	NM_008154
chr9	55327501	55328000	3.55561e-15	3.40041e-13	28.6917	intron (NM_172923, intron 1 of 10)	intron (NM_172923, intron 1 of 10)	838	NM_172923
chr10	81253001	81253500	3.67694e-15	3.51034e-13	16.7407	5' UTR (NM_001285855, exon 1 of 13)	5' UTR (NM_001285855, exon 1 of 13)	316	NM_010768
chr3	96334001	96334500	4.04974e-15	3.84179e-13	20.1903	Intergenic	Intergenic	-11036	NR_152105
chr7	110627001	110627500	4.06333e-15	3.85054e-13	31.794	promoter-TSS (NM_009627)	promoter-TSS (NM_009627)	-406	NM_009627
chr15	81481001	81481500	4.10983e-15	3.89208e-13	31.5657	Intergenic	Intergenic	14935	NM_019712
chr6	47977501	47978000	5.43885e-15	5.07628e-13	16.1073	Intergenic	Intergenic	24361	NM_178898
chr11	113173001	113173500	5.55959e-15	5.17006e-13	20.0339	intron (NR_015556, intron 1 of 2)	IAPLTR2_Mm|LTR|ERVK	28587	NR_015556
chr11	107813001	107813500	5.66481e-15	5.25901e-13	17.0184	Intergenic	L2c|LINE|L2	-18557	NM_019431
chr18	77870001	77870500	5.75725e-15	5.34183e-13	18.574	intron (NM_013831, intron 6 of 14)	intron (NM_013831, intron 6 of 14)	-68216	NM_001195633
chr1	187607001	187607500	5.85434e-15	5.42276e-13	16.4696	Intergenic	G-rich|Low_complexity|Low_complexity	-1755	NM_011935
chr5	148491001	148491500	5.92389e-15	5.4841e-13	24.6557	Intergenic	Intergenic	60422	NM_011908
chr7	127615001	127615500	6.49238e-15	5.97684e-13	27.7003	promoter-TSS (NM_177226)	promoter-TSS (NM_177226)	21	NM_177226
chr12	104474001	104474500	6.99922e-15	6.41124e-13	16.1602	Intergenic	Intergenic	-1015	NM_010351
chr15	98002501	98003000	7.6466e-15	6.97712e-13	22.2783	intron (NM_031163, intron 1 of 53)	intron (NM_031163, intron 1 of 53)	1973	NM_031163
chr2	31950501	31951000	7.7207e-15	7.04084e-13	18.5703	intron (NM_145144, intron 2 of 5)	intron (NM_145144, intron 2 of 5)	448	NM_145144
chr4	127989501	127990000	9.21071e-15	8.33513e-13	23.7675	intron (NM_001281955, intron 1 of 70)	intron (NM_001281955, intron 1 of 70)	1707	NM_001281955
chr5	66746501	66747000	9.75582e-15	8.80909e-13	15.4734	intron (NM_001001980, intron 1 of 25)	intron (NM_001001980, intron 1 of 25)	911	NM_001001980
chr11	103774501	103775000	1.02552e-14	9.23977e-13	23.3216	intron (NM_009521, intron 1 of 4)	intron (NM_009521, intron 1 of 4)	576	NM_009521
chr14	75456001	75456500	1.11562e-14	1.00242e-12	26.1423	intron (NM_001128093, intron 1 of 1)	intron (NM_001128093, intron 1 of 1)	269	NM_001128093
chr18	74960501	74961000	1.13037e-14	1.01457e-12	15.9048	intron (NM_010720, intron 1 of 9)	intron (NM_010720, intron 1 of 9)	512	NM_010720
chr9	63147501	63148000	1.19488e-14	1.06956e-12	19.5048	promoter-TSS (NM_001163755)	promoter-TSS (NM_001163755)	-740	NM_172446
chr6	29434001	29434500	1.19767e-14	1.07147e-12	15.8619	intron (NM_001081185, intron 1 of 47)	intron (NM_001081185, intron 1 of 47)	995	NM_026839
chr4	141248501	141249000	1.27927e-14	1.14015e-12	17.9221	intron (NM_172520, intron 7 of 16)	intron (NM_172520, intron 7 of 16)	5867	NM_172520
chr6	126643501	126644000	1.28248e-14	1.14239e-12	21.5918	5' UTR (NM_010595, exon 2 of 2)	5' UTR (NM_010595, exon 2 of 2)	2050	NM_010595
chr14	66325001	66325500	1.28556e-14	1.14451e-12	27.8311	Intergenic	Intergenic	-19045	NM_019675
chr14	63246001	63246500	1.29185e-14	1.1495e-12	16.1238	promoter-TSS (NM_008092)	promoter-TSS (NM_008092)	-980	NM_008092
chr1	166410001	166410500	1.31216e-14	1.16694e-12	26.7806	promoter-TSS (NM_001142948)	promoter-TSS (NM_001142948)	-423	NM_175170
chr4	11704501	11705000	1.48415e-14	1.31141e-12	18.9568	intron (NM_010276, intron 1 of 4)	intron (NM_010276, intron 1 of 4)	304	NM_010276
chr10	68280001	68280500	1.51184e-14	1.33445e-12	19.1061	Intergenic	Intergenic	-1525	NM_023598
chr11	101174001	101174500	1.58768e-14	1.39691e-12	16.7351	exon (NM_007721, exon 2 of 2)	exon (NM_007721, exon 2 of 2)	1192	NM_007721
chr3	146328501	146329000	1.59065e-14	1.39877e-12	26.7421	Intergenic	Intergenic	50193	NR_033542
chr11	86256001	86256500	1.77343e-14	1.55206e-12	26.4147	exon (NM_027421, exon 2 of 25)	exon (NM_027421, exon 2 of 25)	1317	NM_027421
chr18	38992001	38992500	2.02656e-14	1.75698e-12	28.8904	promoter-TSS (NM_175164)	promoter-TSS (NM_175164)	-894	NM_175164
chr3	20367001	20367500	2.27791e-14	1.96234e-12	24.2931	promoter-TSS (NM_175086)	promoter-TSS (NM_175086)	-74	NM_175086
chr6	97311501	97312000	2.38438e-14	2.05299e-12	21.1582	intron (NM_145148, intron 12 of 23)	intron (NM_145148, intron 12 of 23)	-58971	NM_001081157
chr17	24265001	24265500	2.54793e-14	2.18469e-12	63.2479	exon (NM_001031621, exon 29 of 30)	exon (NM_001031621, exon 29 of 30)	-13842	NM_007634
chr10	86637001	86637500	2.75739e-14	2.35449e-12	22.8304	Intergenic	Intergenic	-48276	NR_015572
chr5	114537501	114538000	2.90818e-14	2.48068e-12	28.4381	Intergenic	Intergenic	-30500	NM_001004180
chr17	65540501	65541000	2.93127e-14	2.4978e-12	26.1996	promoter-TSS (NM_001289486)	promoter-TSS (NM_001289486)	31	NM_001008973
chr6	136720501	136721000	3.09979e-14	2.62917e-12	34.2942	exon (NM_001127318, exon 18 of 27)	exon (NM_001127318, exon 18 of 27)	-58858	NM_025806
chr4	46990501	46991000	3.16668e-14	2.68452e-12	15.4874	intron (NM_001081141, intron 1 of 18)	intron (NM_001081141, intron 1 of 18)	963	NM_001081141
chr14	7567501	7568000	3.19543e-14	2.70473e-12	16.1769	intron (NM_001270842, intron 1 of 6)	intron (NM_001270842, intron 1 of 6)	815	NM_001270842
chr1	184035001	184035500	3.3241e-14	2.81075e-12	33.1734	intron (NM_022019, intron 1 of 3)	intron (NM_022019, intron 1 of 3)	870	NM_022019
chr8	57319501	57320000	3.36934e-14	2.84463e-12	23.2109	intron (NR_154048, intron 2 of 5)	intron (NR_154048, intron 2 of 5)	1108	NR_110474
chr13	120026001	120026500	3.47448e-14	2.9289e-12	18.2662	Intergenic	Intergenic	25953	NM_001302966
chr18	25478001	25478500	3.7416e-14	3.14764e-12	19.4434	non-coding (NR_155522, exon 14 of 14)	non-coding (NR_155522, exon 14 of 14)	201497	NM_133195
chr7	16894501	16895000	4.1095e-14	3.44835e-12	29.1375	intron (NM_010320, intron 2 of 3)	intron (NM_010320, intron 2 of 3)	2965	NM_010320
chr19	45232001	45232500	4.21108e-14	3.52821e-12	39.0636	Intergenic	Intergenic	2985	NM_010691
chr3	152092501	152093000	4.69802e-14	3.92423e-12	19.846	Intergenic	Intergenic	73149	NM_016867
chr18	58665001	58665500	4.76764e-14	3.97433e-12	17.8625	intron (NM_025478, intron 1 of 4)	RLTR20A3_MM|LTR|ERVK	5769	NM_025478
chr7	29044501	29045000	4.95656e-14	4.11932e-12	29.6966	intron (NM_009109, intron 83 of 105)	intron (NM_009109, intron 83 of 105)	38943	NR_035489
chr2	160370001	160370500	5.25235e-14	4.35856e-12	32.6621	Intergenic	Intergenic	-3186	NM_010658
chr2	122300501	122301000	5.86456e-14	4.82774e-12	24.3935	intron (NM_025777, intron 3 of 5)	intron (NM_025777, intron 3 of 5)	1851	NM_025777
chr4	109976501	109977000	5.97094e-14	4.90797e-12	15.083	Intergenic	Intergenic	-1274	NM_172296
chr14	51741001	51741500	6.54228e-14	5.3669e-12	20.0645	Intergenic	Intergenic	-24119	NM_001034102
chr8	4250501	4251000	6.92334e-14	5.65113e-12	15.4326	intron (NM_001195258, intron 5 of 6)	intron (NM_001195258, intron 5 of 6)	-2351	NM_133968
chr4	86943001	86943500	7.08326e-14	5.77051e-12	20.5177	Intergenic	RLTR31A_Mm|LTR|ERVK	68837	NM_139306
chr11	75169501	75170000	7.15199e-14	5.81789e-12	22.43	5' UTR (NM_010430, exon 1 of 2)	5' UTR (NM_010430, exon 1 of 2)	504	NM_010430
chr17	23924501	23925000	7.17695e-14	5.83393e-12	16.5344	Intergenic	CpG	7293	NM_001077633
chr13	64163001	64163500	7.27151e-14	5.90056e-12	20.2548	intron (NM_019986, intron 1 of 7)	intron (NM_019986, intron 1 of 7)	1385	NM_019986
chr12	89811501	89812000	7.28435e-14	5.90808e-12	25.4839	promoter-TSS (NM_001252074)	promoter-TSS (NM_001252074)	-732	NM_172544
chr2	35583001	35583500	7.51272e-14	6.08432e-12	26.8156	intron (NM_001290637, intron 1 of 16)	intron (NM_001290637, intron 1 of 16)	411	NM_001001602
chr5	120410001	120410500	7.64719e-14	6.17504e-12	20.2373	Intergenic	Intergenic	-21635	NM_008499
chr8	94977001	94977500	7.71909e-14	6.22396e-12	20.5935	5' UTR (NM_001198894, exon 1 of 14)	5' UTR (NM_001198894, exon 1 of 14)	142	NM_018882
chr19	45745501	45746000	8.13451e-14	6.54292e-12	20.846	Intergenic	Intergenic	-2867	NM_010205
chr5	73669501	73670000	8.33962e-14	6.68834e-12	27.327	intron (NM_178387, intron 7 of 12)	intron (NM_178387, intron 7 of 12)	18371	NM_178387
chr10	127178001	127178500	9.16065e-14	7.32188e-12	15.7087	intron (NM_177615, intron 4 of 16)	intron (NM_177615, intron 4 of 16)	2394	NM_177615
chr18	38994001	38994500	9.42668e-14	7.53086e-12	20.6599	intron (NM_001361073, intron 1 of 21)	intron (NM_001361073, intron 1 of 21)	1106	NM_175164
chr16	20734001	20734500	9.60656e-14	7.66714e-12	15.6735	intron (NM_001354995, intron 3 of 23)	intron (NM_001354995, intron 3 of 23)	260	NM_009379
chr13	55420501	55421000	9.95028e-14	7.91438e-12	15.6703	exon (NM_021489, exon 10 of 14)	exon (NM_021489, exon 10 of 14)	-5519	NM_029303
chr19	7196501	7197000	1.02872e-13	8.1512e-12	15.0532	intron (NM_134147, intron 5 of 10)	intron (NM_134147, intron 5 of 10)	9533	NM_134150
chr3	153132501	153133000	1.04492e-13	8.25579e-12	52.1739	Intergenic	Lx4B|LINE|L1	19357	NR_108044
chr2	115779501	115780000	1.05087e-13	8.29445e-12	46.729	TTS (NM_001145898)	TTS (NM_001145898)	141026	NR_035476
chr8	34326501	34327000	1.05132e-13	8.29445e-12	22.9763	Intergenic	Intergenic	-160039	NR_105820
chr5	136243501	136244000	1.05534e-13	8.32221e-12	17.7093	intron (NM_001302938, intron 1 of 8)	intron (NM_001302938, intron 1 of 8)	1189	NM_018825
chr6	23253001	23253500	1.06526e-13	8.38927e-12	34.0875	Intergenic	Intergenic	-4987	NM_028462
chr7	28437501	28438000	1.0934e-13	8.58539e-12	24.0438	intron (NM_001290550, intron 1 of 5)	PB1D9|SINE|Alu	304	NM_022024
chr7	40900001	40900500	1.09786e-13	8.61626e-12	18.34	intron (NM_021387, intron 2 of 4)	intron (NM_021387, intron 2 of 4)	973	NM_021387
chr7	34813001	34813500	1.13428e-13	8.88946e-12	18.2828	promoter-TSS (NM_175140)	promoter-TSS (NM_175140)	-540	NM_175140
chr5	21334501	21335000	1.17262e-13	9.17682e-12	22.4857	intron (NM_029195, intron 2 of 18)	L1_Mus3|LINE|L1	-37922	NM_008013
chr10	117275501	117276000	1.2737e-13	9.9255e-12	28.5804	Intergenic	RLTR12D|LTR|ERVK	6521	NM_017372
chr14	75828501	75829000	1.39944e-13	1.08541e-11	34.0615	Intergenic	Intergenic	16213	NR_045294
chr9	74847001	74847500	1.42625e-13	1.10413e-11	15.9847	Intergenic	Intergenic	-1186	NR_045284
chr9	37432501	37433000	1.46893e-13	1.13663e-11	19.2608	intron (NM_001164767, intron 1 of 27)	intron (NM_001164767, intron 1 of 27)	424	NM_011248
chr9	62678501	62679000	1.48988e-13	1.15176e-11	23.5672	intron (NM_176922, intron 1 of 29)	intron (NM_176922, intron 1 of 29)	896	NM_176922
chr6	52230001	52230500	1.50953e-13	1.16532e-11	18.4374	promoter-TSS (NR_029912)	promoter-TSS (NR_029912)	-86	NR_029912
chr4	82538501	82539000	1.83006e-13	1.39448e-11	34.1026	intron (NR_137202, intron 1 of 1)	intron (NR_137202, intron 1 of 1)	30762	NR_137202
chr19	27219001	27219500	1.90196e-13	1.44527e-11	15.6446	intron (NM_001161420, intron 1 of 17)	intron (NM_001161420, intron 1 of 17)	2231	NM_013703
chr13	77708501	77709000	1.91167e-13	1.45197e-11	20.4471	promoter-TSS (NM_001163419)	promoter-TSS (NM_001163419)	61	NM_138312
chr7	118995501	118996000	1.9436e-13	1.47081e-11	16.8271	promoter-TSS (NM_001195774)	promoter-TSS (NM_001195774)	-540	NM_022420
chr7	113765501	113766000	1.97265e-13	1.49006e-11	16.9854	promoter-TSS (NM_145584)	promoter-TSS (NM_145584)	-247	NM_145584
chr5	28460501	28461000	2.02489e-13	1.52812e-11	18.4868	intron (NM_009170, intron 2 of 2)	intron (NM_009170, intron 2 of 2)	-6233	NR_015562
chr1	78196001	78196500	2.16842e-13	1.62976e-11	22.7878	intron (NM_008781, intron 1 of 7)	intron (NM_008781, intron 1 of 7)	885	NM_008781
chr13	40702501	40703000	2.3723e-13	1.77327e-11	16.9259	Intergenic	Intergenic	-25057	NR_125899
chr17	46161501	46162000	2.78552e-13	2.05882e-11	20.5195	promoter-TSS (NM_001357745)	promoter-TSS (NM_001357745)	-313	NM_019581
chr7	49635501	49636000	2.80068e-13	2.06817e-11	25.4698	intron (NM_001005232, intron 1 of 3)	(GA)n|Simple_repeat|Simple_repeat	1084	NM_001005232
chr8	105497001	105497500	2.9991e-13	2.20876e-11	16.5211	promoter-TSS (NM_175160)	promoter-TSS (NM_175160)	-349	NM_175160
chr3	65109501	65110000	3.1057e-13	2.27988e-11	20.3908	5' UTR (NM_010597, exon 1 of 14)	5' UTR (NM_010597, exon 1 of 14)	737	NM_010597
chr9	69768501	69769000	3.45712e-13	2.52021e-11	17.9767	intron (NR_040765, intron 1 of 4)	intron (NR_040765, intron 1 of 4)	7605	NR_040765
chr14	32628501	32629000	3.52303e-13	2.56599e-11	21.3521	exon (NM_001347590, exon 7 of 7)	exon (NM_001347590, exon 7 of 7)	28824	NM_001001796
chr6	47659001	47659500	3.53716e-13	2.57514e-11	23.2135	TTS (NR_002841).2	TTS (NR_002841).2	164	NR_002841
chr14	21990501	21991000	3.56239e-13	2.59122e-11	17.8866	Intergenic	Intergenic	-1150	NM_145459
chr5	35448001	35448500	3.68227e-13	2.67488e-11	17.7562	Intergenic	Intergenic	59134	NM_010445
chr4	123183501	123184000	3.71892e-13	2.70032e-11	15.8317	intron (NM_174998, intron 1 of 4)	intron (NM_174998, intron 1 of 4)	247	NM_174998
chr17	85626001	85626500	3.82825e-13	2.77603e-11	29.2245	TTS (NM_011381)	TTS (NM_011381)	5417	NM_011381
chr2	146219001	146219500	3.90577e-13	2.82976e-11	29.0249	Intergenic	Intergenic	-2746	NM_016889
chr11	96175001	96175500	3.98163e-13	2.88093e-11	32.1468	Intergenic	Intergenic	-19065	NM_008267
chr19	34475501	34476000	4.00748e-13	2.89836e-11	19.0903	promoter-TSS (NM_009890)	promoter-TSS (NM_009890)	-616	NM_009890
chr19	23447501	23448000	4.13951e-13	2.98338e-11	21.2187	intron (NM_174857, intron 1 of 13)	intron (NM_174857, intron 1 of 13)	571	NM_174857
chr3	51365001	51365500	4.31209e-13	3.09964e-11	17.6008	Intergenic	RMER15-int|LTR|ERVL	-24607	NM_023502
chr6	30552001	30552500	4.31997e-13	3.10395e-11	23.888	intron (NM_001024698, intron 8 of 10)	intron (NM_001024698, intron 8 of 10)	10609	NM_001024698
chr7	109959001	109959500	4.52135e-13	3.24159e-11	32.4829	intron (NM_021494, intron 1 of 22)	intron (NM_021494, intron 1 of 22)	1171	NM_021494
chr7	29211501	29212000	4.57121e-13	3.27307e-11	25.6362	intron (NM_001164658, intron 1 of 27)	intron (NM_001164658, intron 1 of 27)	2282	NM_001039721
chr10	127189501	127190000	4.61725e-13	3.30316e-11	17.3411	promoter-TSS (NM_001166413)	promoter-TSS (NM_001166413)	72	NM_028027
chr11	101905001	101905500	4.63251e-13	3.31264e-11	16.2615	Intergenic	Intergenic	-10897	NM_010791
chr3	146327501	146328000	4.84958e-13	3.46037e-11	21.493	Intergenic	Intergenic	51193	NR_033542
chr2	61655001	61655500	5.13707e-13	3.65917e-11	25.2896	Intergenic	Intergenic	-56443	NM_021526
chr4	141010501	141011000	5.17732e-13	3.68626e-11	20.7133	intron (NM_008546, intron 1 of 8)	CpG	114	NM_008546
chr5	4758501	4759000	6.26406e-13	4.41995e-11	34.204	promoter-TSS (NM_021457)	promoter-TSS (NM_021457)	-535	NM_021457
chr12	60543501	60544000	6.60377e-13	4.64772e-11	28.655	Intergenic	RMER17B|LTR|ERVK	978069	NR_045049
chr2	71535001	71535500	6.6933e-13	4.70672e-11	16.9698	intron (NR_002854, intron 1 of 1)	intron (NR_002854, intron 1 of 1)	2640	NR_002854
chr11	52343501	52344000	6.74661e-13	4.73875e-11	30.303	Intergenic	Intergenic	-17111	NM_011694
chr10	61069001	61069500	6.79296e-13	4.76867e-11	31.6616	Intergenic	Intergenic	-20080	NM_025273
chr13	16017001	16017500	6.87773e-13	4.82613e-11	29.7465	5' UTR (NM_008380, exon 4 of 5)	5' UTR (NM_008380, exon 4 of 5)	5400	NM_008380
chr5	98181001	98181500	6.95871e-13	4.87259e-11	37.5712	intron (NM_029947, intron 1 of 3)	intron (NM_029947, intron 1 of 3)	382	NM_029947
chr4	43653501	43654000	6.95579e-13	4.87259e-11	15.193	promoter-TSS (NM_001290462)	promoter-TSS (NM_001290462)	-157	NM_001007463
chr11	114479001	114479500	8.05033e-13	5.62263e-11	25.073	Intergenic	Intergenic	-30391	NM_177008
chr19	4984501	4985000	8.10206e-13	5.65637e-11	19.21	3' UTR (NM_153553, exon 8 of 8)	3' UTR (NM_153553, exon 8 of 8)	5220	NM_153553
chr14	47074001	47074500	8.32317e-13	5.80092e-11	23.0809	intron (NM_001037221, intron 7 of 12)	intron (NM_001037221, intron 7 of 12)	5274	NM_028966
chr4	97751501	97752000	8.68675e-13	6.03139e-11	18.401	intron (NM_001122952, intron 1 of 10)	CpG	-25875	NM_010905
chr1	86018001	86018500	9.11793e-13	6.30952e-11	15.2801	Intergenic	Intergenic	-3691	NM_027029
chr4	155962501	155963000	9.14946e-13	6.32868e-11	16.6482	intron (NM_026125, intron 1 of 7)	intron (NM_026125, intron 1 of 7)	439	NM_026125
chr6	37300501	37301000	9.27335e-13	6.41169e-11	20.0818	promoter-TSS (NM_001081206)	promoter-TSS (NM_001081206)	-775	NM_001081206
chr11	62788501	62789000	9.4431e-13	6.52086e-11	29.3734	intron (NM_138949, intron 2 of 5)	intron (NM_138949, intron 2 of 5)	666	NM_138949
chr7	137321001	137321500	1.0345e-12	7.0932e-11	15.2369	Intergenic	Intergenic	-6806	NM_010096
chr11	94472001	94472500	1.05449e-12	7.22722e-11	28.5335	intron (NM_009783, intron 1 of 35)	intron (NM_009783, intron 1 of 35)	1947	NM_009783
chr11	21994501	21995000	1.0562e-12	7.23595e-11	21.594	TTS (NM_011023)	TTS (NM_011023)	6900	NM_011023
chr16	30308001	30308500	1.11426e-12	7.60215e-11	24.3464	exon (NM_008148, exon 2 of 2)	exon (NM_008148, exon 2 of 2)	2530	NM_008148
chr19	26747501	26748000	1.12691e-12	7.68525e-11	28.6051	promoter-TSS (NM_026003)	promoter-TSS (NM_026003)	-414	NM_011416
chr16	39985001	39985500	1.1617e-12	7.90945e-11	31.8241	intron (NM_001361281, intron 1 of 8)	intron (NM_001361281, intron 1 of 8)	887	NM_175548
chr3	96342501	96343000	1.20774e-12	8.20264e-11	17.7661	Intergenic	Intergenic	-2536	NR_152105
chr5	119807501	119808000	1.34229e-12	9.07532e-11	39.7909	Intergenic	Intergenic	-26912	NM_011537
chr5	106452001	106452500	1.50306e-12	1.01042e-10	22.2913	TTS (NM_001005477)	TTS (NM_001005477)	5915	NM_001005477
chr12	56529001	56529500	1.51203e-12	1.01564e-10	20.9439	non-coding (NR_045082, exon 1 of 7)	non-coding (NR_045082, exon 1 of 7)	169	NR_045082
chr2	174328001	174328500	1.51891e-12	1.01984e-10	17.0408	5' UTR (NM_001310083, exon 2 of 13)	5' UTR (NM_001310083, exon 2 of 13)	337	NM_010309
chr8	87471001	87471500	1.73577e-12	1.15838e-10	16.596	intron (NM_019626, intron 2 of 2)	intron (NM_019626, intron 2 of 2)	1341	NM_019626
chr7	45617501	45618000	1.78992e-12	1.19066e-10	22.2537	intron (NM_001271981, intron 1 of 1)	intron (NM_001271981, intron 1 of 1)	145	NM_008051
chr11	63061501	63062000	1.81565e-12	1.2068e-10	18.796	promoter-TSS (NM_027660)	promoter-TSS (NM_027660)	92	NM_027660
chr6	126162501	126163000	1.84258e-12	1.22421e-10	28.4774	intron (NM_008742, intron 1 of 1)	intron (NM_008742, intron 1 of 1)	2209	NM_008742
chr5	114274501	114275000	1.84937e-12	1.22823e-10	27.0648	promoter-TSS (NM_148935)	promoter-TSS (NM_148935)	-990	NM_148935
chr2	118728001	118728500	1.90818e-12	1.26388e-10	26.8035	exon (NM_001290790, exon 1 of 31)	exon (NM_001290790, exon 1 of 31)	187	NM_177568
chr9	22188501	22189000	1.97911e-12	1.30807e-10	28.5075	intron (NM_001033813, intron 1 of 3)	intron (NM_001033813, intron 1 of 3)	585	NM_001033813
chr10	80349001	80349500	2.09909e-12	1.3846e-10	21.6976	promoter-TSS (NM_001285435)	promoter-TSS (NM_001285435)	-803	NM_025629
chr15	30173501	30174000	2.10571e-12	1.38841e-10	15.3093	intron (NM_001355502, intron 1 of 21)	intron (NM_001355502, intron 1 of 21)	1158	NM_008729
chr12	73585501	73586000	2.10937e-12	1.39027e-10	15.8252	intron (NM_008856, intron 1 of 13)	intron (NM_008856, intron 1 of 13)	955	NM_008856
chr5	147727501	147728000	2.12698e-12	1.40131e-10	26.366	Intergenic	Intergenic	-1763	NM_010228
chr16	93884501	93885000	2.19229e-12	1.44204e-10	18.9561	intron (NM_028083, intron 2 of 13)	intron (NM_028083, intron 2 of 13)	850	NM_028083
chr4	138555001	138555500	2.20964e-12	1.45229e-10	23.4413	Intergenic	Intergenic	68741	NM_029401
chr8	104091501	104092000	2.28364e-12	1.49438e-10	22.6763	intron (NR_131138, intron 1 of 2)	intron (NR_131138, intron 1 of 2)	-9874	NM_009868
chr6	145815001	145815500	2.50205e-12	1.62569e-10	21.0588	exon (NM_027760, exon 2 of 4)	exon (NM_027760, exon 2 of 4)	6868	NM_027760
chr7	44670501	44671000	2.52806e-12	1.64195e-10	17.9108	promoter-TSS (NM_001271540)	promoter-TSS (NM_001271540)	92	NM_028021
chr11	96295501	96296000	2.54229e-12	1.64989e-10	16.7297	intron (NR_131758, intron 1 of 2)	intron (NR_131758, intron 1 of 2)	-3323	NM_008269
chr11	119047001	119047500	2.55246e-12	1.65454e-10	19.2046	Intergenic	Intergenic	-6338	NM_013926
chr15	102913001	102913500	2.5959e-12	1.68006e-10	24.501	Intergenic	Intergenic	-7880	NM_010464
chr4	62228501	62229000	2.63505e-12	1.70339e-10	30.5486	Intergenic	Intergenic	-20205	NM_009554
chr1	167689501	167690000	2.78851e-12	1.79836e-10	18.7559	5' UTR (NM_033652, exon 1 of 8)	5' UTR (NM_033652, exon 1 of 8)	193	NM_033652
chr17	12940501	12941000	2.87467e-12	1.85104e-10	21.4414	promoter-TSS (NM_153151)	promoter-TSS (NM_153151)	-355	NM_153151
chr1	181353001	181353500	3.05011e-12	1.95789e-10	23.7037	5' UTR (NM_001160211, exon 1 of 6)	5' UTR (NM_001160211, exon 1 of 6)	623	NM_028408
chr3	94371501	94372000	3.21646e-12	2.05986e-10	22.5714	Intergenic	Intergenic	-1043	NM_011281
chr1	78199001	78199500	3.23497e-12	2.07091e-10	25.4977	Intergenic	Intergenic	-2115	NM_008781
chr5	75149501	75150000	3.34017e-12	2.13494e-10	30.179	Intergenic	Intergenic	-2500	NM_011058
chr16	23984501	23985000	3.44883e-12	2.20184e-10	21.9881	intron (NM_009744, intron 1 of 9)	intron (NM_009744, intron 1 of 9)	-3468	NM_009744
chr5	118396001	118396500	3.49601e-12	2.22679e-10	17.7174	Intergenic	Intergenic	151024	NM_001081236
chr4	137829501	137830000	3.51376e-12	2.2355e-10	22.3509	Intergenic	RLTR20B3|LTR|ERVK	-32486	NM_199307
chr15	102972501	102973000	3.57421e-12	2.27046e-10	21.9539	promoter-TSS (NR_029722)	promoter-TSS (NR_029722)	-599	NR_029722
chr1	131003501	131004000	3.81229e-12	2.41241e-10	19.554	Intergenic	Intergenic	-16094	NM_010548
chr5	37243501	37244000	4.10469e-12	2.59148e-10	17.4255	intron (NM_001136058, intron 1 of 13)	intron (NM_001136058, intron 1 of 13)	1693	NM_007765
chr3	153973001	153973500	5.02961e-12	3.14771e-10	20.3124	promoter-TSS (NM_001081263)	promoter-TSS (NM_001081263)	-185	NM_001081263
chr3	122048001	122048500	5.12779e-12	3.20673e-10	24.963	intron (NM_007378, intron 1 of 49)	intron (NM_007378, intron 1 of 49)	3791	NM_007378
chr9	32672501	32673000	5.17964e-12	3.2367e-10	27.2913	Intergenic	Intergenic	-23291	NM_011808
chr18	37822001	37822500	5.19463e-12	3.24483e-10	16.5727	intron (NM_033583, intron 1 of 3)	intron (NM_033583, intron 1 of 3)	2705	NM_033583
chr1	74948501	74949000	5.36853e-12	3.3446e-10	17.3131	intron (NM_010544, intron 1 of 2)	intron (NM_010544, intron 1 of 2)	2921	NM_010544
chr10	81634001	81634500	6.02067e-12	3.73817e-10	31.3937	intron (NM_027480, intron 2 of 19)	ID_B1|SINE|B4	5711	NM_027480
chr4	138394501	138395000	6.15029e-12	3.81435e-10	21.4215	3' UTR (NM_001081672, exon 1 of 1)	3' UTR (NM_001081672, exon 1 of 1)	1707	NM_001081672
chr2	36102001	36102500	6.53438e-12	4.03455e-10	19.9706	intron (NM_001355125, intron 4 of 8)	intron (NM_001355125, intron 4 of 8)	1809	NM_008500
chr5	128952501	128953000	6.53469e-12	4.03455e-10	16.4905	intron (NM_001310733, intron 1 of 20)	intron (NM_001310733, intron 1 of 20)	735	NM_001081388
chr6	67158501	67159000	6.79168e-12	4.1807e-10	28.489	Intergenic	Intergenic	-108228	NM_025814
chr3	97867501	97868000	7.14698e-12	4.38305e-10	15.2143	intron (NM_001039376, intron 1 of 46)	intron (NM_001039376, intron 1 of 46)	20956	NM_031401
chr17	29964501	29965000	7.27827e-12	4.46191e-10	35.835	Intergenic	Intergenic	-40288	NM_148926
chr4	21687501	21688000	7.70041e-12	4.70496e-10	21.2765	Intergenic	Intergenic	-1788	NM_001080771
chr13	119756001	119756500	7.99617e-12	4.87845e-10	16.7138	promoter-TSS (NM_175538)	promoter-TSS (NM_175538)	-369	NM_175538
chr7	43796501	43797000	8.10292e-12	4.94174e-10	15.4807	promoter-TSS (NM_008940)	promoter-TSS (NM_008940)	-826	NM_008940
chr11	58961501	58962000	8.59602e-12	5.22509e-10	22.0649	promoter-TSS (NM_001318003)	promoter-TSS (NM_001318003)	40	NM_001318003
chr11	85829501	85830000	8.77798e-12	5.32588e-10	17.0481	intron (NR_077059, intron 1 of 4)	intron (NR_077059, intron 1 of 4)	2637	NR_077059
chr5	140506501	140507000	8.85308e-12	5.36947e-10	25.2213	intron (NM_021528, intron 1 of 1)	B1F|SINE|Alu	1142	NM_021528
chr5	147275001	147275500	9.35513e-12	5.65319e-10	28.242	TTS (NM_008814)	TTS (NM_008814)	-3730	NR_038157
chr3	73056501	73057000	9.41277e-12	5.68385e-10	28.1899	5' UTR (NM_198864, exon 1 of 2)	5' UTR (NM_198864, exon 1 of 2)	315	NM_198864
chr2	38367001	38367500	1.00647e-11	6.05312e-10	20.6061	intron (NM_001290646, intron 4 of 4)	intron (NM_001290646, intron 4 of 4)	15943	NM_010710
chr2	31292001	31292500	1.00966e-11	6.06789e-10	19.9282	intron (NM_019681, intron 7 of 7)	intron (NM_019681, intron 7 of 7)	46328	NM_019681
chr4	125911501	125912000	1.0499e-11	6.29828e-10	21.3326	intron (NR_015560, intron 2 of 5)	intron (NR_015560, intron 2 of 5)	10559	NR_015560
chr7	29155001	29155500	1.05868e-11	6.34632e-10	29.7987	exon (NM_001146023, exon 4 of 8)	exon (NM_001146023, exon 4 of 8)	959	NM_028661
chr11	97589001	97589500	1.0824e-11	6.47674e-10	28.3108	Intergenic	Intergenic	-9260	NR_045496
chr1	178572001	178572500	1.104e-11	6.59883e-10	26.9686	intron (NM_001161665, intron 2 of 14)	intron (NM_001161665, intron 2 of 14)	43126	NM_177724
chr2	49700001	49700500	1.1091e-11	6.61973e-10	26.457	intron (NM_008449, intron 8 of 25)	intron (NM_008449, intron 8 of 25)	80937	NM_008449
chr8	84944001	84944500	1.14981e-11	6.84288e-10	24.6619	Intergenic	Intergenic	-2740	NM_144929
chr5	124089501	124090000	1.16214e-11	6.90881e-10	15.4597	exon (NM_019875, exon 2 of 12)	exon (NM_019875, exon 2 of 12)	6047	NM_019875
chr5	134555501	134556000	1.17978e-11	7.00358e-10	16.0481	Intergenic	Intergenic	-3317	NM_009990
chr13	94884001	94884500	1.21718e-11	7.21781e-10	15.1338	TTS (NM_011021)	TTS (NM_011021)	8624	NM_011021
chr8	117470001	117470500	1.23717e-11	7.32842e-10	26.78	Intergenic	Intergenic	10986	NR_106046
chr5	136237501	136238000	1.25429e-11	7.42252e-10	25.3863	intron (NM_001302938, intron 1 of 8)	intron (NM_001302938, intron 1 of 8)	7189	NM_018825
chr7	141413001	141413500	1.32005e-11	7.7636e-10	20.9975	intron (NM_172116, intron 1 of 7)	B1_Mur1|SINE|Alu	874	NM_172116
chr8	121074501	121075000	1.39295e-11	8.15459e-10	15.6558	intron (NR_045471, intron 1 of 5)	intron (NR_045471, intron 1 of 5)	8359	NR_045471
chr16	8676501	8677000	1.4016e-11	8.19939e-10	43.3101	Intergenic	Intergenic	-4019	NM_001324517
chr5	20681001	20681500	1.40597e-11	8.22202e-10	18.9187	intron (NM_001170746, intron 22 of 22)	intron (NM_001170746, intron 22 of 22)	200873	NM_172992
chr6	37300001	37300500	1.41228e-11	8.25599e-10	16.2973	promoter-TSS (NM_001081206)	promoter-TSS (NM_001081206)	-275	NM_001081206
chr3	135825001	135825500	1.47968e-11	8.62863e-10	21.4427	promoter-TSS (NM_001135150)	promoter-TSS (NM_001135150)	-28	NM_026228
chr7	140049501	140050000	1.53684e-11	8.93039e-10	15.1128	promoter-TSS (NM_010836)	promoter-TSS (NM_010836)	-663	NM_010836
chr13	54321001	54321500	1.55789e-11	9.03041e-10	24.3099	Intergenic	L1ME3A|LINE|L1	-50098	NM_009946
chr3	53377501	53378000	1.75556e-11	1.01088e-09	22.2336	Intergenic	Intergenic	85507	NM_172501
chr14	61598501	61599000	1.8172e-11	1.04564e-09	21.8842	promoter-TSS (NM_023233)	promoter-TSS (NM_023233)	525	NM_023233
chr11	57644001	57644500	1.90823e-11	1.0942e-09	17.9617	intron (NR_153850, intron 2 of 3)	intron (NR_153850, intron 2 of 3)	-1191	NM_134189
chr5	128704501	128705000	1.9184e-11	1.09927e-09	25.475	Intergenic	B3|SINE|B2	-31495	NM_021311
chr2	58324501	58325000	1.94712e-11	1.11495e-09	23.9752	promoter-TSS (NM_001033369)	promoter-TSS (NM_001033369)	56	NM_001033369
chr9	114673001	114673500	1.99191e-11	1.13862e-09	30.5512	Intergenic	Intergenic	-15580	NM_146229
chr8	11390001	11390500	2.00384e-11	1.14425e-09	25.6762	intron (NM_009932, intron 4 of 47)	intron (NM_009932, intron 4 of 47)	-77425	NM_009931
chr15	95640001	95640500	2.00334e-11	1.14425e-09	24.9615	intron (NM_207533, intron 2 of 3)	intron (NM_207533, intron 2 of 3)	14520	NM_207533
chr7	45337501	45338000	2.04431e-11	1.16696e-09	27.4152	intron (NM_010473, intron 2 of 5)	intron (NM_010473, intron 2 of 5)	2482	NM_010473
chr17	65763001	65763500	2.17354e-11	1.23517e-09	18.4961	intron (NM_133685, intron 1 of 6)	MT2A|LTR|ERVL	9501	NM_133685
chr3	94472501	94473000	2.18835e-11	1.24273e-09	20.5009	intron (NM_025506, intron 3 of 6)	intron (NM_025506, intron 3 of 6)	840	NM_025506
chr5	26818001	26818500	2.24885e-11	1.27533e-09	31.4724	intron (NM_010075, intron 1 of 25)	intron (NM_010075, intron 1 of 25)	894	NM_010075
chr11	102082001	102082500	2.31308e-11	1.30816e-09	19.412	intron (NM_016695, intron 2 of 12)	intron (NM_016695, intron 2 of 12)	233	NM_016695
chr19	47155001	47155500	2.34792e-11	1.32646e-09	43.3628	Intergenic	MTC|LTR|ERVL-MaLR	-11077	NM_001081271
chr8	12387501	12388000	2.48851e-11	1.40065e-09	24.5084	intron (NR_027975, intron 1 of 7)	intron (NR_027975, intron 1 of 7)	1980	NM_001013812
chr1	75446001	75446500	2.98242e-11	1.66164e-09	25.6926	Intergenic	Intergenic	-4259	NM_183022
chr5	147304001	147304500	2.98485e-11	1.66243e-09	15.8814	intron (NM_007673, intron 1 of 2)	intron (NM_007673, intron 1 of 2)	2998	NM_007673
chr10	82900001	82900500	3.00738e-11	1.67329e-09	29.956	Intergenic	MTD|LTR|ERVL-MaLR	33625	NM_025499
chr13	94884501	94885000	3.02506e-11	1.68199e-09	28.8764	Intergenic	CpG-4086	9124	NM_011021
chr18	53469501	53470000	3.07822e-11	1.70846e-09	23.612	intron (NM_001033281, intron 1 of 6)	intron (NM_001033281, intron 1 of 6)	5205	NM_001033281
chr9	102267501	102268000	3.07888e-11	1.70846e-09	15.6164	intron (NM_173447, intron 1 of 15)	IAPLTR3|LTR|ERVK	37224	NR_106163
chr5	84660001	84660500	3.25476e-11	1.80363e-09	20.7783	Intergenic	L1Md_F|LINE|L1	-242869	NM_007937
chr11	115092001	115092500	3.25805e-11	1.80484e-09	29.7857	intron (NM_001163753, intron 1 of 8)	intron (NM_001163753, intron 1 of 8)	820	NM_021411
chr4	114913001	114913500	3.33295e-11	1.84386e-09	18.7737	non-coding (NR_030721, exon 2 of 4)	non-coding (NR_030721, exon 2 of 4)	3962	NR_030721
chr5	26007501	26008000	3.56157e-11	1.96506e-09	17.0697	Intergenic	Intergenic	-3024	NM_001281519
chr2	136058001	136058500	3.66431e-11	2.0177e-09	16.8311	5' UTR (NM_001356548, exon 2 of 7)	5' UTR (NM_001356548, exon 2 of 7)	503	NM_029530
chr2	11552501	11553000	3.68215e-11	2.02684e-09	27.3918	intron (NM_001177758, intron 1 of 14)	ID_B1|SINE|B4	1178	NM_133232
chr4	97746001	97746500	3.69583e-11	2.03302e-09	15.6268	intron (NM_001122952, intron 1 of 10)	intron (NM_001122952, intron 1 of 10)	-31375	NM_010905
chr7	49640001	49640500	3.74881e-11	2.06079e-09	23.7504	Intergenic	Intergenic	-3416	NM_001005232
chr11	119393001	119393500	3.85491e-11	2.11559e-09	16.4812	Intergenic	Intergenic	2779	NR_035453
chr5	131616001	131616500	3.96684e-11	2.17124e-09	19.9277	intron (NM_177047, intron 5 of 19)	intron (NM_177047, intron 5 of 19)	-201533	NR_152164
chr8	69183501	69184000	4.238e-11	2.30817e-09	16.046	Intergenic	Intergenic	-25295	NM_001013379
chr4	89275001	89275500	4.25905e-11	2.31811e-09	28.4238	intron (NM_001040654, intron 2 of 2)	intron (NM_001040654, intron 2 of 2)	6941	NM_009877
chr9	87145001	87145500	4.57752e-11	2.48161e-09	27.3178	intron (NM_001177731, intron 2 of 4)	intron (NM_001177731, intron 2 of 4)	945	NM_001101482
chr14	93890001	93890500	4.65731e-11	2.52156e-09	22.3378	5' UTR (NM_001271799, exon 1 of 4)	5' UTR (NM_001271799, exon 1 of 4)	418	NM_001081377
chr3	114030501	114031000	4.69371e-11	2.53793e-09	16.9494	5' UTR (NM_007729, exon 1 of 67)	5' UTR (NM_007729, exon 1 of 67)	211	NM_007729
chr15	102101501	102102000	4.81431e-11	2.59464e-09	28.7945	Intergenic	Intergenic	-1183	NM_153533
chr11	102061501	102062000	4.81757e-11	2.59555e-09	16.7085	intron (NM_001356324, intron 8 of 11)	A-rich|Low_complexity|Low_complexity	20240	NM_027987
chr6	52160501	52161000	5.07677e-11	2.72807e-09	16.355	intron (NR_131181, intron 1 of 1)	intron (NR_131181, intron 1 of 1)	2227	NR_131181
chr12	117155501	117156000	5.08714e-11	2.73275e-09	19.7066	intron (NM_011215, intron 12 of 22)	intron (NM_011215, intron 12 of 22)	-4482	NR_033538
chr5	8952001	8952500	5.28129e-11	2.83428e-09	24.8528	intron (NM_008830, intron 25 of 27)	intron (NM_008830, intron 25 of 27)	44895	NM_023733
chr7	4477001	4477500	5.35281e-11	2.86892e-09	28.7546	intron (NM_026146, intron 14 of 19)	(TA)n|Simple_repeat|Simple_repeat	-6367	NR_028416
chr5	135544001	135544500	5.40144e-11	2.89123e-09	22.763	intron (NM_146001, intron 1 of 30)	intron (NM_146001, intron 1 of 30)	871	NM_146001
chr3	55461501	55462000	5.43585e-11	2.90588e-09	30.0549	promoter-TSS (NM_001111051)	promoter-TSS (NM_001111051)	23	NM_019978
chr5	114837001	114837500	5.66044e-11	3.02202e-09	17.5063	Intergenic	Intergenic	-13783	NM_181075
chr10	123264001	123264500	5.97973e-11	3.18014e-09	28.7771	non-coding (NR_045514, exon 1 of 6)	non-coding (NR_045514, exon 1 of 6)	175	NM_182807
chr6	29485001	29485500	6.02347e-11	3.20134e-09	15.4741	intron (NM_001029985, intron 32 of 37)	intron (NM_001029985, intron 32 of 37)	13814	NM_001145360
chr17	80063501	80064000	6.49642e-11	3.43389e-09	30.1401	Intergenic	Intergenic	-1483	NM_144802
chr15	80288001	80288500	6.5471e-11	3.45836e-09	15.2042	intron (NM_001044308, intron 1 of 36)	CpG	1013	NM_001044308
chr11	21998501	21999000	7.22356e-11	3.79635e-09	15.5736	intron (NM_011023, intron 3 of 4)	intron (NM_011023, intron 3 of 4)	2900	NM_011023
chr12	105913501	105914000	7.38659e-11	3.87709e-09	22.0519	Intergenic	MIRb|SINE|MIR	-96512	NM_011705
chr15	76231001	76231500	7.62225e-11	3.9881e-09	20.9148	exon (NM_011117, exon 1 of 32)	exon (NM_011117, exon 1 of 32)	127	NM_011117
chr7	27408001	27408500	7.94958e-11	4.14883e-09	22.4673	exon (NM_032610, exon 14 of 36)	exon (NM_032610, exon 14 of 36)	-11698	NM_032610
chr2	39806501	39807000	8.13376e-11	4.24093e-09	17.4517	Intergenic	IAPLTR3-int|LTR|ERVK	-580402	NM_024209
chr1	190275001	190275500	8.35479e-11	4.34656e-09	28.5073	Intergenic	Intergenic	-104424	NM_008937
chr11	59239001	59239500	8.51136e-11	4.41965e-09	18.5335	Intergenic	Intergenic	-10984	NM_007476
chr2	38355001	38355500	8.51911e-11	4.42228e-09	15.0982	intron (NM_001290646, intron 3 of 4)	intron (NM_001290646, intron 3 of 4)	3943	NM_010710
chr13	69740501	69741000	8.69762e-11	4.50785e-09	27.3109	promoter-TSS (NM_001145162)	promoter-TSS (NM_001145162)	-854	NM_001145162
chr9	29962501	29963000	8.81681e-11	4.56676e-09	39.4213	intron (NM_001357593, intron 1 of 9)	intron (NM_001357593, intron 1 of 9)	518	NM_172290
chr4	149970001	149970500	8.96988e-11	4.64167e-09	19.5321	Intergenic	RMER17B|LTR|ERVK	-15245	NM_029035
chr16	29908001	29908500	9.15422e-11	4.73113e-09	33.5583	Intergenic	Intergenic	70873	NM_001033403
chr17	46522001	46522500	9.25785e-11	4.77921e-09	17.2118	exon (NM_001081335, exon 19 of 41)	exon (NM_001081335, exon 19 of 41)	24137	NM_001081335
chr11	80290001	80290500	9.39462e-11	4.84172e-09	16.5693	Intergenic	Intergenic	-10661	NM_139228
chr19	7421001	7421500	9.52241e-11	4.8984e-09	15.8516	intron (NM_175381, intron 2 of 4)	intron (NM_175381, intron 2 of 4)	-1322	NR_105957
chr12	54655501	54656000	9.65704e-11	4.96456e-09	23.9194	intron (NM_134054, intron 1 of 1)	intron (NM_134054, intron 1 of 1)	821	NM_134054
chr7	144738501	144739000	9.80622e-11	5.03654e-09	19.3783	promoter-TSS (NM_178642)	promoter-TSS (NM_178642)	-159	NM_178642
chr11	109650001	109650500	9.9049e-11	5.08405e-09	15.082	promoter-TSS (NM_021880)	promoter-TSS (NM_021880)	-670	NM_021880
chr6	101376501	101377000	9.97581e-11	5.11727e-09	36.5937	intron (NM_018884, intron 1 of 9)	intron (NM_018884, intron 1 of 9)	1146	NM_018884
chr8	71701501	71702000	1.02761e-10	5.26312e-09	15.478	promoter-TSS (NM_028189)	promoter-TSS (NM_028189)	49	NM_028189
chr2	24761501	24762000	1.04428e-10	5.3402e-09	15.4501	intron (NM_001042528, intron 2 of 46)	intron (NM_001042528, intron 2 of 46)	1401	NM_007579
chr3	66979001	66979500	1.13554e-10	5.7729e-09	15.5572	promoter-TSS (NM_001302358)	promoter-TSS (NM_001302358)	-440	NM_013665
chr13	31801501	31802000	1.1443e-10	5.81205e-09	21.435	Intergenic	Intergenic	-4895	NM_008592
chr6	142545001	142545500	1.22863e-10	6.21741e-09	17.295	Intergenic	Intergenic	26363	NM_008428
chr2	58357001	58357500	1.26185e-10	6.36989e-09	17.4985	intron (NM_001111030, intron 1 of 8)	intron (NM_001111030, intron 1 of 8)	507	NM_001033369
chr19	5448501	5449000	1.33498e-10	6.71233e-09	17.0706	intron (NM_010235, intron 1 of 3)	CpG	1053	NM_010235
chr17	35425501	35426000	1.36116e-10	6.83774e-09	23.0123	exon (NM_023124, exon 3 of 5)	exon (NM_023124, exon 3 of 5)	874	NM_207648
chr17	24728001	24728500	1.37778e-10	6.91367e-09	25.9786	intron (NM_001163945, intron 1 of 9)	intron (NM_001163945, intron 1 of 9)	422	NM_025425
chr19	45064001	45064500	1.3995e-10	7.01752e-09	18.8108	Intergenic	Intergenic	-10990	NM_178929
chr8	34806001	34806500	1.40218e-10	7.02881e-09	15.3174	Intergenic	Intergenic	-1359	NM_176933
chr14	57057001	57057500	1.45879e-10	7.2838e-09	19.6727	intron (NM_016975, intron 1 of 1)	intron (NM_016975, intron 1 of 1)	472	NM_016975
chr4	155653501	155654000	1.4812e-10	7.389e-09	19.725	promoter-TSS (NM_001320235)	promoter-TSS (NM_001320235)	-367	NM_011985
chr19	47938001	47938500	1.52513e-10	7.5898e-09	19.2822	intron (NM_001163267, intron 1 of 17)	intron (NM_001163267, intron 1 of 17)	539	NM_001163267
chr6	52213501	52214000	1.5503e-10	7.69529e-09	26.109	promoter-TSS (NM_010452)	promoter-TSS (NM_010452)	-684	NM_010452
chr4	8337001	8337500	1.55651e-10	7.72263e-09	36.4327	Intergenic	RMER17B|LTR|ERVK	-98210	NM_007592
chr9	54700001	54700500	1.67789e-10	8.29248e-09	16.8374	intron (NM_021422, intron 1 of 6)	intron (NM_021422, intron 1 of 6)	692	NM_021422
chr15	99816001	99816500	1.83771e-10	9.03089e-09	24.3056	intron (NM_001113545, intron 4 of 10)	B3|SINE|B2	3898	NM_023063
chr7	127615501	127616000	1.85162e-10	9.09384e-09	17.1586	promoter-TSS (NR_155452)	promoter-TSS (NR_155452)	-479	NM_177226
chr7	126781001	126781500	1.86882e-10	9.16471e-09	24.7248	promoter-TSS (NM_011538)	promoter-TSS (NM_011538)	-232	NM_011538
chr8	92366501	92367000	1.86842e-10	9.16471e-09	18.6215	Intergenic	Intergenic	8955	NM_018826
chr15	102984001	102984500	1.87662e-10	9.20022e-09	29.2455	3' UTR (NM_008272, exon 3 of 3)	3' UTR (NM_008272, exon 3 of 3)	-3188	NR_155438
chr2	102658001	102658500	1.88492e-10	9.23814e-09	18.2863	promoter-TSS (NM_001361018)	promoter-TSS (NM_001361018)	-438	NM_011393
chr11	67083501	67084000	2.07167e-10	1.0049e-08	18.7343	exon (NM_001099635, exon 7 of 41)	exon (NM_001099635, exon 7 of 41)	5451	NM_001099635
chr2	92374001	92374500	2.23417e-10	1.07991e-08	21.8182	promoter-TSS (NR_028114)	promoter-TSS (NR_028114)	-425	NM_145122
chr11	48824501	48825000	2.26721e-10	1.09395e-08	21.008	Intergenic	Intergenic	-1387	NM_053166
chr7	143106501	143107000	2.31584e-10	1.11611e-08	18.2152	promoter-TSS (NM_008434)	promoter-TSS (NM_008434)	-503	NM_008434
chr11	59306001	59306500	2.46435e-10	1.18388e-08	21.3573	promoter-TSS (NM_139298)	promoter-TSS (NM_139298)	-679	NM_139298
chr7	140921501	140922000	2.46762e-10	1.18511e-08	22.6895	exon (NM_133946, exon 2 of 8)	exon (NM_133946, exon 2 of 8)	849	NM_133946
chr19	28663001	28663500	2.52748e-10	1.21174e-08	23.9805	intron (NM_175459, intron 2 of 10)	B4A|SINE|B4	-14973	NR_045330
chr8	71688001	71688500	2.80355e-10	1.33633e-08	15.0999	TTS (NM_001190830)	TTS (NM_001190830)	-1001	NM_013564
chr7	44522001	44522500	2.80858e-10	1.33795e-08	19.0367	intron (NM_146189, intron 3 of 27)	intron (NM_146189, intron 3 of 27)	2418	NM_146189
chr2	71538501	71539000	2.80987e-10	1.33818e-08	17.7333	promoter-TSS (NR_002854)	promoter-TSS (NR_002854)	-860	NR_002854
chr11	103808501	103809000	3.05093e-10	1.44547e-08	22.5516	intron (NM_009521, intron 2 of 4)	MamRep488|DNA|hAT-Tip100	34576	NM_009521
chr13	64162501	64163000	3.12586e-10	1.47843e-08	15.0952	intron (NM_019986, intron 1 of 7)	intron (NM_019986, intron 1 of 7)	885	NM_019986
chr10	121641001	121641500	3.22553e-10	1.52328e-08	15.3642	promoter-TSS (NM_177335)	promoter-TSS (NM_177335)	-450	NM_177335
chr11	59288501	59289000	3.23365e-10	1.52634e-08	16.8771	intron (NM_009522, intron 1 of 3)	intron (NM_009522, intron 1 of 3)	2000	NM_009522
chr13	70841001	70841500	3.47884e-10	1.63526e-08	20.9367	intron (NM_172053, intron 2 of 22)	intron (NM_172053, intron 2 of 22)	560	NM_172053
chr5	107724001	107724500	3.52861e-10	1.65656e-08	15.3434	promoter-TSS (NM_010278)	promoter-TSS (NM_010278)	92	NM_010278
chr9	45146001	45146500	3.59134e-10	1.68266e-08	21.7336	intron (NM_001013390, intron 1 of 4)	intron (NM_001013390, intron 1 of 4)	7209	NM_001013390
chr7	31052001	31052500	3.64093e-10	1.70299e-08	20.7615	promoter-TSS (NM_022007)	promoter-TSS (NM_022007)	-797	NM_022007
chr8	70631001	70631500	3.64045e-10	1.70299e-08	18.6734	intron (NM_011819, intron 1 of 1)	intron (NM_011819, intron 1 of 1)	844	NM_011819
chr8	9772001	9772500	3.64473e-10	1.70383e-08	21.0037	Intergenic	Intergenic	-1094	NM_173446
chr14	118232501	118233000	3.71905e-10	1.7356e-08	31.7361	TTS (NM_177753)	TTS (NM_177753)	-3481	NR_131969
chr11	80299501	80300000	3.76298e-10	1.75511e-08	24.0725	Intergenic	Intergenic	-1161	NM_139228
chr16	31575501	31576000	3.82683e-10	1.78236e-08	17.8337	Intergenic	Intergenic	-42382	NM_001357870
chr10	80808001	80808500	3.92167e-10	1.82166e-08	21.7791	TTS (NM_028001)	TTS (NM_028001)	3003	NM_007445
chr4	154141501	154142000	4.03193e-10	1.8663e-08	22.0891	promoter-TSS (NM_021499)	promoter-TSS (NM_021499)	-621	NM_021499
chr7	49910001	49910500	4.04933e-10	1.87278e-08	25.3954	promoter-TSS (NM_001146013)	promoter-TSS (NM_001146013)	-48	NM_148931
chr4	107801001	107801500	4.21602e-10	1.94279e-08	19.3181	Intergenic	(TTTC)n|Simple_repeat|Simple_repeat	-1008	NM_053073
chr3	129222501	129223000	4.24374e-10	1.95447e-08	22.5494	Intergenic	Intergenic	8819	NM_011098
chr2	94265001	94265500	4.66866e-10	2.14061e-08	16.1251	Intergenic	Intergenic	-3852	NR_030431
chr7	105686001	105686500	4.90617e-10	2.24203e-08	35.4145	Intergenic	Intergenic	45806	NM_019502
chr4	135510001	135510500	4.90491e-10	2.24203e-08	19.9784	intron (NM_030189, intron 3 of 8)	intron (NM_030189, intron 3 of 8)	14264	NM_030189
chr10	8242501	8243000	4.96578e-10	2.26649e-08	38.3721	intron (NM_177387, intron 7 of 7)	intron (NM_177387, intron 7 of 7)	276074	NM_177387
chr14	34821001	34821500	4.96656e-10	2.26649e-08	17.3537	intron (NM_008166, intron 1 of 15)	intron (NM_008166, intron 1 of 15)	1115	NM_008166
chr17	48095501	48096000	5.05586e-10	2.30342e-08	19.95	Intergenic	Intergenic	-5373	NR_110485
chr1	191185501	191186000	5.22436e-10	2.37363e-08	25.4775	Intergenic	Intergenic	-2418	NM_007498
chr14	111681501	111682000	5.30623e-10	2.40751e-08	23.1867	exon (NM_198865, exon 2 of 2)	exon (NM_198865, exon 2 of 2)	6636	NM_029273
chr5	67098501	67099000	5.62559e-10	2.54123e-08	21.5789	exon (NM_008888, exon 1 of 3)	exon (NM_008888, exon 1 of 3)	375	NM_008888
chr8	95916001	95916500	5.68671e-10	2.56392e-08	17.6926	Intergenic	Intergenic	-27886	NM_010325
chr11	16260501	16261000	5.81403e-10	2.61846e-08	18.7775	intron (NM_145967, intron 2 of 4)	intron (NM_145967, intron 2 of 4)	3027	NM_145967
chr11	119052001	119052500	5.89091e-10	2.65019e-08	20.5763	Intergenic	Intergenic	-11338	NM_013926
chr5	30106001	30106500	6.02576e-10	2.70839e-08	17.5466	promoter-TSS (NM_001256263)	promoter-TSS (NM_001256263)	-165	NM_001256263
chr13	43399001	43399500	6.16437e-10	2.76643e-08	27.2116	intron (NM_023554, intron 2 of 7)	B1_Mm|SINE|Alu	875	NM_023554
chr2	74663001	74663500	6.17046e-10	2.76841e-08	20.6804	Intergenic	Intergenic	-3694	NM_007967
chr15	97126001	97126500	6.30492e-10	2.82413e-08	26.1799	Intergenic	RLTR16|LTR|ERVK	40993	NR_155278
chr3	148614501	148615000	6.34709e-10	2.8407e-08	26.9048	Intergenic	Intergenic	339884	NM_001081298
chr13	38486501	38487000	6.5944e-10	2.946e-08	43.9782	intron (NM_007556, intron 4 of 6)	intron (NM_007556, intron 4 of 6)	-24958	NR_131033
chr9	63091501	63092000	7.16144e-10	3.18702e-08	27.8443	Intergenic	Intergenic	55229	NM_172446
chr11	76028001	76028500	7.3125e-10	3.24374e-08	21.3953	promoter-TSS (NM_029658)	promoter-TSS (NM_029658)	-469	NM_029658
chr12	113185501	113186000	7.68493e-10	3.39707e-08	17.679	promoter-TSS (NM_153776)	promoter-TSS (NM_153776)	-152	NM_153776
chr7	136060501	136061000	7.79092e-10	3.43839e-08	15.4147	Intergenic	Intergenic	-207573	NR_102277
chr14	33589001	33589500	7.89608e-10	3.48015e-08	16.476	promoter-TSS (NM_008978)	promoter-TSS (NM_008978)	-19	NM_008978
chr2	165111501	165112000	7.91636e-10	3.48722e-08	31.3558	3' UTR (NM_174988, exon 12 of 12)	3' UTR (NM_174988, exon 12 of 12)	-21001	NR_033448
chr4	136431501	136432000	8.0067e-10	3.5195e-08	42.1212	intron (NM_001285484, intron 1 of 1)	PB1D7|SINE|Alu	7139	NM_008309
chr2	94334001	94334500	8.18545e-10	3.59616e-08	29.7215	intron (NM_001355690, intron 16 of 23)	intron (NM_001355690, intron 16 of 23)	72438	NM_183106
chr6	39381001	39381500	8.35546e-10	3.66499e-08	19.9852	promoter-TSS (NM_011226)	promoter-TSS (NM_011226)	-102	NM_011226
chr11	60141001	60141500	8.37546e-10	3.67182e-08	17.6387	intron (NM_001037764, intron 1 of 4)	intron (NM_001037764, intron 1 of 4)	1169	NM_009021
chr5	67464001	67464500	8.72487e-10	3.81688e-08	22.8063	intron (NR_110363, intron 1 of 7)	MTC|LTR|ERVL-MaLR	353	NR_015582
chr9	115561001	115561500	9.00507e-10	3.9332e-08	39.5349	Intergenic	Intergenic	179432	NR_130329
chr12	85140501	85141000	9.07515e-10	3.96171e-08	22.1913	intron (NM_146244, intron 5 of 10)	intron (NM_146244, intron 5 of 10)	10513	NM_146244
chr11	77823001	77823500	9.30495e-10	4.05452e-08	26.4676	intron (NM_011586, intron 10 of 39)	intron (NM_011586, intron 10 of 39)	21953	NM_011586
chr5	123508001	123508500	9.34332e-10	4.07017e-08	16.4992	TTS (NM_001289822)	TTS (NM_001289822)	-2209	NM_198611
chr9	66918501	66919000	1.04131e-09	4.50407e-08	17.4321	intron (NM_173413, intron 1 of 7)	intron (NM_173413, intron 1 of 7)	954	NM_173413
chr10	95780001	95780500	1.05166e-09	4.54527e-08	17.5187	Intergenic	Intergenic	-160412	NM_001001932
chr15	100822001	100822500	1.11571e-09	4.80445e-08	29.3034	3' UTR (NM_001347102, exon 24 of 24)	3' UTR (NM_001347102, exon 24 of 24)	40997	NM_021530
chr1	132335501	132336000	1.12363e-09	4.83479e-08	33.2973	Intergenic	Intergenic	19626	NM_028778
chr5	113290001	113290500	1.15561e-09	4.96076e-08	16.7952	intron (NM_172718, intron 2 of 24)	intron (NM_172718, intron 2 of 24)	-9650	NM_172718
chr19	34527501	34528000	1.15962e-09	4.97538e-08	29.6731	promoter-TSS (NM_021460)	promoter-TSS (NM_021460)	-277	NM_021460
chr2	33629001	33629500	1.16869e-09	5.01015e-08	35.4857	intron (NM_010725, intron 2 of 7)	intron (NM_010725, intron 2 of 7)	11260	NM_010725
chr5	122344001	122344500	1.28871e-09	5.49066e-08	29.8042	exon (NM_144912, exon 5 of 11)	exon (NM_144912, exon 5 of 11)	9944	NM_144912
chr1	153414001	153414500	1.31166e-09	5.58414e-08	29.6604	promoter-TSS (NR_033736)	promoter-TSS (NR_033736)	-18	NM_001177359
chr11	97021001	97021500	1.33635e-09	5.68043e-08	16.7045	intron (NR_133649, intron 1 of 1)	intron (NR_133649, intron 1 of 1)	5167	NR_133649
chr14	47208001	47208500	1.3671e-09	5.80072e-08	26.7582	Intergenic	RMER6B|LTR|ERVK	-18838	NM_008102
chr13	46758501	46759000	1.38442e-09	5.86363e-08	18.1373	intron (NM_010617, intron 36 of 37)	intron (NM_010617, intron 36 of 37)	-30902	NM_175749
chr5	33501501	33502000	1.39381e-09	5.90188e-08	33.9157	Intergenic	Intergenic	-67661	NM_011320
chr4	47840501	47841000	1.41822e-09	5.99447e-08	24.4375	Intergenic	RLTR44C|LTR|ERVK	-204554	NM_015743
chr2	38357501	38358000	1.50864e-09	6.34899e-08	16.1638	intron (NM_001290646, intron 3 of 4)	intron (NM_001290646, intron 3 of 4)	6443	NM_010710
chr3	105451001	105451500	1.51203e-09	6.36164e-08	15.0819	non-coding (NR_040759, exon 3 of 4)	non-coding (NR_040759, exon 3 of 4)	-1079	NM_019931
chr11	119043501	119044000	1.55061e-09	6.51566e-08	31.8716	Intergenic	Intergenic	-2838	NM_013926
chr7	139585001	139585500	1.56248e-09	6.55884e-08	19.1764	Intergenic	Intergenic	-2454	NM_183248
chr19	59467001	59467500	1.6504e-09	6.89985e-08	22.9572	Intergenic	CpG	8561	NM_010132
chr13	111593001	111593500	1.66805e-09	6.96301e-08	18.4781	Intergenic	Intergenic	-43342	NR_151444
chr16	92699001	92699500	1.76126e-09	7.31325e-08	32.3582	intron (NM_001111022, intron 2 of 6)	intron (NM_001111022, intron 2 of 6)	-1922	NM_009821
chr6	90550001	90550500	1.78616e-09	7.40176e-08	19.406	promoter-TSS (NM_027406)	promoter-TSS (NM_027406)	-542	NM_027406
chr8	70083001	70083500	1.98656e-09	8.18286e-08	26.7351	promoter-TSS (NM_177900)	promoter-TSS (NM_177900)	-278	NM_177900
chr6	85189501	85190000	2.08041e-09	8.5417e-08	22.3679	intron (NM_010131, intron 1 of 2)	intron (NM_010131, intron 1 of 2)	1820	NM_010131
chr6	113471501	113472000	2.10788e-09	8.64806e-08	20.5352	TTS (NM_001034029)	TTS (NM_001034029)	296	NM_134159
chr10	127077501	127078000	2.12836e-09	8.71936e-08	16.4682	Intergenic	Intergenic	-1156	NM_001033263
chr10	107123001	107123500	2.23089e-09	9.10518e-08	29.5393	intron (NM_198636, intron 1 of 10)	intron (NM_198636, intron 1 of 10)	413	NM_198636
chr5	37242501	37243000	2.24674e-09	9.16593e-08	17.2131	intron (NM_001136058, intron 1 of 13)	intron (NM_001136058, intron 1 of 13)	693	NM_007765
chr8	121542501	121543000	2.29887e-09	9.35948e-08	21.3891	promoter-TSS (NM_001357259)	promoter-TSS (NM_001357259)	-797	NM_029597
chr11	68967001	68967500	2.31881e-09	9.43598e-08	24.7654	promoter-TSS (NM_028048)	promoter-TSS (NM_028048)	-880	NM_028048
chr4	141249001	141249500	2.33359e-09	9.49144e-08	15.8737	exon (NM_172520, exon 9 of 17)	exon (NM_172520, exon 9 of 17)	6367	NM_172520
chr8	48736501	48737000	2.3901e-09	9.70933e-08	17.1032	Intergenic	Intergenic	-62061	NM_011857
chr10	80831001	80831500	2.4412e-09	9.90472e-08	17.6854	Intergenic	B3A|SINE|B2	2454	NR_035503
chr19	45155501	45156000	2.4484e-09	9.93147e-08	28.8531	intron (NM_021901, intron 2 of 2)	intron (NM_021901, intron 2 of 2)	5036	NM_021901
chr4	138508501	138509000	2.52144e-09	1.02126e-07	17.1739	Intergenic	(TG)n|Simple_repeat|Simple_repeat	53603	NM_025451
chr11	99993501	99994000	2.5341e-09	1.02539e-07	17.3992	exon (NM_001099774, exon 1 of 1)	exon (NM_001099774, exon 1 of 1)	243	NM_001099774
chr8	91686501	91687000	2.6136e-09	1.05471e-07	26.8669	Intergenic	Intergenic	114903	NM_008393
chr9	103027501	103028000	2.69677e-09	1.08456e-07	23.5099	intron (NM_033314, intron 1 of 13)	intron (NM_033314, intron 1 of 13)	19262	NM_033314
chr9	120619001	120619500	2.71002e-09	1.08963e-07	20.3647	Intergenic	Intergenic	41920	NR_073359
chr1	127679501	127680000	2.71768e-09	1.09244e-07	23.5948	Intergenic	Intergenic	-1730	NM_028135
chr11	69119001	69119500	2.7493e-09	1.1038e-07	24.1769	Intergenic	Intergenic	-1202	NM_033041
chr7	79053501	79054000	2.78645e-09	1.11736e-07	15.5028	promoter-TSS (NR_132432)	promoter-TSS (NR_132432)	-428	NR_132432
chr2	19446501	19447000	2.85339e-09	1.14115e-07	15.2083	promoter-TSS (NR_131924)	promoter-TSS (NR_131924)	-77	NR_131924
chr2	30613501	30614000	2.86655e-09	1.14558e-07	23.96	Intergenic	Intergenic	18707	NM_030137
chr9	37207501	37208000	2.89432e-09	1.15584e-07	17.6876	promoter-TSS (NM_025464)	promoter-TSS (NM_025464)	-472	NM_025464
chr12	84450001	84450500	2.99002e-09	1.19146e-07	25.1889	intron (NM_134042, intron 1 of 11)	intron (NM_134042, intron 1 of 11)	773	NM_134042
chr18	42398501	42399000	2.99244e-09	1.19214e-07	20.385	Intergenic	Intergenic	4154	NM_138945
chr8	121113501	121114000	3.13832e-09	1.24514e-07	16.115	Intergenic	Intergenic	-2420	NM_013519
chr13	99900001	99900500	3.15926e-09	1.25195e-07	17.7098	intron (NM_013732, intron 1 of 2)	intron (NM_013732, intron 1 of 2)	432	NM_013732
chr12	110398001	110398500	3.20243e-09	1.26783e-07	23.3936	Intergenic	Intergenic	-48928	NM_012023
chr17	56612501	56613000	3.21049e-09	1.27006e-07	27.1937	promoter-TSS (NM_018730)	promoter-TSS (NM_018730)	-644	NM_018730
chr2	127481501	127482000	3.32229e-09	1.30963e-07	21.9469	intron (NM_019789, intron 2 of 8)	intron (NM_019789, intron 2 of 8)	748	NM_019789
chr2	160361001	160361500	3.35263e-09	1.32001e-07	24.9001	Intergenic	Intergenic	5814	NM_010658
chr2	171823001	171823500	3.56453e-09	1.39824e-07	18.1699	Intergenic	Intergenic	139548	NR_040509
chr7	47146501	47147000	3.63077e-09	1.42138e-07	27.2277	Intergenic	Intergenic	-13067	NM_013643
chr4	120252501	120253000	3.64047e-09	1.4245e-07	19.4896	Intergenic	Intergenic	34510	NM_194060
chr7	137885501	137886000	3.68114e-09	1.43871e-07	24.691	Intergenic	Intergenic	448077	NR_033611
chr12	86678001	86678500	3.99708e-09	1.54789e-07	21.5967	promoter-TSS (NM_177354)	promoter-TSS (NM_177354)	-449	NM_177354
chr15	78413001	78413500	4.03723e-09	1.56124e-07	19.7759	intron (NM_138670, intron 2 of 2)	intron (NM_138670, intron 2 of 2)	6147	NM_138670
chr2	27593001	27593500	4.09537e-09	1.58197e-07	20.058	Intergenic	Intergenic	78104	NM_080848
chr19	46317001	46317500	4.20384e-09	1.62073e-07	21.1531	intron (NM_028627, intron 11 of 17)	intron (NM_028627, intron 11 of 17)	9615	NM_028627
chr11	75965501	75966000	4.26194e-09	1.64083e-07	22.0236	Intergenic	Intergenic	-34161	NM_198637
chr5	67100001	67100500	4.28711e-09	1.64898e-07	20.3638	Intergenic	Intergenic	-1125	NM_008888
chr14	70205501	70206000	4.38969e-09	1.68607e-07	15.9615	intron (NM_011366, intron 1 of 20)	CpG	271	NM_011366
chr6	124779501	124780000	4.42339e-09	1.69823e-07	17.6591	promoter-TSS (NM_001302555)	promoter-TSS (NM_001302555)	-24	NM_013588
chr7	46481501	46482000	4.56495e-09	1.74773e-07	20.7456	intron (NM_013789, intron 10 of 10)	intron (NM_013789, intron 10 of 10)	85283	NM_008421
chr15	103009501	103010000	4.72372e-09	1.803e-07	15.3458	exon (NM_010465, exon 1 of 2)	exon (NM_010465, exon 1 of 2)	189	NM_010465
chr4	109985001	109985500	4.86888e-09	1.85202e-07	16.7896	Intergenic	Intergenic	7226	NM_172296
chr18	61089001	61089500	4.87732e-09	1.8548e-07	24.3563	Intergenic	Intergenic	-16321	NM_007779
chr2	32751501	32752000	4.92687e-09	1.87278e-07	25.3489	intron (NM_013781, intron 9 of 11)	GC_rich|Low_complexity|Low_complexity	-5483	NM_152800
chr5	108549001	108549500	4.9307e-09	1.87381e-07	20.4594	intron (NM_007756, intron 1 of 3)	intron (NM_007756, intron 1 of 3)	776	NM_007756
chr9	66835501	66836000	5.00327e-09	1.89701e-07	23.4047	Intergenic	Intergenic	-1045	NM_026674
chr1	74804501	74805000	5.00239e-09	1.89701e-07	16.0544	TTS (NM_009518)	TTS (NM_009518)	12732	NM_009518
chr5	119840001	119840500	5.01667e-09	1.90122e-07	16.4631	intron (NM_011537, intron 3 of 8)	intron (NM_011537, intron 3 of 8)	5588	NM_011537
chr10	81356501	81357000	5.02344e-09	1.90335e-07	16.9684	promoter-TSS (NM_028657)	promoter-TSS (NM_028657)	-740	NM_028657
chr13	54304001	54304500	5.10338e-09	1.93142e-07	20.3956	Intergenic	Intergenic	-67098	NM_009946
chr12	112141501	112142000	5.29152e-09	1.99667e-07	24.1452	Intergenic	Intergenic	-4457	NM_001097621
chr2	118910001	118910500	5.29829e-09	1.99831e-07	28.8458	intron (NM_001045523, intron 1 of 6)	intron (NM_001045523, intron 1 of 6)	8636	NM_001045523
chr9	21152501	21153000	5.41582e-09	2.03844e-07	16.8557	Intergenic	Intergenic	-2845	NM_016742
chr7	46667501	46668000	5.43794e-09	2.04537e-07	21.6772	promoter-TSS (NM_001276372)	promoter-TSS (NM_001276372)	-374	NM_009414
chr2	125722501	125723000	5.44956e-09	2.04927e-07	17.8734	intron (NM_199022, intron 1 of 11)	intron (NM_199022, intron 1 of 11)	1397	NM_199022
chr7	116037001	116037500	5.61944e-09	2.10883e-07	27.6148	intron (NM_001025559, intron 1 of 15)	intron (NM_001025559, intron 1 of 15)	1493	NM_011445
chr11	103772001	103772500	5.72516e-09	2.14363e-07	16.4724	Intergenic	Intergenic	-1924	NM_009521
chr15	102950001	102950500	5.79695e-09	2.16805e-07	19.1918	Intergenic	(TC)n|Simple_repeat|Simple_repeat	-2305	NR_047528
chr7	68276501	68277000	5.92967e-09	2.21217e-07	20.7436	promoter-TSS (NR_040340)	promoter-TSS (NR_040340)	-157	NR_040340
chr2	69822001	69822500	5.95404e-09	2.22026e-07	29.2879	promoter-TSS (NM_177784)	promoter-TSS (NM_177784)	-119	NM_177784
chr1	193153501	193154000	5.99135e-09	2.23266e-07	18.582	intron (NM_016851, intron 1 of 7)	intron (NM_016851, intron 1 of 7)	639	NM_016851
chr15	84070001	84070500	6.23192e-09	2.31654e-07	20.2977	Intergenic	Intergenic	-4902	NM_029946
chr2	38356001	38356500	6.23432e-09	2.31691e-07	16.7954	intron (NM_001290646, intron 3 of 4)	intron (NM_001290646, intron 3 of 4)	4943	NM_010710
chr4	122960001	122960500	6.40008e-09	2.3727e-07	27.8788	intron (NM_029662, intron 1 of 13)	intron (NM_029662, intron 1 of 13)	937	NM_029662
chr15	85734501	85735000	6.41575e-09	2.37685e-07	15.0087	promoter-TSS (NM_001113418)	promoter-TSS (NM_001113418)	-813	NM_011144
chr17	34325501	34326000	6.43704e-09	2.38313e-07	41.2419	promoter-TSS (NM_001033978)	promoter-TSS (NM_001033978)	76	NM_001033978
chr6	84404501	84405000	6.51906e-09	2.40863e-07	39.8824	Intergenic	Intergenic	19087	NR_046063
chr17	35702001	35702500	6.7981e-09	2.5022e-07	15.6685	promoter-TSS (NM_001198831)	promoter-TSS (NM_001198831)	-207	NM_007584
chr2	146571001	146571500	6.85518e-09	2.52208e-07	24.7828	Intergenic	Intergenic	28320	NR_040502
chr14	41013501	41014000	6.95407e-09	2.55448e-07	20.2941	promoter-TSS (NM_001316735)	promoter-TSS (NM_001316735)	82	NM_027464
chr11	115091001	115091500	7.06225e-09	2.59249e-07	19.8854	promoter-TSS (NM_001163753)	promoter-TSS (NM_001163753)	-180	NM_021411
chr5	129850501	129851000	7.08041e-09	2.59857e-07	16.3383	intron (NM_026445, intron 2 of 8)	IAPLTR3|LTR|ERVK	3761	NM_026445
chr17	5404501	5405000	7.11991e-09	2.61151e-07	40.6275	Intergenic	Intergenic	14016	NM_175349
chr18	31610001	31610500	7.19581e-09	2.63741e-07	27.1885	promoter-TSS (NM_026165)	promoter-TSS (NM_026165)	281	NM_026165
chr5	124129001	124129500	7.24538e-09	2.6538e-07	19.2181	exon (NM_011256, exon 14 of 25)	exon (NM_011256, exon 14 of 25)	13143	NM_144509
chr6	45321501	45322000	7.28578e-09	2.66719e-07	29.1823	intron (NM_001004357, intron 1 of 23)	intron (NM_001004357, intron 1 of 23)	261690	NM_025771
chr5	21383501	21384000	7.54516e-09	2.75504e-07	21.187	intron (NM_029195, intron 2 of 18)	intron (NM_029195, intron 2 of 18)	11078	NM_008013
chr4	45869001	45869500	7.54816e-09	2.75553e-07	17.8917	intron (NM_001305421, intron 8 of 18)	intron (NM_001305421, intron 8 of 18)	20304	NM_028788
chr4	149959501	149960000	7.58088e-09	2.76441e-07	28.0702	Intergenic	Lx8|LINE|L1	-4745	NM_029035
chr9	50660001	50660500	7.98986e-09	2.90713e-07	19.1576	promoter-TSS (NM_145614)	promoter-TSS (NM_145614)	-471	NM_145614
chr9	107735501	107736000	8.1031e-09	2.94508e-07	20.3014	Intergenic	Intergenic	-25276	NM_011349
chr5	139558001	139558500	8.25244e-09	2.99474e-07	19.2901	Intergenic	Intergenic	14353	NM_013702
chr10	80165501	80166000	8.45375e-09	3.06442e-07	16.4173	intron (NR_038088, intron 1 of 4)	intron (NR_038088, intron 1 of 4)	-2088	NM_007705
chr6	83455001	83455500	8.63206e-09	3.12288e-07	22.932	5' UTR (NM_001347313, exon 2 of 12)	5' UTR (NM_001347313, exon 2 of 12)	1141	NM_183138
chr2	74701001	74701500	8.74441e-09	3.16006e-07	19.2208	Intergenic	Intergenic	-3364	NM_008276
chr1	120795501	120796000	8.90125e-09	3.21252e-07	18.9332	Intergenic	Intergenic	193264	NM_010133
chr2	172661001	172661500	9.09034e-09	3.27575e-07	17.0705	Intergenic	Intergenic	110260	NM_009335
chr14	25495501	25496000	9.49059e-09	3.40659e-07	26.1538	intron (NM_183208, intron 1 of 23)	intron (NM_183208, intron 1 of 23)	36566	NM_183208
chr14	122489001	122489500	9.52762e-09	3.41765e-07	32.1588	intron (NR_153443, intron 1 of 24)	intron (NR_153443, intron 1 of 24)	4886	NM_144844
chr1	74401001	74401500	9.61804e-09	3.44634e-07	17.7826	Intergenic	Intergenic	6941	NR_029743
chr1	120341501	120342000	9.66776e-09	3.46039e-07	20.4049	exon (NM_207233, exon 1 of 2)	exon (NM_207233, exon 1 of 2)	1169	NM_207233
chr10	7052501	7053000	9.97746e-09	3.56274e-07	27.7959	Intergenic	Intergenic	-29566	NM_001033391
chr8	64657501	64658000	1.01418e-08	3.61594e-07	30.276	intron (NM_013494, intron 1 of 8)	MER103C|DNA|hAT-Charlie	35358	NM_013494
chr2	30929501	30930000	1.04573e-08	3.72198e-07	18.6098	Intergenic	Intergenic	-23250	NM_133673
chr13	109117001	109117500	1.04792e-08	3.72819e-07	18.761	intron (NM_011056, intron 3 of 16)	intron (NM_011056, intron 3 of 16)	-207493	NR_030644
chr14	118228501	118229000	1.04941e-08	3.73186e-07	25.1038	Intergenic	(TG)n|Simple_repeat|Simple_repeat	-7481	NR_131969
chr8	31918001	31918500	1.04934e-08	3.73186e-07	23.3088	promoter-TSS (NM_178591)	promoter-TSS (NM_178591)	-48	NM_178591
chr7	16983001	16983500	1.08132e-08	3.83212e-07	19.0795	Intergenic	Intergenic	-11337	NM_001101535
chr2	154604001	154604500	1.10697e-08	3.91127e-07	20.3307	promoter-TSS (NM_021534)	promoter-TSS (NM_021534)	-578	NM_021534
chr11	85925501	85926000	1.1304e-08	3.98892e-07	17.4692	Intergenic	Intergenic	28986	NM_011536
chr15	100871501	100872000	1.15412e-08	4.06829e-07	28.3641	intron (NM_001077499, intron 1 of 26)	intron (NM_001077499, intron 1 of 26)	1106	NM_011323
chr16	94816501	94817000	1.16762e-08	4.11148e-07	36.1091	intron (NM_001025584, intron 3 of 4)	intron (NM_001025584, intron 3 of 4)	39939	NM_010606
chr14	20662001	20662500	1.1805e-08	4.15505e-07	24.9648	exon (NM_001310431, exon 4 of 4)	exon (NM_001310431, exon 4 of 4)	2323	NM_175132
chr18	77515501	77516000	1.18912e-08	4.18363e-07	30.5882	intron (NM_001164504, intron 1 of 7)	intron (NM_001164504, intron 1 of 7)	49385	NM_001164504
chr9	21989501	21990000	1.20638e-08	4.2353e-07	17.6594	promoter-TSS (NM_023622)	promoter-TSS (NM_023622)	-298	NM_023622
chr17	34186501	34187000	1.21018e-08	4.24595e-07	24.5471	promoter-TSS (NM_013683)	promoter-TSS (NM_013683)	579	NM_013585
chr1	75421501	75422000	1.23817e-08	4.33863e-07	16.5517	exon (NM_007463, exon 30 of 41)	exon (NM_007463, exon 30 of 41)	-14185	NM_133708
chr14	63244001	63244500	1.26217e-08	4.41911e-07	16.5036	intron (NM_001310610, intron 1 of 6)	intron (NM_001310610, intron 1 of 6)	1020	NM_008092
chr1	46066501	46067000	1.31417e-08	4.58737e-07	18.6268	promoter-TSS (NM_001160386)	promoter-TSS (NM_001160386)	13	NM_001160386
chr6	30737001	30737500	1.332e-08	4.64569e-07	26.6208	promoter-TSS (NM_001252292)	promoter-TSS (NM_001252292)	-799	NM_008590
chr18	86394001	86394500	1.35736e-08	4.72515e-07	25.5927	promoter-TSS (NM_001360910)	promoter-TSS (NM_001360910)	-701	NM_144946
chr11	96194501	96195000	1.37322e-08	4.77734e-07	23.4941	exon (NM_008267, exon 1 of 2)	exon (NM_008267, exon 1 of 2)	435	NM_008267
chr11	4440501	4441000	1.42078e-08	4.93343e-07	20.0587	intron (NM_029458, intron 1 of 10)	intron (NM_029458, intron 1 of 10)	331	NM_029458
chr4	109975501	109976000	1.43131e-08	4.96683e-07	28.8532	Intergenic	Intergenic	-2274	NM_172296
chr3	8678501	8679000	1.44811e-08	5.02196e-07	22.2291	Intergenic	RMER1B|Other|Other	-11713	NM_010423
chr12	109450001	109450500	1.46111e-08	5.06386e-07	25.0233	Intergenic	Intergenic	-2572	NM_010052
chr6	92534501	92535000	1.46621e-08	5.0762e-07	23.6468	5' UTR (NM_001134459, exon 1 of 8)	5' UTR (NM_001134459, exon 1 of 8)	110	NM_001081146
chr14	61328001	61328500	1.48886e-08	5.14813e-07	29.0625	Intergenic	Intergenic	18498	NM_177337
chr6	88198001	88198500	1.49483e-08	5.16663e-07	15.525	promoter-TSS (NM_008090)	promoter-TSS (NM_008090)	-413	NM_008090
chr8	11729001	11729500	1.50231e-08	5.1903e-07	24.108	intron (NM_001113517, intron 1 of 18)	intron (NM_001113517, intron 1 of 18)	1146	NM_017402
chr8	35224501	35225000	1.54216e-08	5.31798e-07	22.1663	Intergenic	Intergenic	-150990	NM_177741
chr11	3992501	3993000	1.54217e-08	5.31798e-07	16.5226	intron (NM_001177691, intron 1 of 2)	intron (NM_001177691, intron 1 of 2)	2818	NM_016922
chr4	126736501	126737000	1.54855e-08	5.33777e-07	17.318	promoter-TSS (NM_198960)	promoter-TSS (NM_198960)	-482	NM_198960
chr8	77991001	77991500	1.68893e-08	5.77868e-07	28.061	Intergenic	RMER4B|LTR|ERVK	-222091	NM_183096
chr9	37456001	37456500	1.68908e-08	5.77868e-07	19.3407	Intergenic	Intergenic	-23076	NM_011248
chr4	139830001	139830500	1.74119e-08	5.94219e-07	17.3632	exon (NM_011039, exon 2 of 9)	exon (NM_011039, exon 2 of 9)	2717	NM_011039
chr4	9859001	9859500	1.77629e-08	6.05069e-07	17.9559	intron (NM_013526, intron 1 of 1)	intron (NM_013526, intron 1 of 1)	14879	NM_013526
chr10	57795001	57795500	1.80314e-08	6.1333e-07	21.1645	intron (NM_020561, intron 1 of 7)	intron (NM_020561, intron 1 of 7)	707	NM_020561
chr1	164224501	164225000	1.80677e-08	6.14437e-07	22.9227	Intergenic	RLTR4_MM-int|LTR|ERV1	-24295	NM_054087
chr10	85745501	85746000	1.82418e-08	6.20101e-07	24.8228	Intergenic	Intergenic	-126080	NM_133993
chr15	54278001	54278500	1.83214e-08	6.22041e-07	19.1513	5' UTR (NM_008764, exon 1 of 5)	5' UTR (NM_008764, exon 1 of 5)	233	NM_008764
chr6	134220001	134220500	1.84779e-08	6.26452e-07	23.0471	intron (NM_001303102, intron 3 of 8)	intron (NM_001303102, intron 3 of 8)	-176078	NM_025778
chr7	44839001	44839500	1.9876e-08	6.70268e-07	21.2906	intron (NM_001171024, intron 7 of 8)	intron (NM_001171024, intron 7 of 8)	2963	NM_010215
chr5	123973001	123973500	2.05173e-08	6.90764e-07	19.6151	promoter-TSS (NM_145070)	promoter-TSS (NM_145070)	-377	NM_145070
chr6	39591501	39592000	2.0599e-08	6.93091e-07	21.7817	promoter-TSS (NM_001358797)	promoter-TSS (NM_001358797)	-814	NM_026612
chr17	46546501	46547000	2.13142e-08	7.15738e-07	24.9573	promoter-TSS (NM_001081335)	promoter-TSS (NM_001081335)	-363	NM_001081335
chr4	119202001	119202500	2.14649e-08	7.19729e-07	19.6343	TTS (NM_024462)	TTS (NM_024462)	6726	NM_024462
chr9	21990001	21990500	2.16894e-08	7.26372e-07	19.2174	promoter-TSS (NM_023622)	promoter-TSS (NM_023622)	-798	NM_023622
chr14	23169501	23170000	2.17313e-08	7.27629e-07	19.0264	Intergenic	Intergenic	-75180	NR_033550
chr10	12254501	12255000	2.18314e-08	7.3083e-07	42	Intergenic	MLT1G|LTR|ERVL-MaLR	606984	NM_011682
chr17	8988501	8989000	2.19067e-08	7.33202e-07	31.5253	intron (NM_025851, intron 1 of 9)	MTE2b|LTR|ERVL-MaLR	418	NM_025851
chr10	40005501	40006000	2.19134e-08	7.33278e-07	25.8007	intron (NM_144821, intron 3 of 3)	intron (NM_144821, intron 3 of 3)	-19105	NM_001001489
chr13	55417501	55418000	2.21563e-08	7.40891e-07	22.4333	TTS (NM_021489)	TTS (NM_021489)	-2519	NM_029303
chr6	128612501	128613000	2.25022e-08	7.51608e-07	18.9296	intron (NM_010737, intron 5 of 5)	IAPLTR4_I|LTR|ERVK	10183	NM_010737
chr3	96424001	96424500	2.26835e-08	7.56592e-07	29.801	Intergenic	Intergenic	-9418	NR_001579
chr10	77002001	77002500	2.32501e-08	7.73927e-07	16.6138	Intergenic	Intergenic	-9744	NR_045882
chr1	93397001	93397500	2.33922e-08	7.78187e-07	19.7117	intron (NM_207031, intron 15 of 23)	intron (NM_207031, intron 15 of 23)	23355	NM_207031
chr6	51171501	51172000	2.37286e-08	7.8858e-07	17.623	Intergenic	Intergenic	98159	NR_029719
chr13	120025501	120026000	2.38254e-08	7.9116e-07	27.7399	Intergenic	Intergenic	26453	NM_001302966
chr8	46293001	46293500	2.41432e-08	8.00746e-07	19.607	exon (NM_173789, exon 3 of 4)	exon (NM_173789, exon 3 of 4)	1420	NM_173789
chr18	54952501	54953000	2.48072e-08	8.20954e-07	25.1046	intron (NM_175751, intron 2 of 9)	intron (NM_175751, intron 2 of 9)	37429	NM_175751
chr2	26198001	26198500	2.5321e-08	8.36616e-07	16.4382	Intergenic	Intergenic	8324	NM_010711
chr5	140649501	140650000	2.53842e-08	8.38535e-07	18.2742	promoter-TSS (NM_175274)	promoter-TSS (NM_175274)	-720	NM_175274
chr10	81290501	81291000	2.59333e-08	8.55818e-07	20.1512	intron (NM_001282095, intron 1 of 20)	intron (NM_001282095, intron 1 of 20)	516	NM_013769
chr12	117151001	117151500	2.64885e-08	8.71697e-07	18.2352	promoter-TSS (NR_033538)	promoter-TSS (NR_033538)	18	NR_033538
chr3	51311501	51312000	2.7958e-08	9.16764e-07	23.4127	intron (NM_023502, intron 3 of 9)	intron (NM_023502, intron 3 of 9)	28893	NM_023502
chr12	9582001	9582500	2.80371e-08	9.19176e-07	24.1502	TTS (NM_011859)	TTS (NM_011859)	7809	NM_011859
chr16	31935501	31936000	2.82978e-08	9.25883e-07	18.0111	intron (NM_172822, intron 1 of 2)	intron (NM_172822, intron 1 of 2)	1900	NM_172822
chr8	123149501	123150000	2.86511e-08	9.35773e-07	17.1966	intron (NM_020564, intron 2 of 6)	B1_Mur2|SINE|Alu	8529	NM_020564
chr9	75349501	75350000	2.89862e-08	9.45595e-07	17.8046	intron (NM_013479, intron 1 of 1)	intron (NM_013479, intron 1 of 1)	1993	NM_013479
chr3	86788001	86788500	2.91504e-08	9.50387e-07	17.5178	intron (NM_001357460, intron 16 of 16)	intron (NM_001357460, intron 16 of 16)	132633	NM_027539
chr4	53776001	53776500	2.92269e-08	9.52127e-07	18.0499	Intergenic	Intergenic	-3454	NM_009317
chr11	50850001	50850500	3.02739e-08	9.83129e-07	15.6413	promoter-TSS (NM_173372)	promoter-TSS (NM_173372)	-434	NM_173372
chr5	37822501	37823000	3.04501e-08	9.88462e-07	21.2813	TTS (NR_027920)	TTS (NR_027920)	1834	NM_010835
chr16	89773501	89774000	3.06568e-08	9.9439e-07	15.173	Intergenic	B3|SINE|B2	44601	NM_009384
chr6	31274001	31274500	3.13951e-08	1.01614e-06	21.7925	intron (NR_040257, intron 2 of 7)	intron (NR_040257, intron 2 of 7)	53900	NR_040257
chr2	179872501	179873000	3.16943e-08	1.02562e-06	45.2957	intron (NM_009867, intron 7 of 15)	intron (NM_009867, intron 7 of 15)	103895	NM_001081092
chr4	132939001	132939500	3.18474e-08	1.03017e-06	18.8516	Intergenic	Intergenic	-16700	NM_145553
chr3	147030001	147030500	3.2193e-08	1.04013e-06	20.3317	Intergenic	Intergenic	177884	NM_027594
chr17	87134501	87135000	3.22402e-08	1.04145e-06	15.1712	exon (NM_019654, exon 3 of 3)	exon (NM_019654, exon 3 of 3)	27072	NM_019654
chr18	64333501	64334000	3.30937e-08	1.06714e-06	22.972	Intergenic	Intergenic	-6613	NM_194268
chr5	118278001	118278500	3.318e-08	1.0695e-06	20.0632	Intergenic	Intergenic	33024	NM_001081236
chr7	126472501	126473000	3.38717e-08	1.09073e-06	15.7673	non-coding (NR_110346, exon 1 of 10)	non-coding (NR_110346, exon 1 of 10)	343	NM_011363
chr1	184777001	184777500	3.40707e-08	1.0965e-06	23.7358	Intergenic	RLTR51B_Mm|LTR|ERVK?	34049	NM_001081361
chr11	104234001	104234500	3.46396e-08	1.11394e-06	24.6128	intron (NM_001038609, intron 1 of 11)	intron (NM_001038609, intron 1 of 11)	2815	NM_010838
chr5	112910001	112910500	3.59131e-08	1.1513e-06	25.1329	TTS (NM_177078)	TTS (NM_177078)	-13889	NM_028901
chr7	73374501	73375000	3.60825e-08	1.15583e-06	15.439	promoter-TSS (NM_177740)	promoter-TSS (NM_177740)	-769	NM_177740
chrX	148951501	148952000	3.66213e-08	1.1715e-06	45.8132	Intergenic	L1Md_Gf|LINE|L1	69175	NM_001114383
chr15	102938501	102939000	3.79514e-08	1.21029e-06	20.1291	TTS (NM_010463)	TTS (NM_010463)	1898	NM_010463
chr1	187605001	187605500	3.82742e-08	1.21894e-06	16.6748	Intergenic	Intergenic	-3755	NM_011935
chr5	29477001	29477500	3.82898e-08	1.2192e-06	23.5288	intron (NM_019944, intron 1 of 2)	intron (NM_019944, intron 1 of 2)	1219	NM_019944
chr15	102366001	102366500	3.83845e-08	1.22198e-06	36.5416	promoter-TSS (NM_130458)	promoter-TSS (NM_130458)	82	NM_130458
chr2	34905501	34906000	3.87371e-08	1.23226e-06	15.3504	intron (NM_028716, intron 5 of 14)	intron (NM_028716, intron 5 of 14)	8225	NM_028716
chr11	69197501	69198000	3.90661e-08	1.242e-06	16.6886	promoter-TSS (NM_009661)	promoter-TSS (NM_009661)	92	NM_009661
chr8	22259001	22259500	3.90914e-08	1.24257e-06	19.5249	exon (NM_019576, exon 5 of 5)	exon (NM_019576, exon 5 of 5)	-24190	NM_181851
chr13	54950001	54950500	3.91409e-08	1.2439e-06	25.7256	intron (NM_153131, intron 1 of 15)	intron (NM_153131, intron 1 of 15)	840	NM_153131
chr16	94823501	94824000	3.92925e-08	1.24824e-06	39.5833	3' UTR (NM_001025590, exon 3 of 3)	3' UTR (NM_001025590, exon 3 of 3)	32939	NM_010606
chr9	16011001	16011500	3.94809e-08	1.2535e-06	31.0049	intron (NM_001080814, intron 6 of 24)	intron (NM_001080814, intron 6 of 24)	-136695	NM_145712
chr10	89395001	89395500	4.11387e-08	1.30287e-06	28.2514	Intergenic	Intergenic	48716	NM_001033331
chr15	83001501	83002000	4.11883e-08	1.30419e-06	26.2319	intron (NM_028728, intron 4 of 5)	intron (NM_028728, intron 4 of 5)	21387	NM_028728
chr7	110691001	110691500	4.26707e-08	1.347e-06	20.2519	Intergenic	Intergenic	63594	NM_009627
chr1	120110001	120110500	4.31557e-08	1.361e-06	23.1494	Intergenic	Intergenic	10668	NM_007830
chr15	6387001	6387500	4.32057e-08	1.36232e-06	22.5442	intron (NM_001037905, intron 1 of 13)	intron (NM_001037905, intron 1 of 13)	503	NM_023118
chr19	41738001	41738500	4.44424e-08	1.39678e-06	22.3852	intron (NM_015748, intron 1 of 36)	intron (NM_015748, intron 1 of 36)	5605	NM_015748
chr7	28468001	28468500	4.67299e-08	1.46143e-06	24.8564	TTS (NM_001141921)	TTS (NM_001141921)	16013	NM_030562
chr7	34594501	34595000	4.76486e-08	1.48706e-06	23.2769	Intergenic	Intergenic	58181	NM_146188
chr13	99593001	99593500	4.82209e-08	1.50379e-06	15.6335	Intergenic	Intergenic	-76649	NM_008634
chr10	9676501	9677000	4.94359e-08	1.53819e-06	21.2281	Intergenic	Intergenic	-1543	NM_177271
chr5	67097001	67097500	5.07777e-08	1.57845e-06	25.2502	intron (NM_008888, intron 2 of 2)	intron (NM_008888, intron 2 of 2)	1875	NM_008888
chr8	94532001	94532500	5.16283e-08	1.60303e-06	17.3267	promoter-TSS (NM_153507)	promoter-TSS (NM_153507)	-777	NM_153507
chr7	46377001	46377500	5.22271e-08	1.61984e-06	27.2356	exon (NM_010866, exon 1 of 3)	exon (NM_010866, exon 1 of 3)	777	NM_010866
chr14	105483501	105484000	5.35872e-08	1.65828e-06	20.066	Intergenic	Intergenic	-15037	NR_045921
chr8	125013501	125014000	5.49308e-08	1.69636e-06	16.7483	intron (NM_016909, intron 2 of 5)	intron (NM_016909, intron 2 of 5)	754	NM_016909
chr5	123663501	123664000	5.6128e-08	1.72945e-06	22.3739	intron (NM_001359224, intron 1 of 18)	A-rich|Low_complexity|Low_complexity	20610	NM_019765
chr8	22806001	22806500	5.65293e-08	1.74051e-06	18.165	promoter-TSS (NM_001122820)	promoter-TSS (NM_001122820)	-597	NM_029505
chr13	94595501	94596000	5.8269e-08	1.7904e-06	21.8306	Intergenic	Intergenic	-193192	NM_009321
chr8	57327501	57328000	5.8973e-08	1.81001e-06	20.1477	Intergenic	Intergenic	-4684	NR_131041
chr2	127522001	127522500	5.91998e-08	1.81596e-06	16.9251	promoter-TSS (NM_019789)	promoter-TSS (NM_019789)	-157	NM_019789
chr1	34679001	34679500	5.92242e-08	1.81637e-06	31.959	Intergenic	Intergenic	-43041	NR_033627
chr2	7081001	7081500	5.92878e-08	1.81798e-06	23.4489	promoter-TSS (NM_001110230)	promoter-TSS (NM_001110230)	51	NM_010160
chr14	69984501	69985000	5.95222e-08	1.82449e-06	15.3438	intron (NM_028560, intron 4 of 6)	intron (NM_028560, intron 4 of 6)	-92694	NM_018781
chr9	121797501	121798000	5.99448e-08	1.83506e-06	16.5004	3' UTR (NM_028384, exon 16 of 16)	3' UTR (NM_028384, exon 16 of 16)	-5244	NM_029095
chr10	24173501	24174000	6.2276e-08	1.89937e-06	33.0655	intron (NM_016797, intron 2 of 9)	intron (NM_016797, intron 2 of 9)	24434	NM_016797
chr17	85177001	85177500	6.32061e-08	1.92596e-06	16.6491	intron (NM_028576, intron 3 of 10)	intron (NM_028576, intron 3 of 10)	86551	NM_028576
chr9	111155501	111156000	6.4339e-08	1.95723e-06	19.0179	intron (NM_027742, intron 3 of 13)	L1_Mus3|LINE|L1	37640	NM_027742
chr15	67040001	67040500	6.46325e-08	1.96543e-06	35.314	Intergenic	Intergenic	-70610	NM_008681
chr7	25788001	25788500	6.58127e-08	1.99764e-06	21.3492	intron (NM_009465, intron 1 of 19)	GC_rich|Low_complexity|Low_complexity	482	NM_009465
chr11	119059501	119060000	6.72826e-08	2.03888e-06	23.7467	Intergenic	Intergenic	-18838	NM_013926
chr19	41384501	41385000	6.768e-08	2.04904e-06	15.9988	intron (NM_031376, intron 1 of 16)	intron (NM_031376, intron 1 of 16)	319	NM_031376
chr3	55415501	55416000	6.87656e-08	2.07733e-06	15.1478	intron (NM_001357475, intron 4 of 16)	intron (NM_001357475, intron 4 of 16)	-45977	NM_019978
chr12	109500001	109500500	7.11053e-08	2.14017e-06	19.114	Intergenic	Intergenic	-40745	NM_144513
chr4	154958501	154959000	7.13507e-08	2.14717e-06	21.479	Intergenic	Intergenic	-2172	NM_010419
chr8	27161001	27161500	7.39593e-08	2.21637e-06	18.4539	intron (NM_029423, intron 1 of 4)	B1_Mus1|SINE|Alu	13395	NM_029423
chr5	75188501	75189000	7.4331e-08	2.22604e-06	18.9229	intron (NM_001083316, intron 19 of 22)	intron (NM_001083316, intron 19 of 22)	11920	NR_105992
chr14	67230001	67230500	7.44008e-08	2.2272e-06	18.2695	Intergenic	Intergenic	-3041	NM_010095
chr18	51117001	51117500	7.53731e-08	2.25464e-06	17.7712	promoter-TSS (NM_001081224)	promoter-TSS (NM_001081224)	-647	NM_001081224
chr3	97298001	97298500	7.78411e-08	2.32089e-06	15.652	Intergenic	(CA)n|Simple_repeat|Simple_repeat	-70887	NM_029933
chr16	32498001	32498500	7.86085e-08	2.34165e-06	20.9404	intron (NM_199309, intron 3 of 8)	intron (NM_199309, intron 3 of 8)	1970	NM_199309
chr11	42421001	42421500	7.89711e-08	2.35076e-06	18.4216	promoter-TSS (NM_001347314)	promoter-TSS (NM_001347314)	-99	NM_008070
chr16	33681001	33681500	7.90235e-08	2.35147e-06	21.685	Intergenic	MLT1J1|LTR|ERVL-MaLR	-3215	NM_172934
chr12	85177501	85178000	7.91854e-08	2.35586e-06	17.3211	promoter-TSS (NM_008827)	promoter-TSS (NM_008827)	-438	NM_008827
chr3	88150001	88150500	8.1046e-08	2.40774e-06	24.0094	intron (NM_001310593, intron 1 of 10)	intron (NM_001310593, intron 1 of 10)	7879	NM_133665
chr18	37743001	37743500	8.15192e-08	2.42049e-06	17.1324	exon (NM_033578, exon 1 of 4)	exon (NM_033578, exon 1 of 4)	1157	NM_033578
chr17	36111501	36112000	8.17508e-08	2.4265e-06	31.3116	promoter-TSS (NM_001271005)	promoter-TSS (NM_001271005)	-75	NM_001271005
chr7	25439501	25440000	8.32837e-08	2.4711e-06	15.4286	TTS (NR_073027)	TTS (NR_073027)	-26865	NM_153576
chr13	60147501	60148000	8.37352e-08	2.48406e-06	24.5895	Intergenic	Intergenic	29784	NM_008086
chr3	5860001	5860500	8.84437e-08	2.61574e-06	15.0135	Intergenic	Intergenic	-284003	NM_008994
chr9	45328501	45329000	9.13564e-08	2.69464e-06	16.7179	exon (NM_001013373, exon 2 of 13)	exon (NM_001013373, exon 2 of 13)	-6672	NR_040720
chr3	131290001	131290500	9.18733e-08	2.70843e-06	16.1268	TTS (NM_027816)	TTS (NM_027816)	12976	NM_027816
chr7	30220001	30220500	9.20755e-08	2.71294e-06	22.7504	Intergenic	Intergenic	11140	NM_025548
chr9	40874001	40874500	9.34456e-08	2.75036e-06	18.8951	exon (NM_178245, exon 1 of 3)	exon (NM_178245, exon 1 of 3)	124	NM_178245
chr2	19199001	19199500	9.55049e-08	2.80446e-06	29.7644	5' UTR (NM_001271564, exon 1 of 19)	5' UTR (NM_001271564, exon 1 of 19)	133	NM_001081083
chr7	46377501	46378000	9.83332e-08	2.88034e-06	16.5365	exon (NM_010866, exon 2 of 3)	exon (NM_010866, exon 2 of 3)	1277	NM_010866
chr2	70567501	70568000	9.8565e-08	2.8861e-06	25.57	intron (NM_001312900, intron 3 of 6)	intron (NM_001312900, intron 3 of 6)	-4394	NR_040496
chr2	33200501	33201000	9.92026e-08	2.90323e-06	23.011	intron (NM_001290570, intron 7 of 16)	intron (NM_001290570, intron 7 of 16)	-15210	NM_011923
chr2	74972501	74973000	9.9529e-08	2.91175e-06	20.317	Intergenic	Intergenic	146939	NM_016804
chr9	74853501	74854000	1.06401e-07	3.09577e-06	17.7043	TTS (NR_045284)	TTS (NR_045284)	5314	NR_045284
chr2	174298001	174298500	1.07406e-07	3.12354e-06	15.741	exon (NM_010309, exon 1 of 12)	exon (NM_010309, exon 1 of 12)	392	NM_010309
chr16	38392001	38392500	1.08401e-07	3.14841e-06	15.1453	Intergenic	Intergenic	30061	NM_022318
chr17	5352001	5352500	1.0848e-07	3.15016e-06	40	Intergenic	Intergenic	66516	NM_175349
chr15	25362501	25363000	1.09079e-07	3.16476e-06	15.4955	TTS (NM_027395)	TTS (NM_027395)	51013	NM_027395
chr11	95831501	95832000	1.10432e-07	3.20288e-06	16.5155	3' UTR (NM_153104, exon 3 of 3)	3' UTR (NM_153104, exon 3 of 3)	7251	NM_153104
chr15	76511001	76511500	1.10635e-07	3.20709e-06	18.8347	intron (NM_010046, intron 1 of 16)	intron (NM_010046, intron 1 of 16)	743	NM_010046
chr8	121586001	121586500	1.1279e-07	3.26153e-06	25.647	Intergenic	Intergenic	-4217	NM_026160
chr11	4763001	4763500	1.14225e-07	3.29839e-06	30.4105	Intergenic	Intergenic	-16473	NM_138948
chr7	4778001	4778500	1.14699e-07	3.31092e-06	24.2512	promoter-TSS (NM_008350)	promoter-TSS (NM_008350)	-110	NM_008350
chr2	158340001	158340500	1.15518e-07	3.33119e-06	29.7801	Intergenic	Intergenic	21258	NR_015463
chr6	30733001	30733500	1.16302e-07	3.35193e-06	24.2671	promoter-TSS (NM_001252293)	promoter-TSS (NM_001252293)	-255	NM_008590
chr11	63413001	63413500	1.17626e-07	3.38593e-06	22.9705	Intergenic	Intergenic	280448	NM_008885
chr1	184717001	184717500	1.17963e-07	3.39328e-06	15.2476	intron (NR_040627, intron 2 of 2)	intron (NR_040627, intron 2 of 2)	4754	NR_040627
chr7	116691001	116691500	1.18448e-07	3.40604e-06	34.2466	Intergenic	B3A|SINE|B2	186882	NM_016773
chr2	170870001	170870500	1.1898e-07	3.42015e-06	22.6564	intron (NM_001163686, intron 6 of 7)	L2a|LINE|L2	138444	NM_029761
chr18	30605001	30605500	1.19276e-07	3.42806e-06	26.1905	Intergenic	Intergenic	332386	NM_181414
chr3	88313001	88313500	1.21587e-07	3.48658e-06	16.5286	exon (NM_009836, exon 9 of 14)	exon (NM_009836, exon 9 of 14)	-11772	NM_020003
chr8	124800501	124801000	1.24525e-07	3.56217e-06	16.1376	intron (NM_198632, intron 1 of 9)	intron (NM_198632, intron 1 of 9)	7732	NM_198632
chr17	56149001	56149500	1.2481e-07	3.56969e-06	29.2353	Intergenic	Intergenic	-8908	NM_013662
chr10	78482501	78483000	1.24973e-07	3.5731e-06	21.2662	Intergenic	Intergenic	-17803	NM_172134
chr15	12106001	12106500	1.25378e-07	3.5814e-06	15.887	Intergenic	Intergenic	-11600	NM_011767
chr8	69159001	69159500	1.26195e-07	3.60119e-06	25.1526	Intergenic	Intergenic	-18298	NM_199364
chr16	89817001	89817500	1.28463e-07	3.66146e-06	20.0056	intron (NM_009384, intron 16 of 27)	intron (NM_009384, intron 16 of 27)	1101	NM_009384
chr14	20806001	20806500	1.29199e-07	3.68119e-06	22.9473	Intergenic	Intergenic	12012	NR_153779
chr7	105553501	105554000	1.30183e-07	3.70618e-06	19.4614	promoter-TSS (NM_011421)	promoter-TSS (NM_011421)	-609	NM_011421
chr12	112680001	112680500	1.31328e-07	3.73666e-06	20.1663	exon (NM_001100460, exon 2 of 2)	exon (NM_001100460, exon 2 of 2)	1411	NM_001100460
chr4	150965001	150965500	1.32001e-07	3.75259e-06	18.9894	Intergenic	URR1B|DNA|hAT-Charlie	-31846	NM_011910
chr13	78202001	78202500	1.32285e-07	3.75937e-06	15.098	intron (NR_045195, intron 1 of 2)	intron (NR_045195, intron 1 of 2)	-3378	NM_010151
chr11	4085001	4085500	1.32771e-07	3.77187e-06	17.684	Intergenic	RLTR1D2_MM|LTR|ERV1	10180	NM_026443
chr6	47771501	47772000	1.34327e-07	3.81345e-06	16.6768	Intergenic	(GGAGAA)n|Simple_repeat|Simple_repeat	-18826	NR_002841
chr5	117143501	117144000	1.34887e-07	3.82739e-06	23.2872	intron (NM_001081308, intron 1 of 19)	intron (NM_001081308, intron 1 of 19)	10163	NM_183306
chr2	28193501	28194000	1.37293e-07	3.89095e-06	19.6059	intron (NM_001038613, intron 1 of 5)	intron (NM_001038613, intron 1 of 5)	658	NM_019498
chr10	128896001	128896500	1.37687e-07	3.9008e-06	20.5726	Intergenic	Intergenic	-4533	NM_010272
chr5	139552501	139553000	1.38389e-07	3.91867e-06	15.4783	Intergenic	Intergenic	8853	NM_013702
chr1	164224001	164224500	1.39153e-07	3.93827e-06	17.5066	Intergenic	RLTR4_Mm|LTR|ERV1	-24795	NM_054087
chr9	107526001	107526500	1.40508e-07	3.97117e-06	21.9798	intron (NM_001174048, intron 32 of 37)	intron (NM_001174048, intron 32 of 37)	-7694	NM_019704
chr2	168049501	168050000	1.41151e-07	3.98715e-06	18.6556	Intergenic	Intergenic	-31253	NM_021409
chr11	102964501	102965000	1.42076e-07	4.01134e-06	21.7514	promoter-TSS (NR_037963)	promoter-TSS (NR_037963)	-597	NR_037963
chr5	106465501	106466000	1.44345e-07	4.06985e-06	18.1081	Intergenic	Intergenic	-7585	NM_001005477
chr19	34474001	34474500	1.47603e-07	4.1546e-06	16.5315	exon (NM_009890, exon 1 of 1)	exon (NM_009890, exon 1 of 1)	884	NM_009890
chr2	166645001	166645500	1.47648e-07	4.15516e-06	20.0783	intron (NM_177782, intron 2 of 39)	intron (NM_177782, intron 2 of 39)	68581	NM_177782
chr7	100894001	100894500	1.48126e-07	4.1638e-06	25.0127	intron (NM_001081116, intron 1 of 20)	intron (NM_001081116, intron 1 of 20)	-11842	NR_037289
chr9	118476001	118476500	1.58492e-07	4.42411e-06	15.4625	Intergenic	Intergenic	-1938	NM_010136
chr17	8506001	8506500	1.58607e-07	4.42657e-06	25.5309	Intergenic	Intergenic	-20550	NM_011866
chr9	91352001	91352500	1.61317e-07	4.49611e-06	18.8765	Intergenic	Intergenic	13548	NM_009573
chr16	48296501	48297000	1.63115e-07	4.54394e-06	19.6974	Intergenic	ID_B1|SINE|B4	13016	NM_028610
chr18	11048001	11048500	1.63156e-07	4.5443e-06	15.1244	intron (NR_105023, intron 3 of 5)	intron (NR_105023, intron 3 of 5)	-4259	NM_010258
chr7	105685501	105686000	1.64672e-07	4.58421e-06	28.0386	Intergenic	Intergenic	45306	NM_019502
chr11	66984001	66984500	1.7163e-07	4.76585e-06	33.5139	Intergenic	Intergenic	26357	NR_130315
chr11	119087501	119088000	1.72697e-07	4.79225e-06	15.37	Intergenic	Intergenic	-1514	NM_007625
chr6	119104001	119104500	1.72948e-07	4.7977e-06	32.6346	intron (NM_009781, intron 1 of 46)	intron (NM_009781, intron 1 of 46)	4244	NM_009781
chr13	38976501	38977000	1.73411e-07	4.80721e-06	15.3838	Intergenic	Intergenic	-15876	NM_134060
chr15	93276001	93276500	1.73989e-07	4.81998e-06	22.4171	Intergenic	RMER5|LTR|ERV1	-1072	NM_001033275
chr14	79260001	79260500	1.74973e-07	4.8448e-06	18.8459	Intergenic	L1MEc|LINE|L1	-12884	NM_001033215
chr6	121463001	121463500	1.81056e-07	5.00485e-06	24.6883	intron (NM_001033354, intron 1 of 13)	intron (NM_001033354, intron 1 of 13)	10427	NM_001033354
chr15	68084001	68084500	1.83772e-07	5.07228e-06	20.0177	non-coding (NR_152182, exon 14 of 14)	non-coding (NR_152182, exon 14 of 14)	174605	NM_198644
chr8	31031501	31032000	1.86074e-07	5.12895e-06	34.2604	Intergenic	Intergenic	-57776	NM_025869
chr11	67456001	67456500	1.86421e-07	5.13594e-06	21.5463	Intergenic	Intergenic	-76747	NM_008088
chr15	75708001	75708500	1.87055e-07	5.15168e-06	20.1928	exon (NM_008164, exon 2 of 15)	exon (NM_008164, exon 2 of 15)	3963	NM_008164
chr4	53196501	53197000	1.90438e-07	5.233e-06	18.699	Intergenic	Intergenic	-36856	NM_013454
chr9	71213501	71214000	1.90964e-07	5.24444e-06	26.7829	intron (NR_110518, intron 2 of 3)	intron (NR_110518, intron 2 of 3)	1490	NR_110518
chr9	44088001	44088500	1.93322e-07	5.30038e-06	17.9044	intron (NM_198091, intron 1 of 11)	intron (NM_198091, intron 1 of 11)	3331	NM_016808
chr4	44528501	44529000	1.93671e-07	5.30907e-06	18.0392	Intergenic	Intergenic	78817	NR_039580
chr12	20278501	20279000	1.94176e-07	5.31849e-06	20.5696	Intergenic	Intergenic	537028	NR_015521
chr5	134931001	134931500	1.94514e-07	5.32511e-06	31.3333	Intergenic	B1_Mus1|SINE|Alu	-1122	NM_024479
chr14	121036501	121037000	1.95158e-07	5.3384e-06	22.6439	intron (NM_134082, intron 1 of 26)	intron (NM_134082, intron 1 of 26)	1177	NM_134082
chr8	70514001	70514500	1.97752e-07	5.40121e-06	22.4138	intron (NM_029366, intron 4 of 4)	intron (NM_029366, intron 4 of 4)	3765	NR_151735
chr8	23137001	23137500	1.98341e-07	5.41638e-06	21.095	intron (NR_102385, intron 41 of 45)	intron (NR_102385, intron 41 of 45)	-1779	NM_031158
chr4	108369501	108370000	2.02358e-07	5.51968e-06	25.1667	intron (NM_001099303, intron 2 of 2)	B3|SINE|B2	13904	NM_001099303
chr5	125407001	125407500	2.1119e-07	5.73782e-06	25.8052	Intergenic	Lx5|LINE|L1	-17234	NM_019639
chr3	27291501	27292000	2.14983e-07	5.82937e-06	26.0472	Intergenic	ORR1B1|LTR|ERVL-MaLR	-25326	NM_009425
chr1	152536501	152537000	2.1804e-07	5.90448e-06	19.9771	intron (NM_016846, intron 11 of 17)	intron (NM_016846, intron 11 of 17)	88466	NM_016846
chr13	55943501	55944000	2.18171e-07	5.90707e-06	15.8229	Intergenic	Intergenic	-112326	NM_011097
chr11	96293001	96293500	2.19975e-07	5.95297e-06	22.1393	intron (NR_131758, intron 2 of 2)	intron (NR_131758, intron 2 of 2)	-5823	NM_008269
chr6	123236501	123237000	2.21732e-07	5.99364e-06	31.5539	intron (NM_001190321, intron 3 of 4)	Lx9|LINE|L1	6908	NM_020001
chr17	34264001	34264500	2.24497e-07	6.06044e-06	19.2139	intron (NM_207105, intron 1 of 5)	intron (NM_207105, intron 1 of 5)	1024	NM_207105
chr4	98382501	98383000	2.42247e-07	6.50238e-06	16.8091	intron (NM_053157, intron 1 of 6)	intron (NM_053157, intron 1 of 6)	514	NM_053157
chr7	88130501	88131000	2.43945e-07	6.5445e-06	21.1044	exon (NM_001143834, exon 11 of 11)	exon (NM_001143834, exon 11 of 11)	-147334	NM_009982
chr8	113434001	113434500	2.54975e-07	6.82183e-06	15.5042	Intergenic	Intergenic	-83031	NR_110476
chr8	65053501	65054000	2.55721e-07	6.83957e-06	36.383	Intergenic	PB1D10|SINE|Alu	-16415	NM_001297554
chr8	83348501	83349000	2.56812e-07	6.86541e-06	15.7386	intron (NM_026233, intron 1 of 10)	intron (NM_026233, intron 1 of 10)	279	NM_026233
chr3	127463501	127464000	2.58011e-07	6.89523e-06	19.6149	intron (NM_001327938, intron 1 of 47)	intron (NM_001327938, intron 1 of 47)	35364	NM_178655
chr16	17938501	17939000	2.58671e-07	6.91175e-06	29.618	Intergenic	B1_Mur3|SINE|Alu	-10532	NM_153150
chr5	114541001	114541500	2.65561e-07	7.08209e-06	17.6055	Intergenic	Intergenic	-27000	NM_001004180
chr16	21247001	21247500	2.75136e-07	7.31952e-06	26.1171	TTS (NR_046162)	TTS (NR_046162)	8815	NR_106145
chr7	45643001	45643500	2.75175e-07	7.31952e-06	17.3173	exon (NM_172418, exon 6 of 10)	exon (NM_172418, exon 6 of 10)	3274	NM_172418
chr19	55218001	55218500	2.78988e-07	7.41498e-06	16.9575	intron (NM_001081076, intron 12 of 20)	intron (NM_001081076, intron 12 of 20)	22985	NM_001081076
chr12	73050001	73050500	2.79512e-07	7.42772e-06	16.2441	Intergenic	Intergenic	-3539	NM_009189
chr9	86879001	86879500	2.81085e-07	7.46589e-06	17.2183	intron (NM_001277986, intron 2 of 29)	intron (NM_001277986, intron 2 of 29)	1198	NM_013669
chr13	101811501	101812000	2.8175e-07	7.47874e-06	23.4284	Intergenic	Intergenic	-43534	NM_001024955
chr5	113181001	113181500	2.81691e-07	7.47874e-06	17.5061	Intergenic	Intergenic	-17938	NM_172884
chr12	117333001	117333500	2.82665e-07	7.50184e-06	24.8325	intron (NR_044987, intron 1 of 2)	intron (NR_044987, intron 1 of 2)	3761	NR_044987
chr19	41896501	41897000	2.82796e-07	7.50409e-06	18.4119	promoter-TSS (NM_199447)	promoter-TSS (NM_199447)	-598	NM_199447
chr10	59639501	59640000	2.8511e-07	7.55963e-06	18.8668	Intergenic	Intergenic	-23059	NM_001033259
chr12	109749501	109750000	2.85816e-07	7.57328e-06	16.3154	TTS (NR_028265)	TTS (NR_028265)	1873	NR_037233
chr10	60885501	60886000	2.89332e-07	7.6566e-06	26.9893	Intergenic	Intergenic	-37272	NR_105835
chr8	114543501	114544000	2.98623e-07	7.87595e-06	22.0301	intron (NM_019573, intron 5 of 8)	URR1A|DNA|hAT-Charlie	104099	NM_019573
chr7	131549001	131549500	3.09002e-07	8.125e-06	25.098	Intergenic	Intergenic	-4811	NM_145998
chr4	115058001	115058500	3.1138e-07	8.18089e-06	23.6805	intron (NM_001287388, intron 1 of 4)	intron (NM_001287388, intron 1 of 4)	440	NM_011527
chr9	69669501	69670000	3.16594e-07	8.29949e-06	15.5748	Intergenic	Intergenic	91189	NM_022378
chr5	112641001	112641500	3.20533e-07	8.39874e-06	17.1766	Intergenic	Intergenic	-51255	NR_045396
chr10	76570501	76571000	3.20841e-07	8.40414e-06	16.0889	promoter-TSS (NR_152752)	promoter-TSS (NR_152752)	-219	NR_152752
chr17	85680001	85680500	3.20968e-07	8.40612e-06	15.1534	Intergenic	Intergenic	8003	NM_011380
chr3	66971001	66971500	3.23187e-07	8.45619e-06	16.6962	TTS (NM_001302358)	TTS (NM_001302358)	7560	NM_013665
chr1	193382501	193383000	3.24285e-07	8.48222e-06	19.3894	Intergenic	MTD|LTR|ERVL-MaLR	-12469	NM_144817
chr2	90886001	90886500	3.27438e-07	8.55792e-06	27.4747	intron (NM_026161, intron 1 of 1)	intron (NM_026161, intron 1 of 1)	465	NM_026161
chr5	73669001	73669500	3.3319e-07	8.69312e-06	15.4395	intron (NM_178387, intron 6 of 12)	intron (NM_178387, intron 6 of 12)	17871	NM_178387
chr1	180887001	180887500	3.39724e-07	8.8482e-06	15.8361	Intergenic	Intergenic	-5857	NM_177099
chr3	33843501	33844000	3.43189e-07	8.92685e-06	21.3967	intron (NM_026222, intron 1 of 19)	intron (NM_026222, intron 1 of 19)	559	NM_026222
chr6	4618001	4618500	3.43231e-07	8.92685e-06	15.0418	intron (NM_145398, intron 5 of 17)	intron (NM_145398, intron 5 of 17)	17185	NM_145398
chr10	20429001	20429500	3.45398e-07	8.97753e-06	18.9059	intron (NM_001347366, intron 7 of 11)	intron (NM_001347366, intron 7 of 11)	81432	NM_027930
chr1	153733001	153733500	3.46353e-07	8.99954e-06	15.0458	intron (NR_046171, intron 1 of 2)	intron (NR_046171, intron 1 of 2)	4578	NR_046171
chr16	11071501	11072000	3.47586e-07	9.02588e-06	22.9087	intron (NM_009223, intron 1 of 1)	intron (NM_009223, intron 1 of 1)	5453	NM_009223
chr7	68239501	68240000	3.48545e-07	9.04936e-06	24.4487	intron (NM_030101, intron 1 of 3)	intron (NM_030101, intron 1 of 3)	24482	NM_030101
chr9	55543501	55544000	3.52306e-07	9.13837e-06	15.6487	intron (NM_027397, intron 3 of 5)	intron (NM_027397, intron 3 of 5)	2602	NM_027397
chr9	46498001	46498500	3.52729e-07	9.14361e-06	30.1908	Intergenic	B4|SINE|B4	-178265	NM_183104
chr10	7682001	7682500	3.52996e-07	9.14764e-06	26.2529	intron (NM_010690, intron 1 of 7)	intron (NM_010690, intron 1 of 7)	1042	NM_010690
chr17	56269001	56269500	3.53859e-07	9.16857e-06	30.3721	TTS (NM_174989)	TTS (NM_174989)	7516	NM_174989
chr15	98629001	98629500	3.60687e-07	9.33229e-06	18.3528	Intergenic	Intergenic	-3077	NM_007581
chr4	139693501	139694000	3.61024e-07	9.33954e-06	18.4694	Intergenic	Intergenic	40213	NM_031873
chr5	148832001	148832500	3.61109e-07	9.34028e-06	15.0356	Intergenic	L2|LINE|L2	54288	NR_131106
chr1	127676501	127677000	3.6429e-07	9.41324e-06	17.5651	intron (NM_028135, intron 1 of 7)	intron (NM_028135, intron 1 of 7)	1270	NM_028135
chr11	54653001	54653500	3.64406e-07	9.41375e-06	20.0574	intron (NM_001252494, intron 18 of 28)	B1_Mur2|SINE|Alu	57105	NM_175258
chr1	152574001	152574500	3.6592e-07	9.44991e-06	19.743	intron (NM_016846, intron 3 of 17)	intron (NM_016846, intron 3 of 17)	50966	NM_016846
chr5	36321501	36322000	3.66507e-07	9.46211e-06	23.4376	intron (NM_030889, intron 1 of 26)	intron (NM_030889, intron 1 of 26)	20181	NR_106162
chr2	30441001	30441500	3.67166e-07	9.47614e-06	29.7899	intron (NM_138748, intron 8 of 9)	intron (NM_138748, intron 8 of 9)	25201	NM_138748
chr6	30459501	30460000	3.77547e-07	9.71822e-06	19.3653	Intergenic	Intergenic	-1234	NR_131049
chr18	7006001	7006500	3.79005e-07	9.74837e-06	17.7422	Intergenic	Intergenic	-1472	NM_177595
chr4	149699501	149700000	3.80526e-07	9.78251e-06	31.9149	intron (NM_001029837, intron 1 of 23)	intron (NM_001029837, intron 1 of 23)	-1043	NM_008840
chr2	75608001	75608500	3.86697e-07	9.92125e-06	15.3437	Intergenic	Intergenic	-51008	NM_053263
chr4	100298001	100298500	3.86942e-07	9.92599e-06	17.9899	intron (NM_013845, intron 1 of 8)	intron (NM_013845, intron 1 of 8)	-180616	NM_001033773
chr4	139143001	139143500	3.96425e-07	1.01442e-05	23.7935	Intergenic	B4A|SINE|B4	-12138	NM_001163006
chr10	79778001	79778500	3.98831e-07	1.01977e-05	17.2782	intron (NM_031380, intron 1 of 4)	intron (NM_031380, intron 1 of 4)	977	NM_031380
chr9	64945001	64945500	4.00201e-07	1.02279e-05	20.6091	intron (NM_144813, intron 2 of 9)	intron (NM_144813, intron 2 of 9)	6356	NM_144813
chr14	34567001	34567500	4.06257e-07	1.03618e-05	20.7222	intron (NM_001039071, intron 6 of 12)	intron (NM_001039071, intron 6 of 12)	21356	NM_011918
chr16	97611001	97611500	4.09435e-07	1.04364e-05	23.5009	promoter-TSS (NM_015775)	promoter-TSS (NM_015775)	-56	NM_015775
chr12	73052001	73052500	4.13951e-07	1.05418e-05	22.4537	Intergenic	Intergenic	-5539	NM_009189
chr18	60596501	60597000	4.28846e-07	1.08892e-05	18.364	intron (NM_177340, intron 2 of 2)	intron (NM_177340, intron 2 of 2)	-5035	NM_133363
chr14	60439001	60439500	4.33277e-07	1.09898e-05	20.2238	Intergenic	Intergenic	60965	NM_028113
chr12	80759501	80760000	4.38829e-07	1.11136e-05	16.7494	intron (NM_001008423, intron 1 of 1)	intron (NM_001008423, intron 1 of 1)	964	NM_001008423
chr5	116821001	116821500	4.4373e-07	1.12239e-05	20.4635	Intergenic	Intergenic	-229434	NM_026886
chr9	37408001	37408500	4.55061e-07	1.14841e-05	20.389	exon (NM_028783, exon 12 of 18)	exon (NM_028783, exon 12 of 18)	6354	NM_028783
chr12	118458001	118458500	4.62786e-07	1.16523e-05	19.3508	Intergenic	Intergenic	71942	NR_045947
chr18	34578501	34579000	4.63693e-07	1.16716e-05	15.5426	non-coding (NR_151690, exon 2 of 5)	non-coding (NR_151690, exon 2 of 5)	364	NM_080637
chr4	155757001	155757500	4.67562e-07	1.176e-05	21.519	intron (NM_179203, intron 1 of 15)	intron (NM_179203, intron 1 of 15)	3847	NM_179203
chr17	26951001	26951500	4.67734e-07	1.17626e-05	33.8071	intron (NM_001281491, intron 3 of 18)	intron (NM_001281491, intron 3 of 18)	-3132	NR_037244
chr7	27922501	27923000	4.70602e-07	1.18275e-05	26.7045	intron (NM_028538, intron 2 of 3)	ORR1A4-int|LTR|ERVL-MaLR	6679	NM_028538
chr4	129961001	129961500	4.74869e-07	1.19274e-05	18.0767	non-coding (NR_040647, exon 3 of 4)	non-coding (NR_040647, exon 3 of 4)	403	NR_040647
chr17	34291501	34292000	4.79402e-07	1.202e-05	21.8794	Intergenic	Intergenic	-3980	NM_010378
chr9	110726001	110726500	4.87342e-07	1.21998e-05	22.7317	intron (NM_001083936, intron 8 of 13)	intron (NM_001083936, intron 8 of 13)	16359	NM_011199
chr10	19872501	19873000	4.91655e-07	1.22948e-05	17.5067	intron (NM_001161825, intron 7 of 8)	intron (NM_001161825, intron 7 of 8)	-21292	NM_029529
chr11	98655001	98655500	4.99404e-07	1.24678e-05	21.8939	intron (NM_029727, intron 8 of 10)	intron (NM_029727, intron 8 of 10)	8492	NM_029727
chr1	93824501	93825000	5.03544e-07	1.25559e-05	25.0357	promoter-TSS (NM_178882)	promoter-TSS (NM_178882)	-489	NM_178882
chr11	70213001	70213500	5.14294e-07	1.28007e-05	22.553	promoter-TSS (NM_153081)	promoter-TSS (NM_153081)	-659	NM_153081
chr11	70351001	70351500	5.18208e-07	1.28923e-05	18.4631	intron (NM_009660, intron 1 of 13)	intron (NM_009660, intron 1 of 13)	780	NM_009660
chr1	164870501	164871000	5.22106e-07	1.29776e-05	17.0629	non-coding (NR_040303, exon 5 of 5)	non-coding (NR_040303, exon 5 of 5)	7630	NR_040303
chr4	96553001	96553500	5.41601e-07	1.34145e-05	17.1401	exon (NM_010008, exon 1 of 9)	exon (NM_010008, exon 1 of 9)	400	NM_010008
chr2	60642501	60643000	5.44137e-07	1.34704e-05	21.6408	intron (NM_021359, intron 7 of 14)	intron (NM_021359, intron 7 of 14)	30942	NM_021359
chr11	87690501	87691000	5.47271e-07	1.35337e-05	16.407	intron (NM_172448, intron 2 of 9)	intron (NM_172448, intron 2 of 9)	-8773	NR_045139
chr5	139550001	139550500	5.56476e-07	1.37367e-05	34.3353	Intergenic	Intergenic	6353	NM_013702
chr15	102936001	102936500	5.57529e-07	1.37565e-05	20.1876	promoter-TSS (NM_010463)	promoter-TSS (NM_010463)	-602	NM_010463
chr11	108031001	108031500	5.57724e-07	1.37592e-05	18.8237	intron (NM_011101, intron 5 of 16)	intron (NM_011101, intron 5 of 16)	34403	NR_106082
chr5	128904501	128905000	5.62006e-07	1.38458e-05	20.9764	intron (NM_001310733, intron 1 of 20)	B1_Mus2|SINE|Alu	48735	NM_001081388
chr5	33435501	33436000	5.68773e-07	1.39941e-05	17.9339	Intergenic	Intergenic	-1661	NM_011320
chr5	134502001	134502500	5.72301e-07	1.40731e-05	24.9895	intron (NM_001039162, intron 9 of 15)	intron (NM_001039162, intron 9 of 15)	-45535	NM_020331
chr5	140734501	140735000	5.73773e-07	1.41003e-05	26.8563	intron (NM_173405, intron 2 of 7)	intron (NM_173405, intron 2 of 7)	10624	NM_173405
chr16	91220501	91221000	5.79763e-07	1.42306e-05	15.1975	Intergenic	Intergenic	-4799	NM_016967
chr12	5119501	5120000	5.84161e-07	1.43194e-05	19.4382	intron (NM_001164493, intron 5 of 13)	intron (NM_001164493, intron 5 of 13)	202398	NM_001099628
chr1	143577001	143577500	5.85764e-07	1.43544e-05	28.4524	Intergenic	Intergenic	-63446	NM_020025
chr17	27725501	27726000	5.89108e-07	1.4429e-05	15.6208	intron (NM_001357728, intron 2 of 6)	intron (NM_001357728, intron 2 of 6)	3200	NM_013891
chr10	68196501	68197000	5.90933e-07	1.44703e-05	15.6665	intron (NM_023598, intron 3 of 9)	intron (NM_023598, intron 3 of 9)	81975	NM_023598
chr8	117859501	117860000	5.95394e-07	1.45601e-05	19.663	Intergenic	Intergenic	-57777	NM_026758
chr2	33568501	33569000	5.95806e-07	1.45659e-05	22.8063	intron (NM_010725, intron 3 of 7)	intron (NM_010725, intron 3 of 7)	71760	NM_010725
chr3	18609001	18609500	5.97914e-07	1.46109e-05	15.6992	Intergenic	ERVB4_2-I_MM-int|LTR|ERVK	-128774	NR_040544
chr8	45975001	45975500	6.01936e-07	1.4694e-05	17.0386	promoter-TSS (NM_138668)	promoter-TSS (NM_138668)	1	NM_001033148
chr9	105732501	105733000	6.1161e-07	1.49008e-05	23.4528	intron (NM_001102607, intron 23 of 36)	intron (NM_001102607, intron 23 of 36)	76897	NM_172927
chr17	15203001	15203500	6.11676e-07	1.49008e-05	16.4087	Intergenic	Intergenic	37532	NR_046164
chr1	135752001	135752500	6.19639e-07	1.50681e-05	36.1818	TTS (NR_153810)	TTS (NR_153810)	-13834	NM_013750
chr14	66344001	66344500	6.22566e-07	1.51281e-05	29.226	promoter-TSS (NM_001310523)	promoter-TSS (NM_001310523)	-45	NM_019675
chrX	169302501	169303000	6.22825e-07	1.51322e-05	29.9412	exon (NM_009707, exon 13 of 13)	exon (NM_009707, exon 13 of 13)	17621	NM_008222
chr11	98296001	98296500	6.28766e-07	1.52631e-05	24.5589	Intergenic	Intergenic	33394	NM_010895
chr9	35116001	35116500	6.38419e-07	1.54746e-05	20.9508	promoter-TSS (NR_029475)	promoter-TSS (NR_029475)	-477	NR_029475
chr10	93276501	93277000	6.44726e-07	1.56023e-05	21.32	intron (NM_001322265, intron 2 of 4)	intron (NM_001322265, intron 2 of 4)	34408	NM_013508
chr12	57548501	57549000	6.46939e-07	1.56489e-05	21.1442	Intergenic	Intergenic	-2640	NM_008259
chr10	80019001	80019500	6.5652e-07	1.58598e-05	19.8285	promoter-TSS (NM_027521)	promoter-TSS (NM_027521)	-424	NM_027521
chr4	103655501	103656000	6.58665e-07	1.59046e-05	18.4293	Intergenic	MIRb|SINE|MIR	273251	NR_040673
chr11	7213001	7213500	6.60988e-07	1.5956e-05	30.068	intron (NM_008343, intron 1 of 4)	intron (NM_008343, intron 1 of 4)	672	NM_008343
chr13	54805501	54806000	6.77941e-07	1.63247e-05	19.217	Intergenic	Intergenic	16346	NM_028841
chr11	74123501	74124000	6.83023e-07	1.64302e-05	22.0878	Intergenic	IAP1-MM_LTR|LTR|ERVK	2460	NM_146706
chr17	85645001	85645500	6.8397e-07	1.64506e-05	44.9602	Intergenic	Intergenic	24417	NM_011381
chr7	33777001	33777500	6.87169e-07	1.65155e-05	16.9399	Intergenic	L1_Mus2|LINE|L1	33452	NM_001099329
chr8	121076001	121076500	6.87697e-07	1.65234e-05	23.0217	intron (NR_045471, intron 1 of 5)	intron (NR_045471, intron 1 of 5)	6859	NR_045471
chr3	55783501	55784000	6.87907e-07	1.65261e-05	23.9944	exon (NM_010750, exon 1 of 1)	exon (NM_010750, exon 1 of 1)	1241	NM_010750
chr3	107546001	107546500	7.00847e-07	1.68075e-05	16.0422	Intergenic	Intergenic	8822	NM_026261
chr1	87263501	87264000	7.01206e-07	1.68137e-05	16.5124	promoter-TSS (NR_151447)	promoter-TSS (NR_151447)	-602	NM_028889
chr4	154393501	154394000	7.02906e-07	1.68422e-05	16.7022	intron (NM_001291029, intron 3 of 15)	intron (NM_001291029, intron 3 of 15)	-93856	NM_001112744
chr3	14528001	14528500	7.07598e-07	1.69399e-05	21.3421	Intergenic	RLTR34C_MM|LTR|ERVK	-5537	NM_028915
chr10	81193501	81194000	7.10235e-07	1.69882e-05	22.6876	promoter-TSS (NR_015477)	promoter-TSS (NR_015477)	-940	NR_015477
chr16	5195001	5195500	7.14229e-07	1.70695e-05	22.9213	TTS (NM_013796)	TTS (NM_013796)	8761	NM_013796
chr10	76313001	76313500	7.19101e-07	1.71779e-05	20.471	exon (NM_001081419, exon 6 of 38)	exon (NM_001081419, exon 6 of 38)	32040	NM_001081419
chr19	5923501	5924000	7.19418e-07	1.7183e-05	16.3694	intron (NM_026772, intron 1 of 1)	MIR3|SINE|MIR	1065	NM_026772
chr5	119748501	119749000	7.30682e-07	1.74394e-05	15.0077	Intergenic	Intergenic	-57533	NR_040416
chr1	82288501	82289000	7.32582e-07	1.74797e-05	15.6124	exon (NM_010570, exon 1 of 2)	exon (NM_010570, exon 1 of 2)	2688	NM_010570
chr13	112882501	112883000	7.53918e-07	1.79446e-05	18.6603	intron (NM_028151, intron 21 of 26)	intron (NM_028151, intron 21 of 26)	44629	NM_028151
chr6	55117001	55117500	7.62201e-07	1.81209e-05	26.9783	intron (NM_009953, intron 3 of 12)	intron (NM_009953, intron 3 of 12)	662	NM_009953
chr1	184734501	184735000	7.62182e-07	1.81209e-05	20.134	Intergenic	Intergenic	-2258	NM_008250
chr1	192834001	192834500	7.62321e-07	1.81211e-05	17.0915	non-coding (NR_155503, exon 1 of 1)	non-coding (NR_155503, exon 1 of 1)	962	NR_155503
chr12	86694501	86695000	7.64907e-07	1.81721e-05	23.366	3' UTR (NM_177354, exon 7 of 7)	3' UTR (NM_177354, exon 7 of 7)	16051	NM_177354
chr11	95685501	95686000	7.68379e-07	1.82493e-05	19.8881	Intergenic	ORR1F|LTR|ERVL-MaLR	18794	NM_008831
chr16	38334501	38335000	7.68552e-07	1.82508e-05	22.6803	intron (NM_001081025, intron 3 of 16)	ERVB7_4-LTR_MM|LTR|ERVK	7109	NM_177104
chr12	105535001	105535500	7.71199e-07	1.83031e-05	19.4182	Intergenic	Intergenic	21818	NR_102381
chr7	135538501	135539000	7.7505e-07	1.83846e-05	15.7908	intron (NM_001316678, intron 1 of 19)	intron (NM_001316678, intron 1 of 19)	927	NM_011212
chr11	94475501	94476000	7.78183e-07	1.84476e-05	16.8108	Intergenic	Intergenic	-1553	NM_009783
chr14	115077501	115078000	7.80978e-07	1.84993e-05	16.4074	Intergenic	Intergenic	-14464	NM_175500
chr3	27861501	27862000	7.82993e-07	1.85404e-05	17.4512	Intergenic	Intergenic	34617	NM_001164437
chr2	25446501	25447000	7.88937e-07	1.86597e-05	19.995	intron (NM_007379, intron 44 of 47)	intron (NM_007379, intron 44 of 47)	3972	NR_037270
chr1	128440501	128441000	7.92162e-07	1.87306e-05	23.1773	Intergenic	Intergenic	-23335	NM_145507
chr7	7136501	7137000	7.95044e-07	1.87933e-05	15.4883	promoter-TSS (NM_029584)	promoter-TSS (NM_029584)	4	NM_029584
chr15	51775001	51775500	8.05864e-07	1.90327e-05	21.4675	Intergenic	Intergenic	90210	NM_080635
chr6	92244001	92244500	8.14167e-07	1.92014e-05	16.6576	intron (NM_009426, intron 1 of 2)	intron (NM_009426, intron 1 of 2)	399	NM_009426
chr15	38357001	38357500	8.37326e-07	1.96968e-05	24.7127	Intergenic	ID_B1|SINE|B4	-56540	NM_013692
chr13	49242501	49243000	8.3894e-07	1.9729e-05	24.8535	intron (NM_028340, intron 1 of 4)	intron (NM_028340, intron 1 of 4)	5543	NM_025491
chr4	130952001	130952500	8.40665e-07	1.97585e-05	17.4537	exon (NM_010769, exon 5 of 8)	exon (NM_010769, exon 5 of 8)	7866	NM_010769
chr15	101039501	101040000	8.41905e-07	1.97848e-05	15.6909	exon (NM_011323, exon 26 of 26)	exon (NM_011323, exon 26 of 26)	14648	NM_001214911
chr6	120173501	120174000	8.44026e-07	1.98262e-05	19.9779	intron (NM_016718, intron 1 of 3)	intron (NM_016718, intron 1 of 3)	-20072	NM_016718
chr1	182763001	182763500	8.54889e-07	2.00671e-05	25.4167	promoter-TSS (NM_001356464)	promoter-TSS (NM_001356464)	-793	NM_144796
chr1	167888501	167889000	8.58247e-07	2.0143e-05	17.6833	Intergenic	Intergenic	199193	NM_033652
chr3	103502501	103503000	8.63397e-07	2.02553e-05	20.3811	Intergenic	B4A|SINE|B4	-72494	NM_018800
chr2	172248501	172249000	8.70211e-07	2.03967e-05	31.5726	5' UTR (NM_008561, exon 1 of 1)	5' UTR (NM_008561, exon 1 of 1)	259	NM_008561
chr14	8317001	8317500	8.71906e-07	2.04316e-05	16.9156	intron (NM_001360339, intron 1 of 3)	intron (NM_001360339, intron 1 of 3)	356	NM_183187
chr8	105996001	105996500	8.78435e-07	2.05759e-05	16.0459	exon (NM_176913, exon 1 of 12)	exon (NM_176913, exon 1 of 12)	172	NM_176913
chr19	53528001	53528500	8.83163e-07	2.06749e-05	28.2564	Intergenic	Intergenic	-1067	NM_001085390
chr8	83945501	83946000	8.87555e-07	2.07571e-05	31.7754	Intergenic	ORR1A4|LTR|ERVL-MaLR	-9943	NM_024184
chr15	5231001	5231500	8.97153e-07	2.09518e-05	21.7281	Intergenic	RLTR44C|LTR|ERVK	12936	NM_008965
chr9	119988001	119988500	9.07835e-07	2.11803e-05	27.2953	Intergenic	Lx8|LINE|L1	-3509	NM_153287
chr5	28463501	28464000	9.28392e-07	2.15958e-05	20.8599	intron (NM_009170, intron 1 of 2)	intron (NM_009170, intron 1 of 2)	-3233	NR_015562
chr9	63527501	63528000	9.37472e-07	2.17855e-05	16.7362	intron (NM_030068, intron 9 of 21)	intron (NM_030068, intron 9 of 21)	74742	NM_030068
chr13	34653501	34654000	9.57276e-07	2.22115e-05	24.613	intron (NR_105041, intron 1 of 3)	intron (NR_105041, intron 1 of 3)	828	NR_105041
chr5	76856001	76856500	9.65127e-07	2.23809e-05	22.4014	intron (NM_001163793, intron 5 of 8)	intron (NM_001163793, intron 5 of 8)	15652	NM_001163793
chr3	83129501	83130000	9.67121e-07	2.24145e-05	15.3921	promoter-TSS (NM_001358023)	promoter-TSS (NM_001358023)	-505	NM_001358023
chr7	121859001	121859500	9.7544e-07	2.25978e-05	21.8293	Intergenic	Intergenic	-5787	NM_011325
chr4	141122001	141122500	9.7597e-07	2.26051e-05	45.3833	intron (NM_001277195, intron 1 of 3)	B3A|SINE|B2	17545	NM_174996
chr7	44463501	44464000	9.76032e-07	2.26051e-05	28.539	TTS (NM_198250)	TTS (NM_198250)	-1684	NM_026690
chrX	57917501	57918000	9.84012e-07	2.27708e-05	22.7863	Intergenic	Intergenic	-112877	NM_009575
chr8	101107001	101107500	9.83884e-07	2.27708e-05	19.4477	Intergenic	Intergenic	1677860	NM_009866
chr10	78185501	78186000	1.01274e-06	2.337e-05	21.0722	promoter-TSS (NM_029546)	promoter-TSS (NM_029546)	-602	NM_029546
chr8	119827501	119828000	1.0157e-06	2.3426e-05	15.2454	intron (NM_028071, intron 2 of 3)	intron (NM_028071, intron 2 of 3)	12828	NM_028071
chr6	52266001	52266500	1.02165e-06	2.35426e-05	23.803	non-coding (NR_110442, exon 2 of 2)	non-coding (NR_110442, exon 2 of 2)	3476	NR_110441
chr4	147125001	147125500	1.03043e-06	2.37219e-05	16.291	Intergenic	Intergenic	-50615	NM_001039209
chr9	24778001	24778500	1.03101e-06	2.37265e-05	15.3839	Intergenic	Intergenic	-3948	NM_020496
chr6	118922001	118922500	1.04151e-06	2.39368e-05	21.5265	intron (NM_001159534, intron 3 of 46)	intron (NM_001159534, intron 3 of 46)	42093	NR_046053
chr9	98957501	98958000	1.04581e-06	2.40223e-05	30.0222	3' UTR (NM_012020, exon 1 of 1)	3' UTR (NM_012020, exon 1 of 1)	2144	NM_012020
chr2	25127001	25127500	1.06548e-06	2.44469e-05	24.1276	Intergenic	Intergenic	-32046	NM_172204
chr19	53039001	53039500	1.07644e-06	2.46743e-05	17.2753	promoter-TSS (NM_133216)	promoter-TSS (NM_133216)	-597	NM_133216
chr3	88653001	88653500	1.09076e-06	2.49678e-05	15.9862	promoter-TSS (NM_181817)	promoter-TSS (NM_181817)	-109	NM_181817
chr4	129228001	129228500	1.09115e-06	2.49734e-05	16.6278	promoter-TSS (NM_001285866)	promoter-TSS (NM_001285866)	-340	NM_001033189
chr6	49164501	49165000	1.0922e-06	2.49938e-05	20.4462	intron (NM_023670, intron 3 of 14)	intron (NM_023670, intron 3 of 14)	50203	NM_023670
chr5	148984501	148985000	1.11682e-06	2.55077e-05	19.7246	Intergenic	Intergenic	10463	NR_102383
chr2	24474501	24475000	1.12526e-06	2.56686e-05	21.3665	intron (NM_011040, intron 2 of 11)	intron (NM_011040, intron 2 of 11)	848	NM_011040
chr5	117415001	117415500	1.12696e-06	2.57002e-05	27.7706	intron (NM_001312914, intron 1 of 19)	intron (NM_001312914, intron 1 of 19)	1249	NM_001034873
chr2	165064501	165065000	1.13665e-06	2.58747e-05	19.3371	intron (NM_170703, intron 5 of 7)	intron (NM_170703, intron 5 of 7)	9115	NM_011611
chr16	91229001	91229500	1.14919e-06	2.61313e-05	21.3052	TTS (NM_016967)	TTS (NM_016967)	3701	NM_016967
chr11	85916001	85916500	1.15531e-06	2.62379e-05	21.7885	TTS (NM_011536)	TTS (NM_011536)	19486	NM_011536
chr4	136943001	136943500	1.15551e-06	2.62389e-05	16.7384	intron (NM_007939, intron 3 of 16)	intron (NM_007939, intron 3 of 16)	13565	NM_007939
chr15	78843001	78843500	1.16174e-06	2.63585e-05	15.557	intron (NM_027219, intron 1 of 2)	intron (NM_027219, intron 1 of 2)	604	NM_027219
chr6	83102501	83103000	1.17016e-06	2.65277e-05	17.1523	intron (NM_001081266, intron 1 of 8)	intron (NM_001081266, intron 1 of 8)	1235	NM_001081266
chr19	26051501	26052000	1.2011e-06	2.71657e-05	18.3988	Intergenic	Intergenic	379340	NM_145831
chr16	89919001	89919500	1.21867e-06	2.75253e-05	20.8964	intron (NM_009384, intron 2 of 27)	intron (NM_009384, intron 2 of 27)	41576	NM_009384
chr5	139537001	139537500	1.22571e-06	2.76578e-05	18.0205	intron (NR_040701, intron 2 of 3)	intron (NR_040701, intron 2 of 3)	-6647	NM_013702
chr8	26226501	26227000	1.2308e-06	2.77537e-05	17.5996	Intergenic	Intergenic	68582	NM_199042
chr5	29468501	29469000	1.25237e-06	2.81554e-05	32.6496	Intergenic	Intergenic	9719	NM_019944
chr19	26698501	26699000	1.25313e-06	2.81687e-05	30.5744	intron (NM_011416, intron 23 of 32)	intron (NM_011416, intron 23 of 32)	-49414	NM_011416
chr1	181251501	181252000	1.25572e-06	2.82154e-05	19.0064	Intergenic	RLTR17|LTR|ERVK	-39773	NM_145514
chr7	35650501	35651000	1.26986e-06	2.84672e-05	21.8761	Intergenic	Intergenic	-3269	NM_019746
chr17	5753001	5753500	1.27934e-06	2.86486e-05	16.377	3' UTR (NM_146073, exon 9 of 9)	3' UTR (NM_146073, exon 9 of 9)	-45406	NR_045079
chr9	51102001	51102500	1.28806e-06	2.88321e-05	15.5815	promoter-TSS (NM_177702)	promoter-TSS (NM_177702)	-173	NM_177702
chr16	31221001	31221500	1.28997e-06	2.88709e-05	18.0247	Intergenic	MMERVK10C-int|LTR|ERVK	-20013	NM_030138
chr17	93321501	93322000	1.30129e-06	2.91006e-05	33.0097	Intergenic	RLTR17|LTR|ERVK	122583	NM_009625
chr6	84480501	84481000	1.30237e-06	2.91168e-05	29.8507	Intergenic	Intergenic	-56913	NR_046063
chr11	74829001	74829500	1.31278e-06	2.93257e-05	15.1616	Intergenic	Intergenic	-1673	NM_010813
chr15	79746001	79746500	1.33119e-06	2.96687e-05	22.4949	intron (NR_045069, intron 3 of 3)	intron (NR_045069, intron 3 of 3)	3553	NR_045069
chr9	21715001	21715500	1.33717e-06	2.97979e-05	23.0553	Intergenic	MTEa|LTR|ERVL-MaLR	-8325	NM_010700
chr1	46425501	46426000	1.34e-06	2.98529e-05	16.494	intron (NM_001310335, intron 1 of 64)	intron (NM_001310335, intron 1 of 64)	233	NM_001310335
chr8	110290501	110291000	1.34585e-06	2.9971e-05	15.5972	intron (NM_172916, intron 2 of 86)	MTE-int|LTR|ERVL-MaLR	23774	NM_172916
chr11	109193001	109193500	1.35284e-06	3.01066e-05	17.1187	Intergenic	Intergenic	-48882	NM_001085512
chr4	21674001	21674500	1.38044e-06	3.06586e-05	15.1475	Intergenic	Intergenic	11712	NM_001080771
chr11	104114001	104114500	1.39751e-06	3.09792e-05	16.374	Intergenic	Intergenic	-18530	NM_007762
chr15	99563501	99564000	1.40326e-06	3.10876e-05	15.8759	Intergenic	Intergenic	-15305	NM_009699
chr4	148826501	148827000	1.40631e-06	3.11451e-05	16.636	intron (NM_027195, intron 1 of 15)	intron (NM_027195, intron 1 of 15)	22359	NM_027195
chr6	47772001	47772500	1.4153e-06	3.13232e-05	15.6611	Intergenic	CpG	-19326	NR_002841
chr10	85372001	85372500	1.41749e-06	3.13655e-05	29.5139	Intergenic	Intergenic	-14563	NM_028709
chr5	135724501	135725000	1.42031e-06	3.14173e-05	28.872	intron (NM_008898, intron 2 of 15)	intron (NM_008898, intron 2 of 15)	11138	NR_106001
chr6	91356001	91356500	1.42894e-06	3.15952e-05	17.6231	Intergenic	RMER19B|LTR|ERVK	55118	NM_009527
chr16	18581001	18581500	1.43817e-06	3.17697e-05	15.8082	TTS (NM_001285476)	TTS (NM_001285476)	5718	NM_011532
chr8	123607501	123608000	1.44066e-06	3.18203e-05	17.3094	Intergenic	(CA)n|Simple_repeat|Simple_repeat	-41664	NR_046127
chr4	147343501	147344000	1.44214e-06	3.18488e-05	42.626	intron (NM_001039209, intron 1 of 2)	intron (NM_001039209, intron 1 of 2)	167885	NM_001039209
chr9	75626501	75627000	1.44879e-06	3.19872e-05	20.0236	intron (NM_027309, intron 1 of 2)	intron (NM_027309, intron 1 of 2)	1019	NM_027309
chr14	51984001	51984500	1.45536e-06	3.21107e-05	16.5694	promoter-TSS (NM_198249)	promoter-TSS (NM_198249)	-582	NM_198249
chr17	46052501	46053000	1.48333e-06	3.26797e-05	23.3325	Intergenic	Intergenic	-20374	NM_009505
chr7	133508501	133509000	1.4841e-06	3.26922e-05	17.5932	Intergenic	Intergenic	93364	NM_028654
chr18	76060501	76061000	1.48574e-06	3.27241e-05	17.6439	intron (NM_001357506, intron 1 of 2)	intron (NM_001357506, intron 1 of 2)	1425	NM_145356
chr14	68139501	68140000	1.48796e-06	3.27686e-05	20.0397	Intergenic	IAP1-MM_LTR|LTR|ERVK	-14747	NM_008691
chr2	155793001	155793500	1.49474e-06	3.28981e-05	15.1589	intron (NM_010808, intron 2 of 8)	intron (NM_010808, intron 2 of 8)	17909	NM_010808
chr4	130549001	130549500	1.50662e-06	3.31353e-05	21.5698	intron (NM_025998, intron 1 of 6)	intron (NM_025998, intron 1 of 6)	24785	NM_025998
chr10	71250501	71251000	1.50815e-06	3.31602e-05	15.9481	Intergenic	Intergenic	-12707	NM_009360
chr17	28396001	28396500	1.5305e-06	3.35799e-05	20.0638	Intergenic	B2_Mm2|SINE|B2	-31035	NM_021478
chr15	79039001	79039500	1.53105e-06	3.35876e-05	15.1513	TTS (NM_013847)	TTS (NM_013847)	-2634	NM_015738
chr5	125549501	125550000	1.54267e-06	3.38155e-05	22.3514	intron (NM_001190352, intron 1 of 8)	intron (NM_001190352, intron 1 of 8)	17333	NM_001190352
chr7	31177001	31177500	1.5626e-06	3.42069e-05	20.5463	Intergenic	Intergenic	14893	NR_046062
chr9	54752501	54753000	1.57859e-06	3.45111e-05	17.9985	Intergenic	Intergenic	-11997	NM_013496
chr6	84385501	84386000	1.57908e-06	3.45173e-05	29.6429	Intergenic	Intergenic	38087	NR_046063
chr1	92830501	92831000	1.58163e-06	3.45592e-05	17.8307	promoter-TSS (NM_016696)	promoter-TSS (NM_016696)	-894	NM_016696
chr9	59540001	59540500	1.60666e-06	3.50457e-05	16.0362	intron (NM_010421, intron 1 of 13)	(TTTC)n|Simple_repeat|Simple_repeat	711	NM_010421
chr1	154838501	154839000	1.65807e-06	3.60508e-05	27.3123	Intergenic	Lx4A|LINE|L1	-112831	NM_009782
chr15	74487001	74487500	1.6582e-06	3.60508e-05	15.3809	intron (NR_144499, intron 1 of 3)	intron (NR_144499, intron 1 of 3)	395	NR_144499
chr15	38302001	38302500	1.66148e-06	3.6108e-05	28.1286	Intergenic	Intergenic	-1540	NM_013692
chr17	84546501	84547000	1.66328e-06	3.61328e-05	16.6371	intron (NM_001357987, intron 2 of 28)	intron (NM_001357987, intron 2 of 28)	34856	NM_177606
chr4	55101501	55102000	1.67858e-06	3.64316e-05	34.5946	Intergenic	Intergenic	153806	NM_172867
chr13	38164501	38165000	1.68373e-06	3.65385e-05	15.9613	intron (NM_023842, intron 1 of 23)	intron (NM_023842, intron 1 of 23)	13457	NM_023842
chr9	119124001	119124500	1.6903e-06	3.66527e-05	20.5601	intron (NM_177117, intron 11 of 36)	intron (NM_177117, intron 11 of 36)	21773	NM_177117
chr10	60583001	60583500	1.70049e-06	3.68439e-05	16.0141	intron (NM_001252635, intron 7 of 68)	intron (NM_001252635, intron 7 of 68)	113239	NM_023370
chr9	102925001	102925500	1.7091e-06	3.70091e-05	17.9668	Intergenic	Intergenic	-83238	NM_033314
chr4	134250501	134251000	1.76015e-06	3.80019e-05	23.0783	TTS (NM_001099296)	TTS (NM_001099296)	3355	NM_001099296
chr1	90744001	90744500	1.78034e-06	3.83926e-05	24.0447	Intergenic	Intergenic	99720	NM_009935
chr12	33968501	33969000	1.79414e-06	3.866e-05	16.0854	Intergenic	Intergenic	11080	NM_011658
chr9	43942001	43942500	1.80584e-06	3.88562e-05	18.3524	Intergenic	Intergenic	-101133	NM_009382
chr4	63181501	63182000	1.81193e-06	3.89619e-05	20.831	Intergenic	Intergenic	-9620	NM_010616
chr10	117174501	117175000	1.81852e-06	3.9078e-05	17.5891	Intergenic	Intergenic	-26277	NM_177798
chr15	74775001	74775500	1.8192e-06	3.90836e-05	15.3788	intron (NR_027837, intron 1 of 1)	intron (NR_027837, intron 1 of 1)	3608	NM_172433
chr2	130288501	130289000	1.84862e-06	3.96525e-05	18.1207	Intergenic	Intergenic	-4300	NM_130884
chr7	126780501	126781000	1.85849e-06	3.98383e-05	27.5312	promoter-TSS (NM_011538)	promoter-TSS (NM_011538)	-732	NM_011538
chr18	64334501	64335000	1.8651e-06	3.99593e-05	44.0476	Intergenic	Intergenic	-5613	NM_194268
chr10	50902501	50903000	1.8673e-06	3.99959e-05	16.9409	intron (NM_011376, intron 1 of 10)	intron (NM_011376, intron 1 of 10)	7100	NM_011376
chr5	117843001	117843500	1.88701e-06	4.03659e-05	15.4297	Intergenic	Intergenic	-23588	NM_008712
chr7	63856501	63857000	1.89618e-06	4.05251e-05	17.0874	Intergenic	Intergenic	-60106	NM_001256311
chr17	27028001	27028500	1.89779e-06	4.05491e-05	16.019	intron (NR_149749, intron 1 of 6)	intron (NR_149749, intron 1 of 6)	376	NM_007523
chr2	103565501	103566000	1.90039e-06	4.05888e-05	21.303	promoter-TSS (NM_178890)	promoter-TSS (NM_178890)	-559	NM_178890
chr12	37109501	37110000	1.90135e-06	4.05988e-05	34.1503	intron (NM_008584, intron 1 of 2)	intron (NM_008584, intron 1 of 2)	1211	NM_008584
chr16	96978001	96978500	1.91283e-06	4.08177e-05	35.5042	intron (NM_031174, intron 3 of 32)	MERV1_I-int|LTR|ERV1	192484	NM_031174
chr11	117038001	117038500	1.9158e-06	4.08702e-05	15.455	Intergenic	Intergenic	-38532	NR_027059
chr11	78924501	78925000	1.92088e-06	4.09575e-05	19.77	promoter-TSS (NM_001313921)	promoter-TSS (NM_001313921)	11	NM_010927
chr15	35299001	35299500	1.92347e-06	4.10076e-05	16.8322	intron (NM_054049, intron 1 of 3)	intron (NM_054049, intron 1 of 3)	3139	NM_054049
chr5	144219001	144219500	1.93004e-06	4.11369e-05	20.5474	intron (NM_027410, intron 1 of 24)	ID_B1|SINE|B4	4364	NM_027410
chr8	105257501	105258000	1.94635e-06	4.1431e-05	19.8	TTS (NM_001033161)	TTS (NM_001033161)	-2598	NM_178879
chr12	73050501	73051000	1.95428e-06	4.1589e-05	16.2541	Intergenic	Intergenic	-4039	NM_009189
chr1	132935001	132935500	1.97495e-06	4.1964e-05	24.9844	intron (NM_010732, intron 1 of 1)	MTD|LTR|ERVL-MaLR	54896	NM_010732
chr15	8579001	8579500	1.98022e-06	4.20598e-05	15.8298	Intergenic	Intergenic	131556	NM_148938
chr10	61583501	61584000	1.98815e-06	4.22065e-05	27.5877	Intergenic	Intergenic	-11733	NM_001177511
chr1	21080001	21080500	2.00674e-06	4.25792e-05	15.2361	Intergenic	Intergenic	-1026	NM_177409
chr8	54509501	54510000	2.01591e-06	4.27628e-05	32.2892	Intergenic	Intergenic	20247	NM_029701
chr10	127514001	127514500	2.06547e-06	4.36905e-05	31.1321	promoter-TSS (NM_001098789)	promoter-TSS (NM_001098789)	-688	NM_001098789
chr17	86752501	86753000	2.07159e-06	4.38001e-05	18.5176	Intergenic	Intergenic	-1113	NM_010137
chr3	31203001	31203500	2.07286e-06	4.38187e-05	16.2307	3' UTR (NM_172861, exon 8 of 8)	3' UTR (NM_172861, exon 8 of 8)	53331	NM_008770
chr18	34108001	34108500	2.07854e-06	4.39217e-05	19.8534	Intergenic	Lx|LINE|L1	-101045	NM_013512
chr10	116728001	116728500	2.09111e-06	4.41704e-05	20.4488	intron (NR_045345, intron 1 of 2)	intron (NR_045345, intron 1 of 2)	926	NR_045345
chr4	46774501	46775000	2.0915e-06	4.4173e-05	21.955	intron (NM_001081141, intron 7 of 18)	intron (NM_001081141, intron 7 of 18)	-124552	NM_198664
chr13	54800001	54800500	2.13005e-06	4.48837e-05	26.5584	Intergenic	L2a|LINE|L2	10846	NM_028841
chr4	41658501	41659000	2.14581e-06	4.51812e-05	21.7687	intron (NM_001136056, intron 8 of 9)	(CGGGG)n|Simple_repeat|Simple_repeat	-18449	NM_027147
chr1	23514001	23514500	2.17744e-06	4.57481e-05	15.8232	Intergenic	RMER19B|LTR|ERVK	-60336	NR_151529
chr8	26184001	26184500	2.20704e-06	4.6299e-05	16.1488	Intergenic	Intergenic	26082	NM_199042
chr18	89769501	89770000	2.21149e-06	4.6369e-05	21.7734	promoter-TSS (NM_001039173)	promoter-TSS (NM_001039173)	-615	NM_001039173
chr7	27472501	27473000	2.23852e-06	4.68582e-05	21.3038	Intergenic	ID_B1|SINE|B4	-1089	NM_133210
chr16	72029001	72029500	2.25077e-06	4.70966e-05	15.9087	Intergenic	Intergenic	205076	NR_131115
chr11	75909001	75909500	2.25389e-06	4.715e-05	17.5673	intron (NM_029548, intron 1 of 7)	intron (NM_029548, intron 1 of 7)	1808	NM_029548
chr18	25677501	25678000	2.25736e-06	4.72165e-05	29.7299	TTS (NM_001146295)	TTS (NM_001146295)	1997	NM_133195
chr11	106326001	106326500	2.27505e-06	4.75325e-05	17.0588	exon (NM_133199, exon 18 of 24)	exon (NM_133199, exon 18 of 24)	-11689	NM_008339
chr9	73045001	73045500	2.29042e-06	4.78227e-05	17.3015	intron (NM_023635, intron 1 of 5)	intron (NM_023635, intron 1 of 5)	441	NM_023635
chr1	156537501	156538000	2.30089e-06	4.80115e-05	29.1222	Intergenic	MTD|LTR|ERVL-MaLR	-21036	NM_009595
chr15	77982501	77983000	2.30952e-06	4.81733e-05	19.1622	Intergenic	Intergenic	-11927	NM_018749
chr4	127748001	127748500	2.31978e-06	4.8375e-05	17.8239	Intergenic	Intergenic	222590	NM_001134733
chr13	9179001	9179500	2.32039e-06	4.83818e-05	28.6889	Intergenic	MTC|LTR|ERVL-MaLR	85370	NM_172585
chr4	40786001	40786500	2.32508e-06	4.84611e-05	17.4878	Intergenic	MLTR11A|LTR|ERVK	-28366	NM_021535
chr2	76642001	76642500	2.38862e-06	4.96163e-05	17.1286	intron (NM_011871, intron 3 of 7)	intron (NM_011871, intron 3 of 7)	5743	NM_011871
chr9	108083001	108083500	2.39021e-06	4.96367e-05	21.8619	intron (NM_008243, intron 10 of 17)	intron (NM_008243, intron 10 of 17)	1753	NR_106056
chr2	93772501	93773000	2.44168e-06	5.06419e-05	20.8578	intron (NM_001355076, intron 7 of 10)	intron (NM_001355076, intron 7 of 10)	49817	NM_010163
chr7	105737501	105738000	2.4579e-06	5.09205e-05	24.6886	promoter-TSS (NM_133951)	promoter-TSS (NM_133951)	-366	NM_025897
chr1	56982501	56983000	2.50597e-06	5.17993e-05	17.2946	Intergenic	Intergenic	-2503	NM_139146
chr19	10019001	10019500	2.52715e-06	5.21914e-05	18.0836	intron (NR_153790, intron 1 of 10)	intron (NR_153790, intron 1 of 10)	1057	NM_144538
chr15	74642501	74643000	2.53945e-06	5.23864e-05	19.7936	Intergenic	Intergenic	-6433	NM_001177437
chr5	117947001	117947500	2.54471e-06	5.24687e-05	18.392	intron (NM_008712, intron 24 of 27)	intron (NM_008712, intron 24 of 27)	-29519	NM_145564
chr13	68597501	68598000	2.55118e-06	5.25913e-05	40.2843	intron (NM_027035, intron 1 of 2)	intron (NM_027035, intron 1 of 2)	312	NM_027035
chr5	143764001	143764500	2.62593e-06	5.40022e-05	20.6764	non-coding (NR_015486, exon 2 of 2)	non-coding (NR_015486, exon 2 of 2)	5897	NR_015486
chr15	85869001	85869500	2.62768e-06	5.40242e-05	21.3878	intron (NM_013882, intron 6 of 10)	intron (NM_013882, intron 6 of 10)	9305	NM_013882
chr4	45739001	45739500	2.632e-06	5.41062e-05	17.9252	Intergenic	Intergenic	24972	NR_046068
chr14	63338001	63338500	2.63492e-06	5.41594e-05	19.8629	Intergenic	Intergenic	78936	NM_007549
chr1	128567001	128567500	2.63641e-06	5.41701e-05	20.9877	Intergenic	B4|SINE|B4	25048	NM_009911
chr16	44885501	44886000	2.65153e-06	5.4433e-05	24.5293	intron (NM_206535, intron 2 of 5)	L1_Mus3|LINE|L1	18654	NM_206535
chr15	74053001	74053500	2.65869e-06	5.45598e-05	18.7765	Intergenic	Intergenic	-213580	NM_001033365
chr4	129442001	129442500	2.67931e-06	5.49624e-05	15.7118	Intergenic	B3|SINE|B2	-1433	NM_153541
chr1	142403501	142404000	2.73016e-06	5.58728e-05	17.0209	Intergenic	L1_Mus3|LINE|L1	-1236946	NM_020025
chr6	54485501	54486000	2.73047e-06	5.58728e-05	15.8525	exon (NM_001167860, exon 4 of 8)	exon (NM_001167860, exon 4 of 8)	32868	NM_001167860
chr13	56999501	57000000	2.7355e-06	5.5955e-05	22.9008	Intergenic	Intergenic	-103962	NM_012035
chr7	49634501	49635000	2.75167e-06	5.62509e-05	20.8909	intron (NM_001005232, intron 2 of 3)	(A)n|Simple_repeat|Simple_repeat	2084	NM_001005232
chr18	61544501	61545000	2.76206e-06	5.64353e-05	16.3002	Intergenic	RMER13B|LTR|ERVK	-8215	NM_177828
chr5	112428501	112429000	2.78978e-06	5.69029e-05	15.9885	intron (NM_001253916, intron 12 of 16)	MIRb|SINE|MIR	-20675	NM_001177504
chr12	58268001	58268500	2.82747e-06	5.76148e-05	15.3984	exon (NM_025809, exon 1 of 1)	exon (NM_025809, exon 1 of 1)	1007	NM_025809
chr2	172216501	172217000	2.84643e-06	5.79725e-05	17.9292	Intergenic	Intergenic	-31741	NM_008561
chr8	106512001	106512500	2.88636e-06	5.86649e-05	20.4353	intron (NM_007665, intron 2 of 15)	intron (NM_007665, intron 2 of 15)	1399	NM_007665
chr6	21851001	21851500	2.88913e-06	5.869e-05	21.1062	intron (NM_173007, intron 2 of 8)	intron (NM_173007, intron 2 of 8)	1264	NM_173007
chr9	63135001	63135500	2.93832e-06	5.95644e-05	22.63	Intergenic	Intergenic	11729	NM_172446
chr7	80121001	80121500	2.96117e-06	5.9954e-05	25.6591	Intergenic	L2c|LINE|L2	-5901	NM_173011
chr5	24262501	24263000	2.9777e-06	6.02591e-05	27.0017	Intergenic	CT-rich|Low_complexity|Low_complexity	5223	NR_030454
chr7	80410001	80410500	3.01414e-06	6.0907e-05	17.009	Intergenic	MIRb|SINE|MIR	-4815	NM_011046
chr7	109139001	109139500	3.02029e-06	6.09886e-05	31.8841	intron (NM_001302205, intron 3 of 3)	intron (NM_001302205, intron 3 of 3)	31261	NM_057173
chr16	18623001	18623500	3.07124e-06	6.19071e-05	24.5269	promoter-TSS (NM_010327)	promoter-TSS (NM_010327)	-848	NM_010327
chr5	54159501	54160000	3.16943e-06	6.36317e-05	25.0157	Intergenic	Intergenic	161228	NM_054083
chr8	15026001	15026500	3.17744e-06	6.37616e-05	23.0369	intron (NM_029116, intron 1 of 1)	intron (NM_029116, intron 1 of 1)	15226	NM_029116
chr5	147829001	147829500	3.20686e-06	6.42659e-05	27.5997	Intergenic	Intergenic	-31377	NM_025624
chr7	34606001	34606500	3.27156e-06	6.54274e-05	20.458	Intergenic	Intergenic	46681	NM_146188
chr4	154802501	154803000	3.31298e-06	6.61434e-05	18.0549	Intergenic	Intergenic	-53449	NM_172878
chr11	69938501	69939000	3.31445e-06	6.61649e-05	19.7617	intron (NM_016875, intron 3 of 8)	MER5A|DNA|hAT-Charlie	2423	NM_016875
chr16	31934001	31934500	3.34618e-06	6.67175e-05	16.5911	intron (NM_172822, intron 1 of 2)	intron (NM_172822, intron 1 of 2)	400	NM_172822
chr4	124985501	124986000	3.35785e-06	6.69097e-05	15.3506	promoter-TSS (NM_138683)	promoter-TSS (NM_138683)	-679	NM_138683
chr13	59118001	59118500	3.43025e-06	6.82453e-05	34.8333	intron (NM_001025074, intron 16 of 17)	intron (NM_001025074, intron 16 of 17)	310554	NM_008745
chr3	129197001	129197500	3.44273e-06	6.84523e-05	18.442	Intergenic	Intergenic	-2627	NM_011098
chr9	74860501	74861000	3.52771e-06	6.99145e-05	15.6579	Intergenic	Intergenic	-1170	NM_008262
chr7	45759001	45759500	3.57416e-06	7.07416e-05	15.1464	intron (NM_017465, intron 1 of 6)	intron (NM_017465, intron 1 of 6)	361	NM_017465
chr7	141391001	141391500	3.58255e-06	7.0899e-05	27.0511	promoter-TSS (NM_011528)	promoter-TSS (NM_011528)	-909	NM_011528
chr7	29431001	29431500	3.60726e-06	7.13283e-05	15.3431	intron (NM_001081028, intron 3 of 22)	intron (NM_001081028, intron 3 of 22)	74209	NM_001081028
chr5	123343501	123344000	3.6077e-06	7.13284e-05	17.1236	promoter-TSS (NM_029850)	promoter-TSS (NM_029850)	-697	NM_029850
chr15	12040001	12040500	3.67368e-06	7.25285e-05	17.1754	Intergenic	(CA)n|Simple_repeat|Simple_repeat	-44244	NM_011294
chr18	70644001	70644500	3.69738e-06	7.29353e-05	21.78	Intergenic	Intergenic	75959	NM_010773
chr11	97536001	97536500	3.70268e-06	7.30312e-05	15.9666	intron (NM_018873, intron 6 of 19)	intron (NM_018873, intron 6 of 19)	-35911	NM_001289118
chr9	110709501	110710000	3.70438e-06	7.30473e-05	20.7197	intron (NM_028312, intron 3 of 6)	intron (NM_028312, intron 3 of 6)	32859	NM_011199
chr2	170406501	170407000	3.704e-06	7.30473e-05	15.4051	exon (NM_001164369, exon 4 of 12)	exon (NM_001164369, exon 4 of 12)	21094	NM_029815
chr8	83852001	83852500	3.71686e-06	7.32584e-05	26.5656	Intergenic	Intergenic	-47847	NM_181039
chr17	48422001	48422500	3.73505e-06	7.35729e-05	37.8999	intron (NM_009694, intron 2 of 2)	B3|SINE|B2	10477	NM_009694
chr4	3230501	3231000	3.73609e-06	7.35846e-05	18.728	Intergenic	Intergenic	-45446	NM_001167535
chr2	149832001	149832500	3.75025e-06	7.38371e-05	15.5532	intron (NM_001085521, intron 1 of 3)	intron (NM_001085521, intron 1 of 3)	1468	NM_001085521
chr15	74523501	74524000	3.80601e-06	7.48545e-05	20.2998	intron (NM_001359759, intron 1 of 30)	intron (NM_001359759, intron 1 of 30)	7555	NM_174991
chr14	12347001	12347500	3.85737e-06	7.57863e-05	27.3889	Intergenic	Intergenic	-1386	NM_080433
chr6	52212001	52212500	3.86115e-06	7.58394e-05	18.0868	intron (NR_015611, intron 1 of 2)	intron (NR_015611, intron 1 of 2)	816	NM_010452
chr11	89382001	89382500	3.86519e-06	7.59008e-05	17.6525	Intergenic	(TG)n|Simple_repeat|Simple_repeat	36697	NM_172534
chr5	139070001	139070500	3.86518e-06	7.59008e-05	16.0506	intron (NM_001359099, intron 4 of 10)	B4A|SINE|B4	59501	NM_008923
chr6	35024001	35024500	3.93828e-06	7.71706e-05	18.8879	exon (NM_001164413, exon 11 of 12)	exon (NM_001164413, exon 11 of 12)	-46252	NM_001025573
chr1	178811501	178812000	3.93974e-06	7.7181e-05	24.4459	intron (NM_001161665, intron 4 of 14)	ORR1E|LTR|ERVL-MaLR	282626	NM_177724
chr17	30750501	30751000	3.95906e-06	7.75042e-05	23.6111	intron (NM_013811, intron 53 of 92)	intron (NM_013811, intron 53 of 92)	123815	NM_013811
chr8	105691001	105691500	3.97477e-06	7.77748e-05	19.7537	intron (NM_001357333, intron 22 of 38)	intron (NM_001357333, intron 22 of 38)	4977	NM_001033320
[truncated: 3,243 more rows]
