# Supplementary material for: DNMT1 reads heterochromatic H4K20me3 to reinforce LINE-1 DNA methylation
Source: Nat Commun. 2021 May 3;12:2490. doi: 10.1038/s41467-021-22665-4 (PMC8093215; doi:10.1038/s41467-021-22665-4)
Supplement: Supplementary file 7 — Supplementary Data 4 [file 41467_2021_22665_MOESM7_ESM.xlsx]

## Sheet: Sheet1
Supplementary Data 4. List of genomic coordinates of hypo-DMRs found in the BAH1-mutated vs WT cells, which reveals enrichment of DMRs at 5'-UTR of L1 elements.
DMR range	L1Md_A range	L1Md_A size
chr1:10477057-10477113
chr1:17473551-17473628	chr1:17473539-17478944:+	5406
chr1:22874412-22874532	chr1:22867955-22874570:-	6616
chr1:35676426-35677407
chr1:36018023-36018212
chr1:39429972-39430058
chr1:63859389-63859467	chr1:63859131-63864530:+	5400
chr1:65418253-65418318	chr1:65411918-65418317:-	6400
chr1:65979759-65979819
chr1:72205641-72205696
chr1:75557639-75557742
chr1:85020656-85021045	chr1:85014587-85021177:-	6591
chr1:85221732-85221918	chr1:85220572-85228813:+	8242
chr1:85222238-85222673	chr1:85220572-85228813:+	8242
chr1:89217313-89217410	chr1:89216636-89218378:+	1743
chr1:92919523-92919591
chr1:106299978-106300058	chr1:106293756-106300742:-	6987
chr1:112444049-112444133
chr1:112556769-112556847	chr1:112550495-112557113:-	6619
chr1:114808846-114808960
chr1:114809232-114809372
chr1:118097028-118097373
chr1:125362023-125362105	chr1:125355551-125362787:-	7237
chr1:125362500-125362771	chr1:125355551-125362787:-	7237
chr1:136416919-136416990
chr1:147989469-147989540	chr1:147985433-147989604:-	4172
chr1:154243180-154243246	chr1:154242902-154248176:+	5275
chr1:157883461-157883543	chr1:157877241-157884030:-	6790
chr1:157883669-157883751	chr1:157877241-157884030:-	6790
chr1:182114470-182114575
chr1:192471528-192471625	chr1:192466158-192471898:-	5741
chr2:16261455-16261523	chr2:16260632-16266632:+	6001
chr2:19076816-19076887	chr2:19070575-19076959:-	6385
chr2:21307643-21307708	chr2:21307028-21312837:+	5810
chr2:22001962-22002059	chr2:22000001-22002546:-	2546
chr2:22002325-22002461	chr2:22000001-22002546:-	2546
chr2:22007181-22007301	chr2:22005650-22007326:-	1677
chr2:55347561-55347643	chr2:55346916-55352703:+	5788
chr2:56946659-56946740	chr2:56940470-56946880:-	6411
chr2:58256993-58257073	chr2:58256780-58262146:+	5367
chr2:60444984-60446271
chr2:78012842-78012939	chr2:78012783-78018773:+	5991
chr2:78013466-78016115	chr2:78012783-78018773:+	5991
chr2:80812085-80812148	chr2:80805872-80813909:-	8038
chr2:80812909-80812992	chr2:80805872-80813909:-	8038
chr2:80813325-80813422	chr2:80805872-80813909:-	8038
chr2:87681953-87682031	chr2:87675730-87682302:-	6573
chr2:90272985-90273124	chr2:90272621-90273825:+	1205
chr2:92063736-92063894
chr2:110346353-110346606	chr2:110340092-110346703:-	6612
chr2:113134352-113134434	chr2:113128132-113134707:-	6576
chr2:132575793-132575892
chr2:153573172-153573320
chr2:166140921-166141208
chr3:4190355-4190423	chr3:4190069-4195648:+	5580
chr3:6303231-6303802
chr3:6304551-6304617
chr3:6304825-6304912
chr3:6305384-6305452
chr3:6306202-6307323
chr3:6608040-6608111	chr3:6601836-6608618:-	6783
chr3:7732787-7732865	chr3:7732721-7738127:+	5407
chr3:10846541-10846606	chr3:10840630-10846830:-	6201
chr3:13225811-13225893	chr3:13219350-13226369:-	7020
chr3:14393896-14393949
chr3:18555674-18555763	chr3:18549461-18556042:-	6582
chr3:18556090-18556179	chr3:18556032-18557079:-	1048
chr3:21192549-21192629	chr3:21191916-21197702:+	5787
chr3:33201262-33201342	chr3:33200984-33206360:+	5377
chr3:33539378-33539929
chr3:46460286-46461172
chr3:46936024-46936178	chr3:46929919-46936308:-	6390
chr3:58186745-58186820	chr3:58186690-58192246:+	5557
chr3:65756065-65756133	chr3:65755820-65761193:+	5374
chr3:77812763-77812860	chr3:77812076-77817861:+	5786
chr3:78338741-78339643	chr3:78332502-78339863:-	7362
chr3:91097981-91098049	chr3:91096649-91098953:+	2305
chr3:96560559-96560674
chr3:98411579-98411659	chr3:98411323-98411684:-	362
chr3:108089343-108089414
chr3:117285708-117285774	chr3:117285568-117291460:+	5893
chr3:117286124-117286190	chr3:117285568-117291460:+	5893
chr3:117286318-117286378	chr3:117285568-117291460:+	5893
chr3:129595863-129595945
chr3:130052112-130052244
chr3:154029697-154030118	chr3:154023456-154030243:-	6788
chr3:158736178-158736802	chr3:158730068-158739645:-	9578
chr3:158738224-158738284	chr3:158730068-158739645:-	9578
chr4:6649725-6649915	chr4:6649190-6654997:+	5808
chr4:7279182-7279241	chr4:7273165-7279660:-	6496
chr4:12113199-12113311
chr4:16309023-16309103	chr4:16303008-16310199:-	7192
chr4:16310055-16310135	chr4:16303008-16310199:-	7192
chr4:20295226-20295308	chr4:20289170-20295580:-	6411
chr4:21579330-21579413
chr4:25728128-25728262	chr4:25727696-25733901:+	6206
chr4:34443307-34443447	chr4:34443002-34448532:+	5531
chr4:34944966-34945317
chr4:37611068-37611134	chr4:37610990-37616936:+	5947
chr4:37611484-37611550	chr4:37610990-37616936:+	5947
chr4:38067366-38067600	chr4:38061254-38067866:-	6613
chr4:40848314-40848447
chr4:44358145-44358346	chr4:44351834-44358419:-	6586
chr4:50700127-50700327	chr4:50700059-50705443:+	5385
chr4:56435058-56435283	chr4:56434618-56441176:+	6559
chr4:56435769-56436113	chr4:56434618-56441176:+	6559
chr4:59971285-59971389
chr4:68668352-68668449	chr4:68667900-68673493:+	5594
chr4:74505595-74505692	chr4:74500001-74506177:-	6177
chr4:75354812-75354866	chr4:75348755-75355729:-	6975
chr4:75355420-75355502	chr4:75348755-75355729:-	6975
chr4:81778512-81778660
chr4:89708666-89708788	chr4:89702621-89708791:-	6171
chr4:95510654-95510732	chr4:95509752-95515961:+	6210
chr4:105195508-105195584
chr4:117283796-117283908
chr4:119247106-119247158
chr4:132733803-132733856
chr4:135420275-135420389
chr4:136176757-136176877
chr4:137539311-137539413
chr4:138720794-138720878
chr4:139615388-139615620
chr4:149729561-149729791
chr5:8259020-8259098	chr5:8258755-8264370:+	5616
chr5:12548748-12548828	chr5:12542689-12549101:-	6413
chr5:17608504-17609140
chr5:17909963-17910060	chr5:17909692-17915062:+	5371
chr5:18275014-18275080	chr5:18274937-18280341:+	5405
chr5:34283002-34283053
chr5:52902728-52902843	chr5:52895682-52902847:-	7166
chr5:57672919-57672999	chr5:57666445-57673037:-	6593
chr5:68137679-68137762	chr5:68137205-68143015:+	5811
chr5:68219382-68219479	chr5:68213180-68222238:-	9059
chr5:71342521-71342585	chr5:71342280-71347855:+	5576
chr5:73946542-73946603
chr5:94195241-94195323	chr5:94188976-94195601:-	6626
chr5:95721615-95721752	chr5:95714508-95721914:-	7407
chr5:120292909-120293019
chr5:120830076-120830152
chr5:133257090-133257154	chr5:133256464-133262218:+	5755
chr5:134028723-134028898	chr5:134028236-134034241:+	6006
chr6:14929298-14929381	chr6:14929221-14934426:+	5206
chr6:25076638-25076832	chr6:25070502-25076917:-	6416
chr6:30443145-30444100
chr6:35777894-35778083	chr6:35771832-35778446:-	6615
chr6:41807435-41807513	chr6:41801168-41807971:-	6804
chr6:41807832-41807929	chr6:41801168-41807971:-	6804
chr6:46597222-46597319	chr6:46590775-46597383:-	6609
chr6:52104375-52104441
chr6:53106565-53106648	chr6:53100524-53106927:-	6404
chr6:53481054-53481277	chr6:53480909-53486485:+	5577
chr6:58792235-58792320
chr6:60190680-60190747	chr6:60184213-60191011:-	6799
chr6:63701239-63701305	chr6:63695179-63701381:-	6203
chr6:64882017-64882218	chr6:64881311-64887334:+	6024
chr6:67007863-67008071	chr6:67000618-67009642:-	9025
chr6:70477786-70477864	chr6:70477137-70480777:+	3641
chr6:76684181-76684278	chr6:76677976-76684342:-	6367
chr6:76847514-76847651	chr6:76847139-76853119:+	5981
chr6:81021114-81021243	chr6:81014924-81021458:-	6535
chr6:86366684-86366862
chr6:96622790-96622856	chr6:96616881-96623278:-	6398
chr6:105960250-105961918	chr6:105954030-105960379:-	6350
chr6:107300571-107300639	chr6:107294516-107301134:-	6619
chr6:107300779-107300915	chr6:107294516-107301134:-	6619
chr6:121696650-121696710	chr6:121689990-121697187:-	7198
chr6:134524228-134524289
chr6:141211098-141211266	chr6:141211002-141216383:+	5382
chr6:143107313-143107464
chr6:144826495-144827077	chr6:144826010-144832020:+	6011
chr7:6716021-6716145
chr7:15016677-15016766	chr7:15016443-15022038:+	5596
chr7:20156539-20156636
chr7:28735049-28735148
chr7:36329596-36331454
chr7:41172030-41172113	chr7:41165818-41175526:-	9709
chr7:41173001-41173087	chr7:41165818-41175526:-	9709
chr7:41173167-41173433	chr7:41165818-41175526:-	9709
chr7:45465292-45465467
chr7:47265588-47265656	chr7:47259131-47265737:-	6607
chr7:64600149-64600580	chr7:64600023-64605998:+	5976
chr7:71984197-71984348	chr7:71977992-71984522:-	6531
chr7:72527528-72527857	chr7:72521274-72527874:-	6601
chr7:76709621-76710029	chr7:76703283-76710093:-	6811
chr7:80846064-80846191
chr7:87903018-87903089
chr7:103282935-103283018	chr7:103282664-103288436:+	5773
chr7:105565319-105565372
chr7:107471277-107471705	chr7:107471213-107476821:+	5609
chr7:108495091-108495157	chr7:108488678-108495253:-	6576
chr7:108789124-108789204	chr7:108782665-108789885:-	7221
chr7:108789412-108789620	chr7:108782665-108789885:-	7221
chr7:108789750-108789832	chr7:108782665-108789885:-	7221
chr7:123770988-123771048	chr7:123764948-123771333:-	6386
chr7:127235515-127235665
chr8:12487368-12487436
chr8:13195919-13195998
chr8:18900618-18900717
chr8:39729890-39729987	chr8:39723895-39730269:-	6375
chr8:39730115-39730195	chr8:39723895-39730269:-	6375
chr8:43542803-43542911	chr8:43536764-43543167:-	6404
chr8:47995115-47995196
chr8:67617171-67617260	chr8:67610958-67617331:-	6374
chr8:72889509-72889591	chr8:72889434-72894785:+	5352
chr8:120979380-120979468
chr8:123997407-123997479
chr9:3176205-3176302	chr9:3175595-3176337:-	743
chr9:5935334-5935414	chr9:5934514-5940526:+	6013
chr9:16860040-16860241	chr9:16854695-16861375:-	6681
chr9:16860900-16860968	chr9:16854695-16861375:-	6681
chr9:18009064-18009146	chr9:18009007-18015038:+	6032
chr9:18009476-18009556	chr9:18009007-18015038:+	6032
chr9:20289342-20289424	chr9:20288806-20289683:-	878
chr9:22373126-22373301
chr9:33041281-33041359	chr9:33040610-33047420:+	6811
chr9:33041697-33041777	chr9:33040610-33047420:+	6811
chr9:40064180-40064414	chr9:40064116-40069695:+	5580
chr9:47443944-47444006
chr9:57833782-57833929
chr9:73235932-73236002
chr9:79902192-79902289	chr9:79901928-79908970:+	7043
chr9:79902827-79902898	chr9:79901928-79908970:+	7043
chr9:81614125-81614252	chr9:81614104-81619688:+	5585
chr9:89478361-89478439	chr9:89472308-89478700:-	6393
chr9:114524796-114525467
chr9:120129430-120129560
chr10:3835413-3835527
chr10:14923295-14923350
chr10:15573231-15573287	chr10:15566767-15573740:-	6974
chr10:27819394-27819474	chr10:27812548-27819961:-	7414
chr10:35351351-35351517	chr10:35351073-35356658:+	5586
chr10:39041806-39041895
chr10:44906326-44906408	chr10:44905663-44911468:+	5806
chr10:51998811-51998871	chr10:51992734-51999344:-	6611
chr10:51999200-51999266	chr10:51992734-51999344:-	6611
chr10:59034773-59034838	chr10:59027233-59035028:-	7796
chr10:61929041-61929119
chr10:71515590-71515658	chr10:71509535-71515899:-	6365
chr10:71515802-71515903	chr10:71509535-71515899:-	6365
chr10:71824515-71824931	chr10:71818380-71824954:-	6575
chr10:79337512-79337568	chr10:79331052-79337619:-	6568
chr10:79442918-79443069	chr10:79442486-79448279:+	5794
chr10:80172271-80172322
chr10:80382139-80382225
chr10:85545991-85546070
chr10:87180692-87180772	chr10:87174238-87180836:-	6599
chr10:89436995-89437058
chr10:103609995-103610070	chr10:103609778-103612627:+	2850
chr10:106536105-106536165	chr10:106529612-106536292:-	6681
chr10:110627717-110627814	chr10:110627453-110633076:+	5624
chr10:118910559-118910637	chr10:118910504-118916116:+	5613
chr10:122631639-122631705	chr10:122631579-122637170:+	5592
chr11:13546784-13546938	chr11:13546239-13551997:+	5759
chr11:35418985-35419133
chr11:40845397-40845486	chr11:40838768-40845557:-	6790
chr11:52728503-52728592
chr11:75244319-75245505
chr11:81431137-81431217	chr11:81430885-81436279:+	5395
chr11:83237519-83237597
chr11:91642946-91643006	chr11:91638627-91643884:-	5258
chr11:97665894-97666367
chr12:5154820-5156352
chr12:10971168-10971385	chr12:10971156-10976771:+	5616
chr12:10971642-10971710	chr12:10971156-10976771:+	5616
chr12:11657750-11657810	chr12:11652312-11658070:-	5759
chr12:18163096-18163406	chr12:18156751-18163362:-	6612
chr12:36199336-36199416	chr12:36199279-36204679:+	5401
chr12:36199537-36199617	chr12:36199279-36204679:+	5401
chr12:46045249-46045309	chr12:46044605-46050599:+	5995
chr12:47866104-47866182	chr12:47859465-47866253:-	6789
chr12:56038841-56038894
chr12:58120908-58120990	chr12:58119798-58126215:+	6418
chr12:58858403-58858502	chr12:58858199-58863731:+	5533
chr12:63447727-63448216
chr12:64887425-64887522	chr12:64886731-64892732:+	6002
chr12:87462208-87462349
chr12:95617464-95617902	chr12:95611410-95618210:-	6801
chr12:96006295-96006967	chr12:96000317-96007291:-	6975
chr12:100513074-100513128
chr13:17917614-17917696	chr13:17916948-17922756:+	5809
chr13:30050014-30050172
chr13:39544994-39545054	chr13:39544535-39550135:+	5601
chr13:40513472-40513843
chr13:49726216-49726276
chr13:50528379-50528630
chr13:59186444-59187167
chr13:61422317-61422395	chr13:61422039-61427874:+	5836
chr13:61422525-61422585	chr13:61422039-61427874:+	5836
chr13:61422733-61422815	chr13:61422039-61427874:+	5836
chr13:62253893-62253973	chr13:62252301-62254015:-	1715
chr13:85469214-85469311	chr13:85463009-85470613:-	7605
chr13:89157759-89157830	chr13:89157269-89163041:+	5773
chr13:90443300-90443368	chr13:90443044-90449009:+	5966
chr13:90663570-90663633	chr13:90663480-90669059:+	5580
chr13:92440366-92440420
chr13:97492047-97492110
chr13:100380089-100380276
chr13:106533018-106533098	chr13:106526380-106533360:-	6981
chr14:21521068-21522397
chr14:28126360-28126424
chr14:30135095-30136184
chr14:37784554-37784610	chr14:37778542-37784700:-	6159
chr14:37943241-37943324	chr14:37937000-37943379:-	6380
chr14:39764577-39764640	chr14:39757527-39764720:-	7194
chr14:60155849-60155909	chr14:60155390-60160991:+	5602
chr14:60673011-60673297
chr14:74124796-74124856	chr14:74124346-74129894:+	5549
chr14:77076997-77077429	chr14:77070653-77077644:-	6992
chr14:77299681-77299741
chr14:81046098-81046231	chr14:81039439-81046238:-	6800
chr14:84601678-84601758	chr14:84601417-84606776:+	5360
chr14:91806621-91806868	chr14:91800229-91807147:-	6919
chr14:107166112-107166190	chr14:107159472-107166671:-	7200
chr14:117546718-117546796	chr14:117540253-117548081:-	7829
chr14:117547121-117547177	chr14:117540253-117548081:-	7829
chr14:117547530-117547621	chr14:117540253-117548081:-	7829
chr14:117547930-117547996	chr14:117540253-117548081:-	7829
chr14:118889237-118889296
chr14:120179019-120179082	chr14:120178796-120184811:+	6016
chr14:120179218-120179329	chr14:120178796-120184811:+	6016
chr14:123544953-123545033	chr14:123544526-123550496:+	5971
chr14:123545153-123545233	chr14:123544526-123550496:+	5971
chr14:123695454-123695532	chr14:123689394-123696196:-	6803
chr14:123695861-123696071	chr14:123689394-123696196:-	6803
chr14:123792699-123793237	chr14:123786686-123793460:-	6775
chr15:3807493-3807564	chr15:3807040-3812849:+	5810
chr15:12016920-12018621
chr15:15646739-15646836	chr15:15640496-15646910:-	6415
chr15:20349196-20349278	chr15:20349148-20354711:+	5564
chr15:34763202-34763408
chr15:52125681-52125735	chr15:52125197-52130797:+	5601
chr15:56948596-56948676	chr15:56941542-56948949:-	7408
chr15:58613552-58613976
chr15:61026436-61026656	chr15:61026376-61032145:+	5770
chr15:61026838-61026935	chr15:61026376-61032145:+	5770
chr15:67006028-67006096	chr15:67001488-67006168:-	4681
chr15:75950454-75951015
chr15:81117499-81117556
chr15:81980739-81980905
chr15:89351589-89351688
chr15:91992382-91992590	chr15:91984832-91994093:-	9262
chr15:94523360-94523414
chr16:3039491-3039628	chr16:3039331-3041052:+	1722
chr16:8040007-8040063
chr16:22564520-22564616
chr16:26661725-26661808	chr16:26655720-26661887:-	6168
chr16:27077914-27077980	chr16:27071900-27079261:-	7362
chr16:27608305-27608361	chr16:27602185-27608785:-	6601
chr16:27608721-27608772	chr16:27602185-27608785:-	6601
chr16:28500959-28501056	chr16:28500271-28506265:+	5995
chr16:29516109-29516601	chr16:29516163-29522365:+	6203
chr16:29517059-29517139	chr16:29516163-29522365:+	6203
chr16:33832109-33833066
chr16:36709437-36709582
chr16:38447438-38447588
chr16:41622594-41622658	chr16:41616583-41622944:-	6362
chr16:41860835-41860932	chr16:41854796-41861175:-	6380
chr16:42779199-42779259	chr16:42773165-42779725:-	6561
chr16:42985050-42985128	chr16:42978826-42985823:-	6998
chr16:42985466-42985544	chr16:42978826-42985823:-	6998
chr16:45056206-45056277	chr16:45050208-45056377:-	6170
chr16:45571078-45571161	chr16:45564867-45571240:-	6374
chr16:57967768-57967836	chr16:57961792-57968116:-	6325
chr16:60730635-60730708	chr16:60724324-60731498:-	7175
chr16:60730973-60731117	chr16:60724324-60731498:-	7175
chr16:62710603-62710659	chr16:62704176-62711355:-	7180
chr16:62711012-62711075	chr16:62704176-62711355:-	7180
chr16:69392054-69392120
chr16:71481855-71481985	chr16:71481422-71487292:+	5871
chr16:73012212-73012303
chr16:76641830-76641982	chr16:76635553-76642319:-	6767
chr16:77016654-77016778
chr16:93463748-93463802
chr17:9805266-9805320	chr17:9805298-9810677:+	5380
chr17:14094853-14096846
chr17:28895429-28895501
chr17:29460406-29460742
chr17:35555273-35555343
chr17:43187536-43187614	chr17:43181312-43187882:-	6571
chr17:59045402-59045473	chr17:59044874-59051347:+	6474
chr17:59045598-59045666	chr17:59044874-59051347:+	6474
chr17:59045806-59045889	chr17:59044874-59051347:+	6474
chr17:86675987-86676308
chr17:93289634-93289705
chr18:15730219-15730351	chr18:15730003-15736620:+	6618
chr18:15730786-15730923	chr18:15730003-15736620:+	6618
chr18:32820729-32820811
chr18:41510292-41510374	chr18:41509833-41515433:+	5601
chr18:50664805-50664972	chr18:50658695-50665713:-	7019
chr18:51001505-51001766	chr18:51000001-51001986:-	1986
chr18:65832777-65832854
chr18:74829966-74830066
chr18:80580542-80580597
chr18:85897697-85897763	chr18:85897410-85902990:+	5581
chr18:87345256-87345345	chr18:87345002-87350353:+	5352
chr18:89136572-89136652	chr18:89136300-89142340:+	6041
chr19:4880049-4880212
chr19:7680760-7680840	chr19:7674703-7681090:-	6388
chr19:7680988-7681048	chr19:7674703-7681090:-	6388
chr19:7774310-7774370	chr19:7768025-7774811:-	6787
chr19:7913310-7913672	chr19:7913192-7919161:+	5970
chr19:11587867-11593102	chr19:11593042-11598840:+	5799
chr19:23153454-23153605
chr19:35666662-35666724
chr19:41808610-41808791
chrX:9629057-9629140
chrX:16440258-16440314	chrX:16439999-16445780:+	5782
chrX:16591028-16591199	chrX:16590451-16596238:+	5788
chrX:22034413-22034489	chrX:22034287-22035548:+	1262
chrX:40182406-40182472	chrX:40182330-40187023:+	4694
chrX:44566961-44567029	chrX:44561264-44567110:-	5847
chrX:60958108-60958164	chrX:60952054-60958229:-	6176
chrX:62747715-62747793	chrX:62747489-62752552:+	5064
chrX:64489305-64489431	chrX:64489167-64494946:+	5780
chrX:70072280-70072342	chrX:70066101-70072711:-	6611
chrX:77397794-77397879
chrX:81863037-81863119	chrX:81862766-81868136:+	5371
chrX:88346868-88346921	chrX:88346786-88351468:+	4683
chrX:95759451-95759530	chrX:95753489-95759848:-	6360
chrX:96659381-96659441	chrX:96653303-96659964:-	6662
chrX:102560856-102561216	chrX:102560704-102566289:+	5586
chrX:106930617-106930676
chrX:109052893-109052953	chrX:109052830-109058182:+	5353
chrX:114539215-114539449	chrX:114533106-114539513:-	6408
chrX:116204635-116204689	chrX:116204352-116210561:+	6210
chrX:116204964-116205092	chrX:116204352-116210561:+	6210
chrX:116205218-116205300	chrX:116204352-116210561:+	6210
chrX:125625175-125625246	chrX:125624901-125630664:+	5764
chrX:150119145-150119289	chrX:150118970-150123844:+	4875
chrX:151742699-151743473
chrX:158142302-158142373	chrX:158142206-158147791:+	5586
chrX:166735616-166735682	chrX:166735510-166740953:+	5444
chrY:39267970-39268030	chrY:39267907-39273523:+	5617
