# Supplementary material for: DNMT1 reads heterochromatic H4K20me3 to reinforce LINE-1 DNA methylation
Source: Nat Commun. 2021 May 3;12:2490. doi: 10.1038/s41467-021-22665-4 (PMC8093215; doi:10.1038/s41467-021-22665-4)
Supplement: Supplementary file 8 — Source Data [file 41467_2021_22665_MOESM8_ESM.xls]

## Sheet: Figure 1c
		Figure 1c

## Sheet: Figure 1e
		Figure 1e

## Sheet: Figure 2d
	Figure 2d. DNA methylation assay for DNMT1 mutants
		WT	W796A	MutYW	MutLinker
	replicate1	2571	10386	11908	10267
	replicate2	2499	10296	11913	9856
	replicate3	2367	9978	11439	9820
	Average	2479	10220	11753.3	9981
	STDEV	103.46	214.355	272.232	248.336

## Sheet: Figure 2e
	Figure 2e. DNA methylation assay for DNMT1 with H4peptide
		WT					W796A
	H4K20me3 concentration	0	25uM	50uM	75uM	100uM	0	25uM	50uM	75uM	100uM
	replicate1	1950	2389	2445	2442	2637	7596	7617	6537	6354	6083
	replicate2	2086	2353	2239	2514	2738	7578	7460	6809	6839	5950
	replicate3	2107	2340	2389	2428	2553	8042	7561	6658	6690	6294
	Average	2047.67	2360.67	2357.67	2461.33	2642.67	7738.67	7546	6668	6627.67	6109
	STDEV	85.2311	25.3837	106.514	46.1447	92.6301	262.848	79.5676	136.275	248.436	173.468

## Sheet: Supp Fig. 5d
Supplementary Fig 5d
	ave. mdC/dG (%)
1KO parent-rep#1	1.74
1KO parent-rep#2	1.93
1KO parent-rep#3	1.62
WT-rep#1	4.71156
WT-rep#2	5.82803
WT-rep#3	4.99341
W796A-rep#1	4.7671
W796A-rep#2	6.44607
W796A-rep#3	5.88186

## Sheet: Supp Fig. 7b
	Supplementary Fig. 7b
		ave. mdC/dG (%) normalized to 1KO
	1KO parental *	1.00101
	WT-rep#1	2.67702
	WT-rep#2	3.31138
	WT-rep#3	2.83716
	W465A-rep#1	2.33556
	W465A-rep#2	1.96211
	W465A-rep#3	2.29039
	W465A-rep#4	1.50138
	W465A-rep#5	1.61856
	W465A-rep#6	2.1923
	W465A/W796A-rep#1	2.62119
	W465A/W796A-rep#2	3.14987
	W465A/W796A-rep#3	2.32308
	W465A/W796A-rep#4	2.54522
	W465A/W796A-rep#5	2.72467
	W465A/W796A-rep#6	2.70636
	W464A/W465A-rep#1	1.05137
	W464A/W465A-rep#2	1.12965
	W464A/W465A-rep#3	1.63037
	W464A/W465A-rep#4	1.24584
	W464A/W465A-rep#5	1.66556
	W464A/W465A-rep#6	0.953396
	TM-rep#1	1.36492
	TM-rep#2	1.22873
	TM-rep#3	1.26392
	TM-rep#4	1.19939
	TM-rep#5	1.45459
	TM-rep#6	1.32349
	* used as normalization

## Sheet: Supp Fig. 7i
			Supplementary Fig. 7i
				WT			Vector			W465A			W465A/W796A
			0	104.49	94.6602	100.85	93.2643	104.145	102.591	97.0724	106.78	96.1479	100.368	96.6912	102.941
			4	50.2427	57.5243	58.2524	34.1969	13.9896	24.8705	33.282	27.735	27.2727	58.0882	58.0882	62.1324
			8	30.2185	29.1262	32.0388	1.5544	1.5544	3.10881	10.1695	13.4052	7.85824	34.5588	29.7794	29.0441
